# Supplementary material for: PAMP orchestrates proline metabolic rewiring to suppress LUAD via PYCR1 inhibition
Source: EMBO Mol Med. 2026 Jun 9;18(7):2867–95. doi: 10.1038/s44321-026-00460-2 (PMC13365495; doi:10.1038/s44321-026-00460-2)
Supplement: Supplementary file 1 — Table EV1 [file 44321_2026_460_MOESM1_ESM.xlsx]

## Sheet: Sheet1
Table EV1. Translated lncRNA from human Ribo-seq datasets.
lncRNA	ORF length (nt)	ORF coordinates (chr:start-stop in hg38)
FGD5-AS1	180	3:14947212-14947391
MIR99AHG	63	21:16419668-16487528
CRNDE	198	16:54893387-54925135
PSMA3-AS1	147	14:58295790-58298079
SNHG8	156	4:118278820-118278977
EBLN3P	78	9:37080037-37080116
APTR	177	7:77695949-77696125
The result integrates three human ribosome-sequencing datasets (Cell, 2019; GSE166214; GSE252920) derived from diverse tissue specimens.
