# Supplementary material for: PAMP orchestrates proline metabolic rewiring to suppress LUAD via PYCR1 inhibition
Source: EMBO Mol Med. 2026 Jun 9;18(7):2867–95. doi: 10.1038/s44321-026-00460-2 (PMC13365495; doi:10.1038/s44321-026-00460-2)
Supplement: Supplementary file 2 — Table EV2 [file 44321_2026_460_MOESM2_ESM.xlsx]

## Sheet: Sheet1
Table EV2. Proteins identified by mass spectrometry analysis of Co-IP fractions.
Protein	Unique peptides (IP1, IP2)		Mol. Weight
name	Antisense	Sense	[kDa]
PES1	0, 0	1, 2	68
TGM3	0, 0	1, 1	76.6
PYCR1	0, 0	1, 1	33.3
IDI1	0, 0	1, 1	26.3
SUCLA2	0, 0	1, 2	50.3
ARF5	0, 0	1, 1	20.5
Note: Proteins that were only present in the sense fraction and had multiple detected peptides are preferentially verified by subsequent western blot.
