# Supplementary material for: PAMP orchestrates proline metabolic rewiring to suppress LUAD via PYCR1 inhibition
Source: EMBO Mol Med. 2026 Jun 9;18(7):2867–95. doi: 10.1038/s44321-026-00460-2 (PMC13365495; doi:10.1038/s44321-026-00460-2)
Supplement: Supplementary file 4 — Source data Fig. 1 [file 44321_2026_460_MOESM4_ESM.zip]

Archive with 14 entries (12 files):
- Source data Figure1/
- Source data Figure1/FIG 1A.xlsx
- Source data Figure1/FIG 1C.xlsx
- Source data Figure1/FIG 1D.csv
- Source data Figure1/FIG 1F.xls
- Source data Figure1/FIG 1G.xlsx
- Source data Figure1/FIG 1H.xlsx
- Source data Figure1/FIG 1I/
- Source data Figure1/FIG 1I/A549-NC.jpg
- Source data Figure1/FIG 1I/A549-SIPSMA-1.jpg
- Source data Figure1/FIG 1I/A549-SIPSMA-2.jpg
- Source data Figure1/FIG 1I/H460-NC.jpg
- Source data Figure1/FIG 1I/H460-SIPSMA-1.jpg
- Source data Figure1/FIG 1I/H460-SIPSMA-2.jpg
