# Supplementary material for: PAMP orchestrates proline metabolic rewiring to suppress LUAD via PYCR1 inhibition
Source: EMBO Mol Med. 2026 Jun 9;18(7):2867–95. doi: 10.1038/s44321-026-00460-2 (PMC13365495; doi:10.1038/s44321-026-00460-2)
Supplement: Supplementary file 4 — Source data Fig. 1 [file 44321_2026_460_MOESM4_ESM.zip › Source data Figure1/FIG 1A.xlsx]

## Sheet: Sheet1
GEPIA	CELL，GSE140343	SRRHZJU	WMDS-netL			MERGE
LINC01002	A1BG-AS1	A2M-AS1	ENSG00000093100.5			Common elements in TCGA CELLGSE LAB CO-EXPRES :
RP11-27G14.4	A2M-AS1	AADACL2-AS1	PART1			LINC00622
LL22NC03-N95F10.1	AATBC	ABALON	ENSG00000157306			DIO3OS
LINC00891	ABCA9-AS1	ABCA9-AS1	IKBKE-AS1			LINC00641
RBM5-AS1	ABR-AS1	ABCC5-AS1	ENSG00000175772			PSMA3-AS1
LINC01176	ACBD3-AS1	ACAP2-IT1	ANXA2R-OT1			RMST
CH507-513H4.5	ACE2-DT	ACOXL-AS1	ENSG00000177822			PVT1
NPTN-IT1	ACOXL-AS1	ACVR2B-AS1	LINC00174			NR2F2-AS1
N4BP2L2-IT2	ACSL3-AS1	ADAMTS9-AS1	LINC01547			ADAMTS9-AS1
XX-FW83563B9.5	ACTN1-DT	ADAMTS9-AS2	UFD1-AS1			TMEM147-AS1
RP4-742C19.13	ADAM7-AS1	ADAMTSL4-AS1	LINC00839			MAGI2-AS3
RP11-81A1.6	ADAMTS16-DT	ADAMTSL4-AS2	ZNF225-AS1			LINC00665
RP5-906C1.1	ADAMTS9-AS1	ADD3-AS1	SLC9A3-OT1			MIR99AHG
RP11-736N17.10	ADAMTS9-AS2	ADGRF5-AS1	PAX8-AS1
RP11-45A17.2	ADAMTSL4-AS1	ADIRF-AS1	COLCA1
RP11-681H18.2	ADAMTSL4-AS2	AFAP1-AS1	SNHG17
RP11-734K23.9	ADGRB3-DT	AGAP1-IT1	ENSG00000197332
RP11-427L15.2	ADGRL1-AS1	AGAP2-AS1	SUGCT-AS1
RP11-325L12.6	ADGRL3-AS1	AGBL1-AS1	ENSG00000203709
RP11-837J7.4	ADM-DT	AKT3-IT1	LOC124900275
CH17-360D5.2	ADORA2A-AS1	ALDH1L1-AS2	ENSG00000204860
RP11-713N11.6	AFAP1-AS1	ALMS1-IT1	ENSG00000205056
RP11-407G23.7	AFTPH-DT	ANKRD10-IT1	ENSG00000205414
RP11-139H15.5	AGAP1-IT1	ANKRD33B-AS1	ENSG00000206567
RP11-490B18.6	AGBL1-AS1	ANKRD44-AS1	LINC01089
RP11-403A3.2	AGBL5-AS1	AP4B1-AS1	C2orf74-DT
AC124789.1	AIRN	APOA1-AS	UCA1
RP13-516M14.10	ALDH1A2-AS1	ARAP1-AS2	LINC00887
RP11-403A3.3	ALDH1A3-AS1	ARHGAP15-AS1	LINC01599
RP11-582E3.6	ALKBH3-AS1	ARHGAP29-AS1	ENSG00000214919
RP4-681N20.5	ANK3-DT	ARHGAP5-AS1	ANXA2R-AS1
RP11-334C17.6	ANKRD13C-DT	ARHGEF2-AS1	MIR99AHG
CTC-529I10.1	ANKRD36BP1	ARHGEF2-AS2	MCM3AP-AS1
CTD-3035K23.7	ANKRD44-AS1	ARHGEF7-AS2	NUTM2A-AS1
RP11-433J22.2	ANKRD44-IT1	ARHGEF9-IT1	ENSG00000223546
CTD-2036P10.6	ANKRD65-AS1	ARMCX3-AS1	ROR1-AS1
RP11-347I19.7	ANXA2R-AS1	ARNILA	EDRF1-DT
RP11-44M6.7	ANXA2R-OT1	ARRDC1-AS1	ENSG00000224086
RP11-670E13.6	AP1G2-AS1	ASB16-AS1	INHBA-AS1
RP11-635O16.2	AP4B1-AS1	ASH1L-AS1	PELATON
LLNLR-470E3.1	APOA1-AS	ASH1L-IT1	JPX
LL21NC02-21A1.1	APRG1	ATP13A4-AS1	FGD5-AS1
RP11-7F17.8	AQP4-AS1	ATP1B3-AS1	SNX10-AS1
RP11-59C5.3	AQP5-AS1	ATP2A1-AS1	LOC100129215
RP11-180C16.1	ARFGEF1-DT	ATP2B1-AS1	LINC02519
RP11-434H6.7	ARGLU1-DT	ATP6V0E2-AS1	ENSG00000226200
RP5-1074L1.4	ARHGAP11B-DT	ATP6V1B1-AS1	ENTPD1-AS1
RP11-378A13.2	ARHGAP15-AS1	ATXN1-AS1	ENSG00000226816
RP11-386I14.4	ARHGAP26-AS1	B3GALT1-AS1	ENSG00000226883
CTA-384D8.34	ARHGAP28-AS1	B3GALT5-AS1	SLC8A1-AS1
RP11-531F16.4	ARHGAP29-AS1	B3GAT1-DT	LINC01806
RP11-513M16.8	ARHGAP44-AS1	B4GALT1-AS1	HCG11
RP3-402G11.25	ARHGEF17-AS1	B4GALT4-AS1	GUSBP11
RP11-20I20.4	ARHGEF2-AS1	BACH1-AS1	LINC01128
RP3-402G11.28	ARHGEF2-AS2	BACH1-IT1	KHDC1-AS1
RP11-350J20.12	ARHGEF35-AS1	BACH1-IT2	ENSG00000229989
RP11-302L19.3	ARHGEF7-AS2	BANCR	ENSG00000230091
RP3-508I15.20	ARRDC1-AS1	BARX1-DT	PROX1-AS1
CTB-13F3.1	ARSD-AS1	BBOX1-AS1	ENSG00000230551
RP11-307C18.1	ASAH1-AS1	BCAR3-AS1	ENSG00000230606
RP11-134L10.1	ASAP1-IT2	BCDIN3D-AS1	LOC107984948
RP11-440D17.3	ASH1L-AS1	BCYRN1	THBS3-AS1
RP11-347I19.8	ASMER1	BDNF-AS	MAP4K3-DT
RP11-513M16.7	ASMTL-AS1	BFSP2-AS1	LINC00689
RP3-402G11.27	ATF6-DT	BISPR	LINC02015
CTA-384D8.36	ATOX1-AS1	BMP7-AS1	ENSG00000231764
RP5-855D21.3	ATP11A-AS1	BMP8B-AS1	LEF1-AS1
RP11-286H15.1	ATP11B-DT	BMS1P4	LINC01798
RP13-1016M1.2	ATP13A3-DT	BMS1P4	MRTFA-AS1
RP11-326G21.1	ATP13A4-AS1	BNC2-AS1	LINC00665
STAG3L5P-PVRIG2P-PILRB	ATP13A5-AS1	BRWD1-AS1	ENSG00000232931
ADIRF-AS1	ATP2A1-AS1	BSN-DT	CYP1B1-AS1
CTA-228A9.3	ATP2B1-AS1	BTF3-DT	GIRGL
RP3-508I15.21	ATP6AP1-DT	BTG3-AS1	LINC01503
AFAP1-AS1	B3GAT1-DT	C10orf55	ENSG00000234072
ZSWIM8-AS1	B4GALT1-AS1	C1orf220	MAGI2-AS3
XXbac-BPG252P9.9	B4GALT4-AS1	C1QTNF1-AS1	MAPKAPK5-AS1
XXbac-BPG299F13.17	BAALC-AS1	C1QTNF7-AS1	ZNF747-DT
RP5-1024N4.4	BAALC-AS2	C1RL-AS1	EOLA2-DT
RP1-257A7.5	BACH1-IT2	C2CD4D-AS1	LINC00607
CTC-428H11.2	BAIAP2-DT	C2orf49-DT	TTC28-AS1
RP5-855D21.1	BANCR	C3orf36	LINC01814
RP11-802O23.3	BBOX1-AS1	C5orf34-AS1	TMEM147-AS1
RP13-582O9.7	BCAN-AS1	C5orf67	ENSG00000236318
RP4-734G22.3	BCAR3-AS1	C8orf34-AS1	ENSG00000236333
RP1-178F15.4	BCAS3-AS1	C8orf44	LINC01134
RP11-884K10.6	BCDIN3D-AS1	C9orf163	ENSG00000236772
RP11-482H16.1	BCL10-AS1	CA3-AS1	INTS6-AS1
AC005740.6	BDNF-AS	CACNA1C-AS2	ENSG00000236833
RP11-97C16.1	BEAN1-AS1	CACNA1G-AS1	MIR600HG
CYB561D2	BEND7-DT	CACNA2D3-AS1	ENSG00000237188
XXbac-BPG299F13.14	BET1-AS1	CADM3-AS1	LOC102724434
RP11-787I22.3	BFSP2-AS1	CALML3-AS1	LINC01410
RP3-368A4.6	BHLHE22-AS1	CAMTA1-AS1	LRIG2-DT
RP11-171I2.4	BISPR	CAMTA1-DT	FHL1P1
CTD-2527I21.14	BMAL2-AS1	CAPN10-DT	PRICKLE2-AS1
RP11-326C3.15	BMP7-AS1	CAPN15	ADAMTS9-AS1
RP11-373D23.2	BMP8B-AS1	CARD11-AS1	HNF1A-AS1
CAHM	BMS1P4	CARD8-AS1	ENSG00000241860
RP11-373D23.3	BMS1P4-AGAP5	CARMN	ENSG00000242282
RP11-73M18.6	BNC2-AS1	CARNMT1-AS1	LINC00960
MIR222HG	BOK-AS1	CARS1-AS1	ENSG00000243107
CTD-3092A11.2	BOLA3-DT	CASC11	ENSG00000244733
RP3-426I6.5	BRPF3-AS1	CASC15	ENSG00000244879
RP11-498E2.9	BRWD1-AS1	CASC16	ENSG00000245468
RP5-940J5.9	BSG-AS1	CASC19	KLRK1-AS1
RP11-73M18.8	BTG3-AS1	CASC2	LOC283387
RP11-73M18.7	BVES-AS1	CASC20	ENSG00000245904
RP11-932O9.9	BZW1-AS1	CASC6	MCPH1-DT
RP3-467L1.6	C10orf55	CASC8	ENSG00000246100
AF131215.9	C10orf67-AS1	CASC9	SBF2-AS1
RP11-73M18.10	C10orf95-AS1	CASK-AS1	EXTL3-AS1
CTD-3128G10.6	C14orf178	CASP4LP	OIP5-AS1
PTOV1-AS2	C16orf95-DT	CAST	ENSG00000247735
CTC-246B18.10	C1orf220	CATIP-AS1	NR2F2-AS1
LINC01082	C1QTNF1-AS1	CAVIN2-AS1	TMEM161B-DT
AC007193.10	C1QTNF7-AS1	CBR3-AS1	ENSG00000247903
CTC-429P9.3	C2-AS1	CCDC13-AS1	UBA6-DT
CTB-61M7.2	C21orf91-OT1	CCDC15-DT	LUCAT1
CTD-2545M3.8	C2CD4D-AS1	CCDC28A-AS1	GASK1B-AS1
FENDRR	C2orf49-DT	CCND2-AS1	CEP192P1
CTD-3193O13.11	C3orf36	CCR5AS	LINC01088
RP5-1057I20.4	C5orf34-AS1	CD27-AS1	LINC02997
AC005253.2	C5orf67	CD44-AS1	PCGF3-AS1
CTB-191K22.5	C9orf163	CD81-AS1	PVT1
RP11-2N1.2	CA3-AS1	CDC37L1-DT	FZD10-AS1
CTB-50L17.9	CACNA1C-AS2	CDC42-AS1	ENSG00000250508
MIR497HG	CACNA1C-AS4	CDKN2B-AS1	LINC02381
CTD-2537I9.12	CACNA1C-IT3	CDRT15P3	ENSG00000250790
CTC-518P12.6	CACNG2-DT	CEBPB-AS1	ENSG00000250899
CTC-425F1.4	CADM3-AS1	CELF2-AS2	GMDS-DT
CTB-39G8.3	CAHM	CENATAC-DT	SNHG21
AC002398.12	CALCRL-AS1	CENPN-AS1	ENSG00000251095
SNHG22	CALML3-AS1	CEP83-DT	ENSG00000251259
TBX2-AS1	CAMTA1-AS1	CERNA1	MALAT1
RP11-879F14.2	CAMTA1-AS2	CERNA2	ENSG00000253284
LINC01140	CAPN10-DT	CERNA3	ENSG00000253854
CTB-31O20.4	CARD11-AS1	CERS3-AS1	RHPN1-AS1
RP11-861E21.2	CARD8-AS1	CERS6-AS1	SUGT1P4-STRA6LP-CCDC180
RP11-677O4.6	CARINH	CFAP20DC-AS1	ENSG00000255366
PCAT19	CARMN	CFAP61-AS1	RMST
CTC-510F12.2	CARNMT1-AS1	CFL1P1	ENSG00000256028
RP4-657D16.3	CARS1-AS1	CFLAR-AS1	ENSG00000256116
RP11-19P22.8	CASC16	CHASERR	ENSG00000257027
RP5-890E16.4	CASC2	CHKB-DT	TNS2-AS1
GATA6-AS1	CASC22	CHN2-AS1	ENSG00000257379
RP11-1376P16.2	CASC8	CHODL-AS1	PSMA3-AS1
RP11-68I3.11	CASC9	CHRM3-AS1	ENSG00000258210
RP11-524F11.1	CASP4LP	CHRM3-AS2	LINC00641
CTD-2510F5.4	CATIP-AS1	CIRBP-AS1	DIO3OS
RP11-789C17.1	CAVIN2-AS1	CLCA4-AS1	VESTAR
RP11-138I1.4	CBR1-AS1	CLEC12A-AS1	ENSG00000258754
RP5-1171I10.5	CBR3-AS1	CLIP1-AS1	ARNT2-DT
AC145343.2	CCDC13-AS1	CLLU1	ENSG00000259642
RP11-186B7.4	CCDC13-AS2	CLMAT3	LINC03034
RP11-159D12.2	CCDC144NL-AS1	CNIH3-AS2	ENSG00000259810
RP11-789C17.5	CCDC15-DT	CNN3-DT	ENSG00000259820
CTD-3010D24.3	CCDC18-AS1	COA6-AS1	ENSG00000259834
HID1-AS1	CCDC183-AS1	COL18A1-AS1	ENSG00000259943
RP11-498C9.13	CCDC54-AS1	COL4A2-AS1	ENSG00000259959
RP1-59D14.5	CCDC88C-DT	COL4A2-AS2	LINC00261
CTC-524C5.2	CCDST	COL5A1-AS1	ENSG00000259976
CTC-479C5.10	CD101-AS1	COMETT	NORAD
RP11-294J22.6	CD109-AS1	COPDA1	LCMT1-AS2
RP11-235E17.6	CD300LD-AS1	COSMOC	ENSG00000260244
RP11-1055B8.4	CD81-AS1	CPNE8-AS1	ENSG00000260461
RP11-334C17.5	CDC20-DT	CREB3L2-AS1	LINC01963
RP11-667K14.4	CDC37L1-DT	CRIM1-DT	FBXL19-AS1
RP11-473M20.9	CDC42-AS1	CRNDE	LINC00622
RP11-589P10.5	CDK13-DT	CRPPA-AS1	ENSG00000260966
MMP25-AS1	CDKN2A-AS1	CSGALNACT2-DT	ENSG00000261116
AC144831.1	CDKN2B-AS1	CSTF3-DT	RBFADN
CTD-3064M3.3	CEACAM16-AS1	CT66	ENSG00000261326
CTB-31N19.3	CEBPA-DT	CT69	ENSG00000261578
CTB-31O20.2	CEBPB-AS1	CTBP1-DT	ENSG00000261618
LA16c-358B7.3	CELF2-AS2	CYP1B1-AS1	ENSG00000261654
RP11-448G15.3	CENPN-AS1	CYP2U1-AS1	ENSG00000261786
RP11-1024P17.1	CEP250-AS1	CYP4A22-AS1	LINC00662
RP11-106M3.3	CEP72-DT	CYP4F26P	LINC01915
RP11-388M20.2	CEP83-DT	CYP4Z2P	ENSG00000267053
RP11-325K4.3	CERS3-AS1	CYP51A1-AS1	ENSG00000269918
RP11-389C8.2	CERS6-AS1	CYTOR	FOXP1-DT
RP11-325K4.2	CFAP20DC-AS1	DAAM2-AS1	ENSG00000272077
RP11-264B17.3	CFAP20DC-DT	DANCR	TMEM14B-DT
LINC00622	CFAP44-AS1	DANT1	ENSG00000273142
CTD-2026K11.1	CFAP61-AS1	DARS1-AS1	ENSG00000273691
CTD-2007L18.5	CFAP95-DT	DCST1-AS1	ENSG00000274964
RP5-882C2.2	CFL1P1	DDN-AS1	ENSG00000276248
RP11-311C24.1	CFLAR-AS1	DDX11-AS1	ENSG00000277342
RP11-513N24.1	CHAER1	DDX59-AS1	ENSG00000279738
RP13-516M14.1	CHASERR	DELEC1	ENSG00000280383
FAM157C	CHD1-DT	DENND5B-AS1	ENSG00000280434
RP11-63M22.2	CHKB-DT	DEPDC1-AS1
RP11-541N10.3	CHL1-AS1	DGCR11
SLX1B-SULT1A4	CHL1-AS2	DGCR5
RP5-1085F17.3	CHN2-AS1	DGCR5
RP11-424G14.1	CHRM3-AS2	DGUOK-AS1
RP11-616M22.5	CIBAR1-DT	DHRS4-AS1
RP5-1142A6.9	CLDN10-AS1	DIAPH2-AS1
LA16c-390E6.4	CLEC12A-AS1	DIO2-AS1
RP11-553L6.5	CLLU1	DIO3OS
AC009120.6	CLLU1-AS1	DIRC1
RP11-488L18.10	CLMAT3	DIRC3
AC083843.1	CLN8-AS1	DKFZP434A062
RP11-707P17.2	CLYBL-AS1	DLEU1
AC068831.15	CNIH3-AS1	DLEU2
RP11-365N19.2	CNIH3-AS2	DLEU2L
CTD-2647L4.4	CNN3-DT	DLG1-AS1
CTD-2054N24.2	CNNM3-DT	DLG3-AS1
RP11-316M1.12	CNPY2-AS1	DLG5-AS1
RP11-519G16.5	COA6-AS1	DLGAP1-AS2
RP11-182J1.12	COL18A1-AS1	DLGAP1-AS3
RP6-65G23.3	COL18A1-AS2	DLX2-DT
AL157871.2	COL5A1-AS1	DLX6-AS1
CTD-2325P2.4	COMETT	DM1-AS
RP11-368P15.3	COPG2IT1	DNAH10OS
RP11-66N24.3	COSMOC	DNAH17-AS1
LINC00930	COX10-DT	DNAH8-AS1
AC005519.4	CPEB1-AS1	DNAJC9-AS1
RHOXF1-AS1	CPLANE1-AS1	DNM3OS
RP11-203M5.7	CPVL-AS2	DOCK4-AS1
DIO3OS	CRADD-AS1	DOCK8-AS1
LINC00641	CRIM1-DT	DOCK9-AS1
RP11-471B22.2	CRMA	DPH6-DT
RP11-649E7.5	CSNK1G2-AS1	DPP10-AS1
RP11-161H23.5	CSRP1-AS1	DPP4-DT
RP11-588H23.3	CSRP3-AS1	DPYD-AS1
RP11-386G11.10	CSTF3-DT	DRAIC
RP1-78O14.1	CT62	DSCAS
PSMA3-AS1	CT66	DSCR4
RP11-359M6.1	CT70	DSCR8
RP11-273B20.1	CTB-30L5.1	DSCR9
RP11-598F7.3	CTBP1-AS	DSG1-AS1
RP11-598F7.5	CTBP1-DT	DSG2-AS1
RP11-173P15.5	CXXC4-AS1	DST-AS1
AC156455.1	CXXC5-AS1	DTNB-AS1
RP11-197N18.2	CYLD-AS1	DTX2P1-UPK3BP1-PMS2P11
ARAP1-AS1	CYLD-AS2	DUBR
RMST	CYP2U1-AS1	DUSP5-DT
SNHG1	CYP4A22-AS1	DYRK3-AS1
AC145124.2	CYP4Z2P	EBLN3P
RP11-736K20.5	DAAM2-AS1	ECE1-AS1
TBX5-AS1	DACT3-AS1	EDNRB-AS1
RP11-326C3.12	DANCR	EDRF1-DT
AF131215.2	DAPK1-IT1	EGFR-AS1
RP11-624G17.3	DARS1-AS1	EGOT
AP006621.5	DCAF8-DT	EHD4-AS1
RP11-350N15.4	DCST1-AS1	EIF1AX-AS1
RP11-750H9.5	DCXR-DT	EIF2AK3-DT
CTD-2517M22.14	DDX11-AS1	EIF2B5-DT
AP000442.1	DDX19A-DT	EIF3J-DT
CTD-2531D15.5	DENND2B-AS1	EIPR1-IT1
MIR100HG	DENND5B-AS1	ELDR
RP11-802E16.3	DEPDC1-AS1	ELF3-AS1
RP11-326C3.2	DGCR5	ELFN1-AS1
RP11-1081L13.4	DGUOK-AS1	ELN-AS1
RP11-326C3.7	DHCR24-DT	ELOA-AS1
RP11-672A2.4	DHRS4-AS1	ELOVL2-AS1
RP11-805J14.5	DHX9-AS1	EMC1-AS1
SENCR	DIAPH3-AS1	EML2-AS1
RP11-261P9.4	DIAPH3-AS2	EML4-AS1
NKX2-1-AS1	DINOL	EMSLR
HOXA-AS2	DIO2-AS1	ENOX1-AS2
RP11-395I14.2	DIO3OS	ENTPD1-AS1
RP11-582J16.5	DIRC1	EP300-AS1
MALAT1	DISC1FP1	EPB41L4A-DT
ZFPM2-AS1	DKFZP434A062	EPHA5-AS1
RP11-357D18.1	DLEU1	ERC2-IT1
RP11-253E3.3	DLEU2	ERCC8-AS1
SNHG18	DLG1-AS1	ERI3-IT1
RP11-710F7.2	DLG3-AS1	ERLNC1
FZD10-AS1	DLG5-AS1	ERVE-1
PVT1	DLGAP1-AS1	ERVH-1
RP11-434D9.1	DLGAP4-AS1	ETV7-AS1
LINC01088	DLX2-DT	EWSAT1
CTD-2015H6.3	DLX6-AS1	EXOC3-AS1
HHIP-AS1	DM1-AS	EXOSC10-AS1
C8orf34-AS1	DMXL1-DT	EXTL3-AS1
SEMA6A-AS1	DNAAF4-CCPG1	EZR-AS1
LINC01197	DNAH8-AS1	FABP6-AS1
AC002116.8	DNAJA4-DT	FALEC
FAM13A-AS1	DNAJC27-AS1	FAM135A-AS1
LINC00926	DNAJC3-DT	FAM138B
NR2F2-AS1	DNAJC9-AS1	FAM13A-AS1
SOCS2-AS1	DNM3-IT1	FAM157A
RP11-894P9.1	DNPEP-AS1	FAM157C
LINC00968	DOCK4-AS1	FAM181A-AS1
RAD51-AS1	DOCK6-AS1	FAM201A
NEAT1	DOCK8-AS1	FAM222A-AS1
A2M-AS1	DOCK8-AS2	FAM225A
RP11-875O11.1	DOCK9-AS1	FAM225B
RP5-894A10.2	DOCK9-DT	FAM226B
CTD-2013N24.2	DPH6-DT	FAM230D
GATA2-AS1	DPP10-AS1	FAM240C
AC007009.1	DPP3-DT	FAM242C
RP11-148K1.12	DPP4-DT	FAM242F
ATP1B3-AS1	DPP9-AS1	FAM245B
AC007566.10	DPY19L3-DT	FAM27E3
RP11-552M11.4	DPYD-AS1	FAM30A
MNX1-AS1	DRAIC	FAM66C
MCCC1-AS1	DSCAS	FAM74A7
GK-AS1	DSCR9	FAM83A-AS1
RP11-274B21.14	DSEL-AS1	FAM83C-AS1
AC108488.4	DSG1-AS1	FAM99A
SNHG3	DSG2-AS1	FARSA-AS1
RP11-34P13.13	DSP-AS1	FBXL19-AS1
LINC00893	DST-AS1	FBXW7-AS1
AP001062.8	DTD1-AS1	FENDRR
ADAMTS9-AS2	DTNB-AS1	FER1L6-AS2
ADAMTS9-AS1	DTX2P1-UPK3BP1-PMS2P11	FEZF1-AS1
AC132217.4	DUBR	FGD5-AS1
RP5-890O3.9	DYNC1LI2-DT	FGF10-AS1
RP11-146D12.2	DYRK3-AS1	FGF12-AS2
RP11-295P9.3	E2F5-DT	FGF12-AS3
KMT2E-AS1	EBLN3P	FGF13-AS1
RP11-384F7.2	ECE1-AS1	FGF14-AS2
ZEB2-AS1	EDIL3-DT	FHAD1-AS1
AF011889.2	EDNRB-AS1	FILNC1
AC138035.2	EDRF1-AS1	FIRRE
AC093110.3	EDRF1-DT	FKBP14-AS1
PHKA2-AS1	EFCAB13-DT	FLJ12825
LINC00857	EFCAB14-AS1	FLJ16779
DGCR5	EFCAB6-AS1	FLJ40194
TTN-AS1	EFHD2-AS1	FLJ46284
LINC00987	EGFR-AS1	FLNB-AS1
LINC00106	EGLN3-AS1	FLVCR1-DT
LINC00106	EGOT	FMR1-AS1
AC006547.13	EHBP1-AS1	FNDC1-IT1
TRHDE-AS1	EHD4-AS1	FOCAD-AS1
AP001189.4	EHHADH-AS1	FOXD2-AS1
MYO16-AS1	EHMT2-AS1	FOXD3-AS1
TMEM147-AS1	EIF1AX-AS1	FOXN3-AS1
ASMTL-AS1	EIF1B-AS1	FOXP1-AS1
ASMTL-AS1	EIF2AK3-DT	FOXP4-AS1
AF064858.8	EIF2B5-DT	FRGCA
LINC00894	EIF3J-DT	FRY-AS1
AC008268.1	EIF5-DT	FSIP2-AS1
AC114730.11	ELDR	FUT8-AS1
RP11-575L7.8	ELF3-AS1	G2E3-AS1
AC068580.6	ELFN1-AS1	GABPB1-AS1
SEMA3F-AS1	ELN-AS1	GABPB1-IT1
SNHG20	ELOA-AS1	GABRG3-AS1
LINC01506	EMC1-AS1	GACAT2
MAGI2-AS3	EML2-AS1	GAPLINC
AC007278.3	EML4-AS1	GAS1RR
LINC01426	EMSLR	GAS5
LANCL1-AS1	ENO1-AS1	GAS5-AS1
RP11-250B2.3	ENOX1-AS2	GAS6-DT
CTC-338M12.4	ENTPD1-AS1	GATA2-AS1
AC005083.1	EP300-AS1	GATA6-AS1
GAS6-AS1	EPB41L4A-AS1	GAU1
RP11-295G20.2	EPB41L4A-DT	GCC2-AS1
HOTAIRM1	EPC1-AS1	GDNF-AS1
AC007743.1	EPCIP-AS1	GEMIN7-AS1
LINC00472	EPHA1-AS1	GHET1
LINC00702	EPIC1	GK-IT1
HOXB-AS3	EPN2-AS1	GNA14-AS1
SNHG7	ERC2-IT1	GNAS-AS1
RP11-324O2.3	ERCC6L2-AS1	GORAB-AS1
LINC00342	ERCC8-AS1	GPC6-AS1
COL4A2-AS1	ERI3-IT1	GPR176-DT
RP11-536K7.3	ERICH2-DT	GPR50-AS1
SLCO4A1-AS1	ERICH3-AS1	GRASLND
LINC00665	ERICH6-AS1	GRHL3-AS1
VIPR1-AS1	ERLNC1	GRK5-IT1
SEMA3B-AS1	ESAM-AS1	GRM3-AS1
RP11-154D6.1	ETS2-AS1	GRM5-AS1
RP11-312J18.6	ETV7-AS1	GRM7-AS2
RP11-67C2.2	EVX1-AS	GRPEL2-AS1
PGM5P4-AS1	EXOC3-AS1	GS1-279B7.1
AC010976.2	EXOSC10-AS1	GSEC
LINC-PINT	EXTL3-AS1	GTF3C2-AS1
RP11-38L15.3	EYA2-AS1	GTSE1-DT
KLF3-AS1	F11-AS1	H1-10-AS1
RP3-525N10.2	FABP6-AS1	H2AZ1-DT
FOXD3-AS1	FALEC	H3-3A-DT
LINC01001	FAM111A-DT	HAGLROS
AC159540.1	FAM131B-AS1	HCFC1-AS1
CTB-89H12.4	FAM131B-AS2	HCP5B
LIMD1-AS1	FAM135A-AS1	HDAC11-AS1
FEZF1-AS1	FAM138B	HDAC2-AS2
RP3-508I15.19	FAM138F	HDHD5-AS1
XIST	FAM13B-AS1	HEIH
MBNL1-AS1	FAM157A	HELLPAR
AC068580.5	FAM157C	HERC2P3
ANKRD10-IT1	FAM167A-AS1	HEXA-AS1
RP5-1160K1.6	FAM169A-AS1	HHATL-AS1
RP11-251M1.1	FAM181A-AS1	HHIP-AS1
GUSBP11	FAM182A	HID1-AS1
PCAT6	FAM215A	HIF1A-AS3
RP1-251M9.3	FAM215B	HK2-DT
TARID	FAM222A-AS1	HLA-F-AS1
CTC-529I10.2	FAM223A	HLCS-IT1
SPAG5-AS1	FAM223B	HLX-AS1
RP11-261C10.5	FAM225A	HM13-IT1
RP3-340N1.2	FAM225B	HMGA1P4
ITGB2-AS1	FAM226B	HMGA2-AS1
LINC00511	FAM230A	HMGN3-AS1
LENG8-AS1	FAM230D	HMMR-AS1
RP11-157P1.4	FAM230E	HNF1A-AS1
CFLAR-AS1	FAM230F	HNRNPD-DT
RP1-18D14.7	FAM230G	HOMER3-AS1
LINC00937	FAM230H	HOTTIP
AC074289.1	FAM230J	HOXA-AS2
RUSC1-AS1	FAM242F	HOXA10-AS
AC004540.4	FAM245B	HOXA11-AS
MIAT	FAM27C	HOXB-AS4
DBH-AS1	FAM30A	HOXC-AS1
CADM3-AS1	FAM53B-AS1	HOXC-AS2
ATP13A4-AS1	FAM66A	HOXC-AS3
SFTA1P	FAM66C	HOXC13-AS
RP11-415J8.3	FAM66D	HOXD-AS2
LINC00092	FAM74A7	HPAT5
CATIP-AS1	FAM83A-AS1	HSD11B1-AS1
RP11-228B15.4	FAM85B	HTT-AS
INE1	FAM87A	HULC
PGM5-AS1	FAM88C	HYI-AS1
RP11-82L18.2	FAM88D	IBA57-DT
AC025165.8	FAM99A	IDH1-AS1
SH3BP5-AS1	FARSA-AS1	IFNG-AS1
RP11-371A19.2	FBXW7-AS1	IGBP1-AS1
AC000123.4	FENDRR	IGF2BP2-AS1
SNHG14	FEZF1-AS1	IGFL2-AS1
HLA-DQB1-AS1	FGD5-AS1	IL1R1-AS1
AC005104.3	FGF10-AS1	IL20RB-AS1
C3orf36	FGF12-AS2	IL21-AS1
BCRP3	FGF14-AS2	ILRUN-AS1
MIR99AHG	FGF14-IT1	INKA2-AS1
HLA-F-AS1	FHAD1-AS1	INSIG1-DT
AC090616.2	FHIP1A-DT	INSYN1-AS1
MEG3	FHL1P1	INTS6-AS1
SLX1A-SULT1A3	FILNC1	INTS6L-AS1
LINC01089	FIRRE	IRAIN
HCG27	FKBP14-AS1	IRX4-AS1
DUXAP8	FKTN-AS1	ITFG1-AS1
FAM83A-AS1	FLICR	ITGA6-AS1
CTD-2026K11.6	FLJ12825	ITGA9-AS1
SNHG12	FLJ16779	ITGB1-DT
CTC-301O7.4	FLNB-AS1	ITGB5-AS1
RAMP2-AS1	FLVCR1-DT	ITIH4-AS1
MIRLET7BHG	FLVCR2-AS1	ITPKB-IT1
PAX8-AS1	FMNL1-AS1	JAZF1-AS1
C22orf34	FMR1-AS1	JPX
MIR22HG	FN1-DT	JRKL-AS1
C5orf38	FNDC1-AS1	KAZN-AS1
LINC00839	FOXD2-AS1	KC6
TMEM105	FOXD3-AS1	KCNAB1-AS2
SPATA13	FOXF2-DT	KCNH1-IT1
C9orf139	FOXN3-AS1	KCNIP2-AS1
ACTA2-AS1	FOXN3-AS2	KCNIP4-IT1
PCBP1-AS1	FOXP1-AS1	KCNMA1-AS3
RP5-1061H20.4	FRGCA	KCNMB2-AS1
RP11-334J6.7	FRMD6-AS2	KCNQ1-AS1
TTTY14	FRMPD3-AS1	KCNQ1DN
CTD-2368P22.1	FSIP2-AS1	KCNQ5-AS1
TPT1-AS1	FUT8-AS1	KCTD21-AS1
ZNF667-AS1	FZD10-AS1	KDM2B-DT
LINC00467	GABPB1-AS1	KDM4A-AS1
CCDC39	GABPB1-IT1	KDM5C-IT1
RRN3P2	GACAT3	KDM7A-DT
	GALNT7-DT	KIF1C-AS1
	GAPDH-DT	KLF3-AS1
	GAPLINC	KLF7-IT1
	GAS1RR	KLHDC7B-DT
	GAS5	KLHL30-AS1
	GAS5-AS1	KLHL7-DT
	GAS6-AS1	KLRK1-AS1
	GAS6-DT	KTN1-AS1
	GAS8-AS1	KU-MEL-3
	GASAL1	LACTB2-AS1
	GASK1B-AS1	LAMA4-AS1
	GATA2-AS1	LAMP5-AS1
	GATA6-AS1	LAMTOR5-AS1
	GATD1-DT	LANCL1-AS1
	GAU1	LAPTM4A-DT
	GCAWKR	LASTR
	GCC2-AS1	LATS2-AS1
	GCLC-AS1	LBX2-AS1
	GEMIN7-AS1	LCAL1
	GHET1	LCMT1-AS1
	GHRLOS	LCMT1-AS2
	GIHCG	LCT-AS1
	GIRGL	LDLRAD4-AS1
	GLIDR	LEF1-AS1
	GLIS2-AS1	LEMD1-AS1
	GLIS3-AS1	LEMD1-DT
	GLIS3-AS2	LGALS8-AS1
	GMDS-DT	LGR4-AS1
	GNA14-AS1	LHFPL3-AS1
	GNB1-DT	LHX1-DT
	GOLGA4-AS1	LHX5-AS1
	GOLGA7B-DT	LIF-AS1
	GORAB-AS1	LIFR-AS1
	GOT1-DT	LINC-PINT
	GPAT4-AS1	LINC00028
	GPC5-AS1	LINC00092
	GPC5-AS2	LINC00112
	GPM6A-DT	LINC00113
	GPR155-DT	LINC00114
	GPR199P	LINC00115
	GRAPL-AS1	LINC00159
	GRASLND	LINC00160
	GREB1L-DT	LINC00161
	GREM1-AS1	LINC00163
	GRHL2-DT	LINC00165
	GRHL3-AS1	LINC00173
	GRK5-IT1	LINC00174
	GRM3-AS1	LINC00184
	GRM5-AS1	LINC00205
	GRPEL2-AS1	LINC00216
	GRTP1-AS1	LINC00235
	GS1-24F4.2	LINC00242
	GS1-279B7.1	LINC00265
	GSK3B-DT	LINC00304
	GSTCD-AS1	LINC00309
	GTF2A1-AS1	LINC00310
	GTF2I-AS1	LINC00313
	GTF3C2-AS1	LINC00315
	GTF3C2-AS2	LINC00319
	GUSBP3	LINC00327
	H1-10-AS1	LINC00332
	H2AZ1-DT	LINC00336
	HAGLR	LINC00342
	HAGLROS	LINC00345
	HAS2-AS1	LINC00355
	HCCAT5	LINC00377
	HCFC1-AS1	LINC00391
	HCG11	LINC00393
	HCG14	LINC00396
	HCG15	LINC00398
	HCG18	LINC00402
	HCG21	LINC00426
	HCG24	LINC00427
	HCG25	LINC00460
	HCG9	LINC00462
	HCP5	LINC00466
	HCP5B	LINC00467
	HDAC11-AS1	LINC00470
	HDAC2-AS2	LINC00471
	HDAC4-AS1	LINC00472
	HEATR5A-DT	LINC00479
	HEATR6-DT	LINC00482
	HECW2-AS1	LINC00484
	HEIH	LINC00487
	HERPUD2-AS1	LINC00491
	HEXA-AS1	LINC00492
	HEXIM2-AS1	LINC00494
	HEY2-AS1	LINC00504
	HHIP-AS1	LINC00506
	HID1-AS1	LINC00511
	HIF1A-AS3	LINC00519
	HIPK1-AS1	LINC00520
	HIVEP2-DT	LINC00524
	HLA-DQB1-AS1	LINC00525
	HLA-F-AS1	LINC00526
	HLA-V	LINC00528
	HLTF-AS1	LINC00534
	HLX-AS1	LINC00536
	HM13-AS1	LINC00539
	HMGA2-AS1	LINC00540
	HMGN3-AS1	LINC00543
	HMMR-AS1	LINC00544
	HNF1A-AS1	LINC00557
	HNRNPKP3	LINC00562
	HORMAD2-AS1	LINC00574
	HOTAIR	LINC00578
	HOTAIRM1	LINC00582
	HOXA-AS2	LINC00589
	HOXA-AS3	LINC00592
	HOXA10-AS	LINC00601
	HOXB-AS1	LINC00605
	HOXB-AS3	LINC00607
	HOXC-AS1	LINC00615
	HOXC-AS2	LINC00621
	HOXC-AS3	LINC00622
	HOXC13-AS	LINC00624
	HPAT5	LINC00626
	HPN-AS1	LINC00628
	HPS1-AS1	LINC00629
	HS6ST2-AS1	LINC00630
	HSD11B1-AS1	LINC00636
	HSD17B1-AS1	LINC00640
	HSD17B3-AS1	LINC00641
	HSPA2-AS1	LINC00645
	HSPA5-DT	LINC00648
	HTT-AS	LINC00649
	HULC	LINC00652
	HYMAI	LINC00656
	IATPR	LINC00659
	IBA57-DT	LINC00665
	ICA1-AS1	LINC00668
	ICMT-DT	LINC00670
	ID2-AS1	LINC00671
	IDH2-DT	LINC00683
	IFNG-AS1	LINC00689
	IFT74-AS1	LINC00698
	IGF2-AS	LINC00702
	IGFBP7-AS1	LINC00705
	IGFL2-AS1	LINC00710
	IGSF21-AS1	LINC00840
	IKBKB-DT	LINC00841
	IL10RB-DT	LINC00842
	IL20RB-AS1	LINC00844
	IL21-AS1	LINC00847
	IL21R-AS1	LINC00852
	IL6-AS1	LINC00857
	IL6ST-DT	LINC00858
	ILF3-DT	LINC00862
	INE1	LINC00865
	INE2	LINC00871
	INKA2-AS1	LINC00877
	INTS6L-AS1	LINC00880
	IPO9-AS1	LINC00882
	IQCH-AS1	LINC00885
	IQCJ-SCHIP1-AS1	LINC00887
	IQSEC3-AS1	LINC00891
	IQSEC3-AS2	LINC00892
	IRAIN	LINC00895
	IRX2-DT	LINC00896
	ISL1-DT	LINC00898
	ISM1-AS1	LINC00900
	ITFG1-AS1	LINC00906
	ITGA6-AS1	LINC00910
	ITGA9-AS1	LINC00920
	ITGB1-DT	LINC00921
	ITGB2-AS1	LINC00922
	ITPK1-AS1	LINC00924
	ITPKB-IT1	LINC00926
	ITPRIP-AS1	LINC00928
	IUR1	LINC00929
	JAKMIP3-AS1	LINC00930
	JARID2-AS1	LINC00939
	JAZF1-AS1	LINC00942
	JMJD1C-AS2	LINC00943
	JRKL-AS1	LINC00944
	KAAG1	LINC00954
	KANSL1-AS1	LINC00957
	KBTBD11-AS1	LINC00958
	KCNC4-DT	LINC00960
	KCNIP1-AS1	LINC00963
	KCNJ2-AS1	LINC00964
	KCNJ6-AS1	LINC00968
	KCNK15-AS1	LINC00970
	KCNK4-CATSPERZ	LINC00987
	KCNMA1-AS1	LINC00989
	KCNMA1-AS3	LINC00992
	KCNMB2-AS1	LINC00994
	KCNQ1-AS1	LINC00996
	KCNQ1DN	LINC01001
	KCNQ1OT1	LINC01002
	KCNQ5-DT	LINC01010
	KCTD13-DT	LINC01011
	KCTD21-AS1	LINC01012
	KDM2B-DT	LINC01016
	KDM4A-AS1	LINC01018
	KIAA0087	LINC01028
	KIAA1614-AS1	LINC01030
	KIAA1671-AS1	LINC01031
	KIF1C-AS1	LINC01036
	KIF23-AS1	LINC01048
	KIF25-AS1	LINC01050
	KIF26A-DT	LINC01063
	KLC2-AS1	LINC01068
	KLC2-AS2	LINC01069
	KLC4-AS1	LINC01081
	KLF3-AS1	LINC01082
	KLHDC7B-DT	LINC01090
	KLHL6-AS1	LINC01091
	KLHL7-DT	LINC01093
	KLRK1-AS1	LINC01096
	KMT2E-AS1	LINC01098
	KPNB1-DT	LINC01099
	KRBOX1-AS1	LINC01100
	KRT10-AS1	LINC01106
	KRT7-AS	LINC01108
	KRT73-AS1	LINC01116
	KRT87P	LINC01117
	KRTAP5-AS1	LINC01118
	KTN1-AS1	LINC01120
	KU-MEL-3	LINC01121
	L3MBTL4-AS1	LINC01122
	LACTB2-AS1	LINC01123
	LAMP5-AS1	LINC01126
	LANCL1-AS1	LINC01128
	LAPTM4A-DT	LINC01132
	LARGE-AS1	LINC01133
	LARGE1-AS1	LINC01134
	LARP4B-DT	LINC01138
	LARRPM	LINC01139
	LASTR	LINC01140
	LBX2-AS1	LINC01144
	LCAL1	LINC01147
	LCIIAR	LINC01150
	LCT-AS1	LINC01151
	LDLRAD4-AS1	LINC01160
	LEF1-AS1	LINC01165
	LEMD1-AS1	LINC01166
	LEMD1-DT	LINC01168
	LETR1	LINC01176
	LGALS17A	LINC01194
	LGALS8-AS1	LINC01205
	LGALSL-DT	LINC01208
	LGR4-AS1	LINC01213
	LHX2-AS1	LINC01214
	LIF-AS1	LINC01215
	LIFR-AS1	LINC01220
	LIM2-AS1	LINC01229
	LIMASI	LINC01232
	LIMD1-AS1	LINC01234
	LIMS1-AS1	LINC01237
	LINC-ROR	LINC01239
	LINC00028	LINC01249
	LINC00051	LINC01250
	LINC00092	LINC01254
	LINC00102	LINC01266
	LINC00106	LINC01269
	LINC00114	LINC01270
	LINC00115	LINC01271
	LINC00160	LINC01275
	LINC00163	LINC01277
	LINC00174	LINC01280
	LINC00184	LINC01281
	LINC00189	LINC01285
	LINC00205	LINC01289
	LINC00222	LINC01290
	LINC00242	LINC01291
	LINC00251	LINC01297
	LINC00265	LINC01298
	LINC00294	LINC01301
	LINC00303	LINC01305
	LINC00311	LINC01311
	LINC00319	LINC01322
	LINC00327	LINC01338
	LINC00330	LINC01344
	LINC00331	LINC01347
	LINC00332	LINC01352
	LINC00334	LINC01354
	LINC00336	LINC01355
	LINC00342	LINC01361
	LINC00355	LINC01362
	LINC00359	LINC01363
	LINC00365	LINC01366
	LINC00377	LINC01370
	LINC00384	LINC01376
	LINC00385	LINC01385
	LINC00393	LINC01389
	LINC00396	LINC01391
	LINC00398	LINC01393
	LINC00400	LINC01394
	LINC00402	LINC01395
	LINC00426	LINC01397
	LINC00456	LINC01409
	LINC00460	LINC01410
	LINC00466	LINC01412
	LINC00467	LINC01414
	LINC00471	LINC01416
	LINC00472	LINC01424
	LINC00479	LINC01426
	LINC00482	LINC01429
	LINC00484	LINC01431
	LINC00487	LINC01436
	LINC00491	LINC01447
	LINC00494	LINC01448
	LINC00499	LINC01449
	LINC00501	LINC01450
	LINC00507	LINC01451
	LINC00511	LINC01455
	LINC00524	LINC01456
	LINC00525	LINC01460
	LINC00526	LINC01474
	LINC00536	LINC01475
	LINC00539	LINC01478
	LINC00543	LINC01479
	LINC00544	LINC01480
	LINC00561	LINC01482
	LINC00562	LINC01484
	LINC00572	LINC01485
	LINC00574	LINC01489
	LINC00575	LINC01491
	LINC00578	LINC01496
	LINC00582	LINC01500
	LINC00598	LINC01501
	LINC00601	LINC01503
	LINC00603	LINC01506
	LINC00607	LINC01507
	LINC00609	LINC01508
	LINC00620	LINC01515
	LINC00621	LINC01518
	LINC00622	LINC01521
	LINC00623	LINC01524
	LINC00624	LINC01527
	LINC00626	LINC01531
	LINC00628	LINC01535
	LINC00629	LINC01537
	LINC00630	LINC01539
	LINC00636	LINC01547
	LINC00639	LINC01549
	LINC00641	LINC01554
	LINC00645	LINC01559
	LINC00649	LINC01561
	LINC00652	LINC01564
	LINC00654	LINC01565
	LINC00656	LINC01569
	LINC00659	LINC01572
	LINC00662	LINC01579
	LINC00663	LINC01583
	LINC00664	LINC01584
	LINC00665	LINC01585
	LINC00667	LINC01588
	LINC00670	LINC01592
	LINC00671	LINC01600
	LINC00691	LINC01603
	LINC00698	LINC01605
	LINC00702	LINC01607
	LINC00706	LINC01611
	LINC00710	LINC01612
	LINC00842	LINC01614
	LINC00844	LINC01615
	LINC00847	LINC01616
	LINC00852	LINC01624
	LINC00857	LINC01625
	LINC00858	LINC01633
	LINC00862	LINC01634
	LINC00863	LINC01637
	LINC00865	LINC01638
	LINC00867	LINC01639
	LINC00868	LINC01645
	LINC00877	LINC01646
	LINC00880	LINC01668
	LINC00881	LINC01679
	LINC00882	LINC01687
	LINC00885	LINC01690
	LINC00887	LINC01691
	LINC00891	LINC01694
	LINC00892	LINC01697
	LINC00896	LINC01700
	LINC00899	LINC01703
	LINC00900	LINC01705
	LINC00901	LINC01711
	LINC00903	LINC01719
	LINC00917	LINC01724
	LINC00920	LINC01725
	LINC00921	LINC01726
	LINC00924	LINC01727
	LINC00929	LINC01735
	LINC00930	LINC01738
	LINC00937	LINC01747
	LINC00938	LINC01748
	LINC00941	LINC01752
	LINC00942	LINC01754
	LINC00943	LINC01763
	LINC00944	LINC01765
	LINC00945	LINC01775
	LINC00954	LINC01779
	LINC00957	LINC01781
	LINC00958	LINC01785
	LINC00960	LINC01797
	LINC00963	LINC01798
	LINC00964	LINC01800
	LINC00968	LINC01801
	LINC00970	LINC01805
	LINC00987	LINC01806
	LINC00989	LINC01807
	LINC00996	LINC01812
	LINC01001	LINC01816
	LINC01002	LINC01817
	LINC01003	LINC01820
	LINC01011	LINC01829
	LINC01012	LINC01833
	LINC01016	LINC01836
	LINC01018	LINC01837
	LINC01019	LINC01842
	LINC01023	LINC01843
	LINC01028	LINC01851
	LINC01031	LINC01852
	LINC01039	LINC01857
	LINC01046	LINC01863
	LINC01048	LINC01871
	LINC01050	LINC01873
	LINC01055	LINC01876
	LINC01068	LINC01878
	LINC01069	LINC01885
	LINC01070	LINC01887
	LINC01081	LINC01888
	LINC01082	LINC01891
	LINC01088	LINC01901
	LINC01089	LINC01905
	LINC01093	LINC01909
	LINC01094	LINC01910
	LINC01095	LINC01914
	LINC01096	LINC01915
	LINC01098	LINC01918
	LINC01099	LINC01926
	LINC01104	LINC01927
	LINC01106	LINC01929
	LINC01107	LINC01931
	LINC01111	LINC01932
	LINC01116	LINC01934
	LINC01117	LINC01936
	LINC01118	LINC01943
	LINC01120	LINC01945
	LINC01121	LINC01948
	LINC01123	LINC01958
	LINC01124	LINC01960
	LINC01128	LINC01963
	LINC01132	LINC01964
	LINC01134	LINC01967
	LINC01138	LINC01968
	LINC01140	LINC01970
	LINC01149	LINC01971
	LINC01152	LINC01976
	LINC01160	LINC01977
	LINC01166	LINC01980
	LINC01168	LINC01981
	LINC01169	LINC01983
	LINC01173	LINC01985
	LINC01176	LINC01988
	LINC01179	LINC01990
	LINC01186	LINC01991
	LINC01189	LINC01992
	LINC01191	LINC01993
	LINC01193	LINC01994
	LINC01194	LINC01996
	LINC01204	LINC02003
	LINC01208	LINC02006
	LINC01213	LINC02011
	LINC01214	LINC02012
	LINC01220	LINC02014
	LINC01221	LINC02015
	LINC01222	LINC02016
	LINC01224	LINC02018
	LINC01226	LINC02024
	LINC01229	LINC02026
	LINC01232	LINC02028
	LINC01239	LINC02031
	LINC01248	LINC02033
	LINC01250	LINC02035
	LINC01258	LINC02041
	LINC01266	LINC02042
	LINC01267	LINC02043
	LINC01269	LINC02046
	LINC01270	LINC02048
	LINC01271	LINC02057
	LINC01275	LINC02065
	LINC01277	LINC02068
	LINC01278	LINC02069
	LINC01280	LINC02073
	LINC01281	LINC02076
	LINC01282	LINC02082
	LINC01283	LINC02086
	LINC01284	LINC02091
	LINC01290	LINC02099
	LINC01291	LINC02101
	LINC01299	LINC02104
	LINC01300	LINC02126
	LINC01301	LINC02128
	LINC01303	LINC02133
	LINC01305	LINC02137
	LINC01311	LINC02139
	LINC01315	LINC02141
	LINC01338	LINC02147
	LINC01344	LINC02148
	LINC01347	LINC02152
	LINC01348	LINC02154
	LINC01352	LINC02156
	LINC01353	LINC02157
	LINC01354	LINC02159
	LINC01355	LINC02166
	LINC01356	LINC02178
	LINC01359	LINC02185
	LINC01361	LINC02195
	LINC01364	LINC02197
	LINC01366	LINC02198
	LINC01376	LINC02201
	LINC01387	LINC02202
	LINC01389	LINC02204
	LINC01391	LINC02207
	LINC01393	LINC02208
	LINC01394	LINC02210
	LINC01395	LINC02223
	LINC01409	LINC02227
	LINC01411	LINC02228
	LINC01412	LINC02231
	LINC01415	LINC02236
	LINC01423	LINC02237
	LINC01424	LINC02242
	LINC01426	LINC02245
	LINC01428	LINC02253
	LINC01429	LINC02256
	LINC01436	LINC02262
	LINC01441	LINC02265
	LINC01447	LINC02280
	LINC01449	LINC02284
	LINC01450	LINC02285
	LINC01455	LINC02288
	LINC01456	LINC02289
	LINC01460	LINC02295
	LINC01465	LINC02296
	LINC01473	LINC02301
	LINC01474	LINC02306
	LINC01480	LINC02315
	LINC01482	LINC02316
	LINC01484	LINC02320
	LINC01488	LINC02321
	LINC01497	LINC02323
	LINC01500	LINC02324
	LINC01501	LINC02325
	LINC01504	LINC02328
	LINC01506	LINC02330
	LINC01507	LINC02332
	LINC01508	LINC02338
	LINC01509	LINC02341
	LINC01511	LINC02344
	LINC01512	LINC02345
	LINC01514	LINC02346
	LINC01515	LINC02348
	LINC01518	LINC02356
	LINC01521	LINC02362
	LINC01522	LINC02363
	LINC01524	LINC02382
	LINC01532	LINC02397
	LINC01535	LINC02408
	LINC01537	LINC02412
	LINC01543	LINC02416
	LINC01544	LINC02417
	LINC01545	LINC02422
	LINC01547	LINC02428
	LINC01549	LINC02438
	LINC01550	LINC02443
	LINC01559	LINC02447
	LINC01561	LINC02449
	LINC01562	LINC02452
	LINC01564	LINC02454
	LINC01565	LINC02456
	LINC01569	LINC02457
	LINC01571	LINC02458
	LINC01572	LINC02466
	LINC01583	LINC02469
	LINC01584	LINC02471
	LINC01587	LINC02473
	LINC01588	LINC02475
	LINC01589	LINC02477
	LINC01592	LINC02478
	LINC01593	LINC02481
	LINC01594	LINC02489
	LINC01597	LINC02505
	LINC01605	LINC02512
	LINC01607	LINC02516
	LINC01612	LINC02517
	LINC01613	LINC02519
	LINC01614	LINC02521
	LINC01615	LINC02527
	LINC01616	LINC02532
	LINC01620	LINC02533
	LINC01622	LINC02535
	LINC01623	LINC02539
	LINC01624	LINC02541
	LINC01626	LINC02542
	LINC01633	LINC02547
	LINC01634	LINC02550
	LINC01635	LINC02552
	LINC01637	LINC02555
	LINC01644	LINC02556
	LINC01645	LINC02560
	LINC01659	LINC02561
	LINC01668	LINC02562
	LINC01670	LINC02573
	LINC01675	LINC02576
	LINC01678	LINC02577
	LINC01679	LINC02580
	LINC01684	LINC02587
	LINC01687	LINC02594
	LINC01694	LINC02596
	LINC01695	LINC02598
	LINC01700	LINC02600
	LINC01701	LINC02601
	LINC01703	LINC02603
	LINC01705	LINC02604
	LINC01709	LINC02605
	LINC01711	LINC02606
	LINC01713	LINC02607
	LINC01719	LINC02608
	LINC01725	LINC02615
	LINC01726	LINC02616
	LINC01727	LINC02623
	LINC01732	LINC02625
	LINC01735	LINC02642
	LINC01738	LINC02649
	LINC01744	LINC02656
	LINC01747	LINC02660
	LINC01748	LINC02664
	LINC01754	LINC02668
	LINC01762	LINC02679
	LINC01765	LINC02685
	LINC01767	LINC02687
	LINC01770	LINC02692
	LINC01772	LINC02694
	LINC01775	LINC02709
	LINC01776	LINC02716
	LINC01778	LINC02721
	LINC01779	LINC02723
	LINC01781	LINC02734
	LINC01785	LINC02736
	LINC01786	LINC02742
	LINC01788	LINC02744
	LINC01792	LINC02749
	LINC01797	LINC02752
	LINC01798	LINC02757
	LINC01800	LINC02763
	LINC01801	LINC02773
	LINC01804	LINC02777
	LINC01805	LINC02788
	LINC01806	LINC02798
	LINC01807	LINC02801
	LINC01811	LINC02805
	LINC01812	LINC02806
	LINC01819	LINC02816
	LINC01820	LINC02817
	LINC01827	LINC02820
	LINC01828	LINC02821
	LINC01833	LINC02822
	LINC01836	LINC02826
	LINC01837	LINC02827
	LINC01843	LINC02830
	LINC01847	LINC02835
	LINC01848	LINC02837
	LINC01852	LINC02842
	LINC01856	LINC02846
	LINC01863	LINC02848
	LINC01864	LINC02857
	LINC01871	LINC02858
	LINC01872	LINC02861
	LINC01873	LINC02863
	LINC01876	LINC02864
	LINC01882	LINC02870
	LINC01887	LINC02873
	LINC01888	LINC02874
	LINC01890	LINC02877
	LINC01891	LINC02878
	LINC01894	LINC02880
	LINC01902	LINC02883
	LINC01903	LINC02884
	LINC01906	LINC02885
	LINC01907	LINP1
	LINC01908	LIPC-AS1
	LINC01913	LIVAR
	LINC01914	LIX1-AS1
	LINC01917	LMCD1-AS1
	LINC01926	LMF1-AS1
	LINC01929	LMLN-AS1
	LINC01931	LMNB1-DT
	LINC01934	LMNTD2-AS1
	LINC01936	LMO7-AS1
	LINC01937	LMO7DN
	LINC01942	LNC-LBCS
	LINC01943	LNCAROD
	LINC01945	LNCARSR
	LINC01948	LNCDAT
	LINC01949	LNCOC1
	LINC01954	LNCOG
	LINC01960	LNCSRLR
	LINC01962	LNCTAM34A
	LINC01963	LNX1-AS1
	LINC01967	LNX1-AS2
	LINC01968	LOH12CR2
	LINC01971	LOXL1-AS1
	LINC01975	LPP-AS1
	LINC01977	LPP-AS2
	LINC01979	LRIG2-DT
	LINC01981	LRP4-AS1
	LINC01982	LRRC8C-DT
	LINC01983	LRRC8D-DT
	LINC01985	LRRK2-DT
	LINC01988	LSAMP-AS1
	LINC01989	LSP1P5
	LINC01990	LUARIS
	LINC01991	LUNAR1
	LINC01993	LURAP1L-AS1
	LINC01996	LY86-AS1
	LINC01999	LYPLAL1-DT
	LINC02000	LYRM4-AS1
	LINC02003	MAFA-AS1
	LINC02005	MAGEA4-AS1
	LINC02009	MAGEA6-DT
	LINC02014	MAGI1-AS1
	LINC02015	MAGI2-AS2
	LINC02016	MAGI2-AS3
	LINC02018	MAILR
	LINC02019	MAL2-AS1
	LINC02021	MAMDC2-AS1
	LINC02024	MAN2A1-DT
	LINC02029	MANCR
	LINC02033	MANEA-DT
	LINC02034	MAP3K14-AS1
	LINC02035	MAP3K2-DT
	LINC02037	MAP4K3-DT
	LINC02041	MAPK6-DT
	LINC02043	MAPKAPK5-AS1
	LINC02044	MAST4-AS1
	LINC02046	MATN1-AS1
	LINC02048	MBNL1-AS1
	LINC02058	MCCC1-AS1
	LINC02065	MCF2L-AS1
	LINC02066	MCM3AP-AS1
	LINC02067	MCM8-AS1
	LINC02073	MECOM-AS1
	LINC02078	MED4-AS1
	LINC02080	MED8-AS1
	LINC02082	MEF2C-AS1
	LINC02084	MEIOB
	LINC02086	MEIS1-AS2
	LINC02091	MELTF-AS1
	LINC02094	METTL14-DT
	LINC02097	MGAT3-AS1
	LINC02099	MGC27382
	LINC02100	MHENCR
	LINC02101	MIAT
	LINC02104	MIATNB
	LINC02111	MID1IP1-AS1
	LINC02112	MIF-AS1
	LINC02115	MINCR
	LINC02122	MIR1302-2HG
	LINC02126	MIR1302-9HG
	LINC02133	MIR137HG
	LINC02134	MIR155HG
	LINC02147	MIR193BHG
	LINC02154	MIR200CHG
	LINC02156	MIR2052HG
	LINC02159	MIR205HG
	LINC02166	MIR210HG
	LINC02167	MIR2117HG
	LINC02168	MIR222HG
	LINC02184	MIR223HG
	LINC02185	MIR22HG
	LINC02192	MIR23AHG
	LINC02197	MIR29B2CHG
	LINC02198	MIR3150BHG
	LINC02199	MIR31HG
	LINC02201	MIR325HG
	LINC02202	MIR34AHG
	LINC02204	MIR3681HG
	LINC02207	MIR378D2HG
	LINC02208	MIR3945HG
	LINC02210-CRHR1	MIR4307HG
	LINC02213	MIR4432HG
	LINC02223	MIR4435-2HG
	LINC02227	MIR4453HG
	LINC02231	MIR4713HG
	LINC02232	MIR497HG
	LINC02236	MIR503HG
	LINC02240	MIR548A1HG
	LINC02242	MIR548XHG
	LINC02243	MIR600HG
	LINC02244	MIR646HG
	LINC02245	MIR7515HG
	LINC02250	MIR762HG
	LINC02253	MIR9-1HG
	LINC02255	MIR9-3HG
	LINC02256	MIR924HG
	LINC02260	MIR99AHG
	LINC02262	MIRLET7A1HG
	LINC02265	MIRLET7BHG
	LINC02273	MIS18A-AS1
	LINC02277	MKNK1-AS1
	LINC02280	MMADHC-DT
	LINC02284	MNX1-AS1
	LINC02285	MNX1-AS2
	LINC02287	MORF4L2-AS1
	LINC02288	MRGPRF-AS1
	LINC02289	MROCKI
	LINC02290	MRPL20-AS1
	LINC02296	MRPL20-DT
	LINC02298	MRPL23-AS1
	LINC02299	MRPS9-AS1
	LINC02300	MSC-AS1
	LINC02306	MSH2-OT1
	LINC02308	MTUS2-AS1
	LINC02313	MUC12-AS1
	LINC02319	MUC20-OT1
	LINC02320	MYADM-AS1
	LINC02321	MYB-AS1
	LINC02322	MYCBP2-AS2
	LINC02323	MYCNOS
	LINC02324	MYG1-AS1
	LINC02325	MYLK-AS1
	LINC02330	MYO16-AS1
	LINC02331	MYOCD-AS1
	LINC02332	MYOSLID
	LINC02333	NAALADL2-AS2
	LINC02341	NADK2-AS1
	LINC02343	NALCN-AS1
	LINC02344	NANOGP11
	LINC02346	NAPA-AS1
	LINC02347	NARF-AS1
	LINC02352	NARF-IT1
	LINC02355	NAV2-AS2
	LINC02356	NAV2-AS4
	LINC02360	NAV2-AS5
	LINC02361	NAV2-IT1
	LINC02362	NBR2
	LINC02363	NCBP2-AS1
	LINC02367	NCF4-AS1
	LINC02371	NCK1-DT
	LINC02383	NCKAP5-AS1
	LINC02385	NCKAP5-AS2
	LINC02387	NDST1-AS1
	LINC02394	NDUFA6-DT
	LINC02395	NDUFB2-AS1
	LINC02397	NEBL-AS1
	LINC02405	NECTIN1-AS1
	LINC02415	NECTIN3-AS1
	LINC02416	NECTIN4-AS1
	LINC02417	NEXN-AS1
	LINC02422	NFE2L1-DT
	LINC02428	NFIA-AS1
	LINC02430	NFIA-AS2
	LINC02432	NFYC-AS1
	LINC02433	NGF-AS1
	LINC02438	NINJ2-AS1
	LINC02443	NIPBL-DT
	LINC02445	NOP53-AS1
	LINC02447	NPAS2-AS1
	LINC02452	NPHP3-AS1
	LINC02453	NPSR1-AS1
	LINC02456	NQO2-AS1
	LINC02463	NR2F1-AS1
	LINC02465	NR2F2-AS1
	LINC02466	NR4A1AS
	LINC02468	NRAD1
	LINC02471	NRG3-AS1
	LINC02473	NRIR
	LINC02474	NRSN2-AS1
	LINC02475	NTM-AS1
	LINC02482	NTRK3-AS1
	LINC02489	NUP153-AS1
	LINC02490	NUP50-DT
	LINC02492	NXT1-AS1
	LINC02498	OBI1-AS1
	LINC02502	ODC1-DT
	LINC02512	OGFRP1
	LINC02513	OLMALINC
	LINC02517	OPA1-AS1
	LINC02518	OSER1-DT
	LINC02521	OSTN-AS1
	LINC02524	OTX2-AS1
	LINC02526	OVOL1-AS1
	LINC02527	P4HA2-AS1
	LINC02531	PABPC4-AS1
	LINC02535	PACRG-AS1
	LINC02538	PACRG-AS3
	LINC02539	PANK2-AS1
	LINC02541	PARAL1
	LINC02542	PARP11-AS1
	LINC02550	PART1
	LINC02552	PARTICL
	LINC02558	PAXIP1-AS2
	LINC02560	PAXIP1-DT
	LINC02562	PCAT14
	LINC02568	PCAT19
	LINC02570	PCAT6
	LINC02571	PCAT7
	LINC02572	PCCA-DT
	LINC02576	PCSEAT
	LINC02580	PDE2A-AS2
	LINC02587	PDE9A-AS1
	LINC02594	PDXP-DT
	LINC02596	PDYN-AS1
	LINC02600	PDZRN3-AS1
	LINC02603	PEF1-AS1
	LINC02604	PELATON
	LINC02605	PFKP-DT
	LINC02606	PGM5-AS1
	LINC02608	PGM5P3-AS1
	LINC02610	PGM5P4-AS1
	LINC02611	PGR-AS1
	LINC02613	PHACTR3-AS1
	LINC02614	PHC2-AS1
	LINC02615	PHKA1-AS1
	LINC02621	PHKA2-AS1
	LINC02623	PICART1
	LINC02624	PICSAR
	LINC02625	PIK3CD-AS2
	LINC02633	PIK3IP1-DT
	LINC02635	PINK1-AS
	LINC02636	PITPNA-AS1
	LINC02637	PITPNM2-AS1
	LINC02641	PKN2-AS1
	LINC02642	PKP4-AS1
	LINC02648	PLA2G4C-AS1
	LINC02649	PLA2G4E-AS1
	LINC02651	PLAC9P1
	LINC02653	PLBD1-AS1
	LINC02655	PLCB2-AS1
	LINC02656	PLCG1-AS1
	LINC02660	PLUT
	LINC02664	POLH-AS1
	LINC02668	POT1-AS1
	LINC02675	POU6F2-AS1
	LINC02679	POU6F2-AS2
	LINC02683	PP12613
	LINC02685	PPM1F-AS1
	LINC02688	PPM1K-DT
	LINC02690	PPP1R12A-AS1
	LINC02691	PPP1R14B-AS1
	LINC02692	PPP1R21-DT
	LINC02693	PPP1R26-AS1
	LINC02695	PPP1R35-AS1
	LINC02704	PPP3CB-AS1
	LINC02705	PPP4R1-AS1
	LINC02707	PPP4R3B-DT
	LINC02709	PRANCR
	LINC02715	PRC1-AS1
	LINC02716	PRDM16-DT
	LINC02721	PRICKLE2-AS3
	LINC02728	PRKAR1B-AS1
	LINC02734	PRKAR1B-AS2
	LINC02735	PRKAR2A-AS1
	LINC02742	PRKCQ-AS1
	LINC02743	PRKCZ-AS1
	LINC02747	PRMT5-AS1
	LINC02752	PRR7-AS1
	LINC02753	PRRT3-AS1
	LINC02754	PSD2-AS1
	LINC02757	PSLNR
	LINC02762	PSMA3-AS1
	LINC02766	PSMD6-AS1
	LINC02769	PSPC1-AS2
	LINC02774	PTCSC2
	LINC02777	PTGES2-AS1
	LINC02783	PTOV1-AS1
	LINC02788	PTPRD-AS1
	LINC02794	PTPRG-AS1
	LINC02798	PTPRN2-AS1
	LINC02800	PURPL
	LINC02803	PVT1
	LINC02806	RAB30-DT
	LINC02809	RAB33B-AS1
	LINC02811	RAET1E-AS1
	LINC02816	RALGPS2-AS1
	LINC02817	RALY-AS1
	LINC02820	RAMP2-AS1
	LINC02827	RARA-AS1
	LINC02828	RASAL2-AS1
	LINC02829	RASSF10-DT
	LINC02830	RASSF8-AS1
	LINC02831	RBM38-AS1
	LINC02832	RBMS3-AS2
	LINC02834	RBMS3-AS3
	LINC02836	RBPMS-AS1
	LINC02842	RCCD1-AS1
	LINC02851	RELA-DT
	LINC02861	REPIN1-AS1
	LINC02863	RERE-AS1
	LINC02864	RFPL3S
	LINC02866	RHOXF1-AS1
	LINC02870	RHPN1-AS1
	LINC02873	RMDN2-AS1
	LINC02874	RMST
	LINC02875	RNASEH2B-AS1
	LINC02878	RNF157-AS1
	LINC02880	RNF216P1
	LINC02881	RNF217-AS1
	LINC02882	RNU6ATAC35P
	LINC02884	RPL37A-DT
	LINC02885	RRM1-AS1
	LINC02887	RTCA-AS1
	LINC02888	RUFY1-AS1
	LINC02889	RUNDC3A-AS1
	LINC02891	RUNX3-AS1
	LINC02893	RXYLT1-AS1
	LINC02894	SALRNA2
	LINC02897	SAMD12-AS1
	LINC02898	SAMMSON
	LINC02901	SAMSN1-AS1
	LINC02906	SAP30L-AS1
	LINC02909	SATB1-AS1
	LINC02912	SATB2-AS1
	LINC02915	SBF2-AS1
	LINC02918	SBNO1-AS1
	LINC02923	SCAANT1
	LINC02926	SCAT1
	LINC02928	SCAT2
	LINC02930	SCAT8
	LINC02932	SCUBE1-AS1
	LINC02935	SCUBE1-AS2
	LINC02937	SDAD1-AS1
	LINC02939	SEC23A-AS1
	LINC02940	SEC24B-AS1
	LINC02941	SEC62-AS1
	LINC02943	SEMA3B-AS1
	LINC02944	SEMA3F-AS1
	LINC02946	SEMA6A-AS1
	LINC02947	SEMA6A-AS2
	LINC02953	SENCR
	LINC02957	SEPTIN4-AS1
	LINC02958	SEPTIN7-DT
	LINC02961	SEPTIN9-DT
	LINC02964	SERTAD4-AS1
	LINC02968	SETD4-AS1
	LINC02970	SFTA1P
	LINC02975	SFTPD-AS1
	LINC02981	SGMS1-AS1
	LINC02982	SH3BP5-AS1
	LINC02983	SH3PXD2A-AS1
	LINC02987	SH3RF3-AS1
	LINC02988	SHROOM3-AS1
	LINC02991	SIAH2-AS1
	LINC02993	SIDT1-AS1
	LINC02994	SIGLEC5
	LINC02997	SILC1
	LINC02999	SIRPG-AS1
	LINC03004	SIX3-AS1
	LINC03005	SLC12A5-AS1
	LINC03006	SLC12A9-AS1
	LINC03007	SLC14A2-AS1
	LINC03009	SLC16A1-AS1
	LINC03011	SLC16A12-AS1
	LINC03013	SLC22A18AS
	LINC03014	SLC24A3-AS1
	LINC03015	SLC25A25-AS1
	LINC03016	SLC25A34-AS1
	LINC03018	SLC25A48-AS1
	LINC03019	SLC25A5-AS1
	LINC03023	SLC30A6-DT
	LINC03026	SLC35F3-AS1
	LINC03033	SLC5A4-AS1
	LINC03034	SLC6A1-AS1
	LINC03044	SLC7A11-AS1
	LINC03047	SLC7A14-AS1
	LINC03048	SLC9A3-AS1
	LINC03054	SLCO4A1-AS1
	LINC03060	SLFNL1-AS1
	LINC03064	SLIT2-IT1
	LINC03065	SLIT3-AS1
	LINC03070	SLIT3-AS2
	LINC03082	SLX1A-SULT1A3
	LINC03084	SMCR2
	LINC03086	SMILR
	LINC03095	SMIM15-AS1
	LINC03099	SMIM2-AS1
	LINC03102	SNAP47-AS1
	LINC03106	SNHG1
	LINC03109	SNHG12
	LINC03110	SNHG14
	LINC03122	SNHG16
	LINC03124	SNHG17
	LINC03125	SNHG18
	LINC03126	SNHG19
	LINC03129	SNHG20
	LINGO1-AS1	SNHG21
	LINP1	SNHG26
	LIPE-AS1	SNHG29
	LIPT2-AS1	SNHG3
	LITATS1	SNHG30
	LIX1-AS1	SNHG31
	LIX1L-AS1	SNHG4
	LL0XNC01-250H12.3	SNHG6
	LL22NC03-63E9.3	SNRK-AS1
	LMF1-AS1	SNTG2-AS1
	LMLN-AS1	SOCAR
	LMNTD2-AS1	SOCS2-AS1
	LMO7DN	SOS1-IT1
	LNC-LBCS	SOX2-OT
	LNCATV	SOX21-AS1
	LNCBRM	SP2-AS1
	LNCEGFL7OS	SPAG5-AS1
	LNCOC1	SPATA3-AS1
	LNCOG	SPATA8
	LNCSRLR	SPINT1-AS1
	LNCTAM34A	SPON1-AS1
	LNROP	SPTBN1-AS1
	LNX1-AS2	SREBF2-AS1
	LOH12CR2	SRGAP2-AS1
	LOXL1-AS1	SRGAP3-AS2
	LOXL2-AS1	SRGAP3-AS4
	LRFN5-DT	SRRM2-AS1
	LRIG2-DT	SSTR5-AS1
	LRIG3-DT	ST20
	LRP2BP-AS1	ST6GAL2-IT1
	LRP4-AS1	ST7-AS1
	LRP8-DT	ST7-OT4
	LRRC52-AS1	STAG3L5P-PVRIG2P-PILRB
	LRRC7-AS1	STARD13-AS
	LRRC8C-DT	STARD13-IT1
	LSINCT5	STARD7-AS1
	LUADT1	STAU2-AS1
	LUARIS	STEAP2-AS1
	LURAP1L-AS1	STIM1-AS1
	LY6E-DT	STIM2-AS1
	LY6S-AS1	STK24-AS1
	LYRM4-AS1	STK32A-AS1
	LZTS1-AS1	STPG3-AS1
	MACC1-AS1	STX18-AS1
	MACORIS	STXBP5-AS1
	MAFA-AS1	SUCLA2-AS1
	MAFTRR	SUGT1-DT
	MAGI1-AS1	SUGT1P4-STRA6LP-CCDC180
	MAGI1-IT1	SUV39H2-DT
	MAGI2-AS3	SYN3-AS1
	MAGOH-DT	SYNE1-AS1
	MAILR	SYNGAP1-AS1
	MAL2-AS1	SYNPR-AS1
	MALT1-AS1	TAB3-AS1
	MAMDC2-AS1	TAF1A-AS1
	MAN1B1-DT	TAPT1-AS1
	MANEA-DT	TARID
	MAP3K14-AS1	TAT-AS1
	MAP3K5-AS1	TAX1BP1-AS1
	MAP3K5-AS2	TBC1D26-AS1
	MAP3K9-DT	TBC1D8-AS1
	MAP4K3-DT	TBL1XR1-AS1
	MAP9-AS1	TBX18-AS1
	MAPKAPK5-AS1	TBX2-AS1
	MARCHF6-DT	TBX5-AS1
	MATN1-AS1	TCEAL3-AS1
	MBNL1-AS1	TCF4-AS1
	MCHR2-AS1	TCF7L1-IT1
	MCM3AP-AS1	TDRKH-AS1
	MCPH1-DT	TENM3-AS1
	MDC1-AS1	TERC
	MDS2	TET2-AS1
	MECOM-AS1	TEX26-AS1
	MED14OS	TEX41
	MED8-AS1	TFAP2A-AS1
	MEF2C-AS1	TFAP2A-AS2
	MEF2C-AS2	TFPI2-DT
	MEIOB	TGFA-IT1
	MEIS1-AS2	TGFB2-AS1
	MELTF-AS1	TGFB2-OT1
	METTL14-DT	TH2LCRR
	MFSD4A-AS1	THAP9-AS1
	MFSD4B-DT	THBS3-AS1
	MGAT3-AS1	THOC3-AS1
	MGC27382	THORLNC
	MGC4859	TIMMDC1-DT
	MIA2-AS1	TIPARP-AS1
	MIAT	TM4SF1-AS1
	MICA-AS1	TM4SF19-AS1
	MICOS10-DT	TMC3-AS1
	MIDEAS-AS1	TMCO1-AS1
	MIF-AS1	TMED2-DT
	MINDY2-DT	TMEM105
	MIOS-DT	TMEM108-AS1
	MIR137HG	TMEM147-AS1
	MIR155HG	TMEM18-DT
	MIR1915HG	TMEM220-AS1
	MIR193BHG	TMEM252-DT
	MIR200CHG	TMEM254-AS1
	MIR202HG	TMEM30A-DT
	MIR2052HG	TMEM44-AS1
	MIR205HG	TMEM51-AS1
	MIR210HG	TMEM78
	MIR2117HG	TMEM92-AS1
	MIR217HG	TMLHE-AS1
	MIR22HG	TMPO-AS1
	MIR23AHG	TNK2-AS1
	MIR29B2CHG	TONSL-AS1
	MIR302CHG	TPRG1-AS2
	MIR3142HG	TPRXL
	MIR3147HG	TPT1-AS1
	MIR3150BHG	TRAF3IP2-AS1
	MIR31HG	TRAM2-AS1
	MIR34AHG	TRAPPC12-AS1
	MIR34BHG	TRBV11-2
	MIR3667HG	TRHDE-AS1
	MIR3677HG	TRIM52-AS1
	MIR3681HG	TRPM2-AS
	MIR3945HG	TSBP1-AS1
	MIR4435-2HG	TTC23L-AS1
	MIR4453HG	TTC28-AS1
	MIR4713HG	TTC3-AS1
	MIR4733HG	TTC39A-AS1
	MIR497HG	TTC39C-AS1
	MIR503HG	TTTY10
	MIR548A1HG	TTTY14
	MIR600HG	TUSC8
	MIR646HG	TYMSOS
	MIR7515HG	UBAC2-AS1
	MIR762HG	UBE2Q1-AS1
	MIR9-1HG	UCA1
	MIR9-2HG	UICLM
	MIR9-3HG	UMODL1-AS1
	MIR924HG	UNC5B-AS1
	MIR99AHG	URB1-AS1
	MIRLET7BHG	USP12-AS1
	MKLN1-AS	USP3-AS1
	MKNK1-AS1	USP30-AS1
	MLF1-DT	USP46-DT
	MMADHC-DT	UST-AS2
	MMEL1-AS1	UXT-AS1
	MMP20-AS1	VAC14-AS1
	MMP25-AS1	VIM-AS1
	MNX1-AS1	VIPR1-AS1
	MNX1-AS2	VPS33B-DT
	MOCS2-DT	VPS9D1-AS1
	MORF4L2-AS1	WAC-AS1
	MPDU1-AS1	WASHC5-AS1
	MRAP-AS1	WASIR1
	MRGPRF-AS1	WASIR1
	MROCKI	WASIR2
	MRPL20-AS1	WDFY3-AS2
	MRPL23-AS1	WNT5A-AS1
	MRPS30-DT	WWC2-AS2
	MRPS9-AS2	WWTR1-IT1
	MRTFA-AS1	XPC-AS1
	MSC-AS1	XXYLT1-AS1
	MSH2-OT1	YEATS2-AS1
	MTA1-DT	ZBTB20-AS3
	MTOR-AS1	ZBTB20-AS4
	MTUS1-DT	ZBTB40-IT1
	MUC12-AS1	ZEB2-AS1
	MUC22	ZFAND2A-DT
	MUC5B-AS1	ZFAS1
	MVP-DT	ZFHX4-AS1
	MYADM-AS1	ZFPM2-AS1
	MYCBP2-AS1	ZKSCAN2-DT
	MYCL-AS1	ZKSCAN7-AS1
	MYG1-AS1	ZMIZ1-AS1
	MYHAS	ZNF133-AS1
	MYL12-AS1	ZNF213-AS1
	MYLK-AS1	ZNF22-AS1
	MYO16-AS1	ZNF232-AS1
	MYOSLID	ZNF252P-AS1
	MYOSLID-AS1	ZNF32-AS1
	MYRF-AS1	ZNF337-AS1
	MZF1-AS1	ZNF341-AS1
	N4BP2L2-IT2	ZNF346-IT1
	NAALADL2-AS2	ZNF385D-AS1
	NAALADL2-AS3	ZNF426-DT
	NALCN-AS1	ZNF436-AS1
	NAPA-AS1	ZNF503-AS1
	NARF-AS2	ZNF503-AS2
	NAV2-AS2	ZNF516-DT
	NBR2	ZNF529-AS1
	NCBP2-AS1	ZNF561-AS1
	NCK1-DT	ZNF649-AS1
	NCKAP5-AS1	ZNF667-AS1
	NCKAP5-AS2	ZNF687-AS1
	NCMAP-DT	ZNF775-AS1
	NCOA7-AS1	ZNF793-AS1
	NDNF-AS1	ZRANB2-AS1
	NDP-AS1
	NDST1-AS1
	NDUFB2-AS1
	NEBL-AS1
	NECTIN1-DT
	NECTIN4-AS1
	NEK2-DT
	NEMP2-DT
	NETO1-DT
	NEUROG2-AS1
	NEXN-AS1
	NFIA-AS1
	NFIA-AS2
	NFYC-AS1
	NGFR-AS1
	NHEG1
	NHS-AS1
	NIFK-AS1
	NIHCOLE
	NINJ2-AS1
	NKILA
	NNT-AS1
	NOP53-AS1
	NOVA1-DT
	NPAS2-AS1
	NPHP3-AS1
	NPSR1-AS1
	NPTN-IT1
	NQO2-AS1
	NR2F2-AS1
	NRAD1
	NRG3-AS1
	NRIP3-DT
	NRSN2-AS1
	NRXN1-DT
	NTM-IT
	NTRAS
	NTRK3-AS1
	NUBPL-DT
	NUCB1-AS1
	NUP153-AS1
	NUP93-DT
	NUTM2A-AS1
	OBI1-AS1
	OBSCN-AS1
	OCIAD1-AS1
	OGFR-AS1
	OGFRP1
	OIP5-AS1
	OPA1-AS1
	OR2A1-AS1
	OR2W1-AS1
	OSER1-DT
	OSGEPL1-AS1
	OSTCP1
	OVCH1-AS1
	OVOL1-AS1
	OXCT1-AS1
	OXR1-AS1
	P3H2-AS1
	P4HA3-AS1
	PABPC4-AS1
	PACERR
	PACRG-AS1
	PACRG-AS3
	PAN3-AS1
	PANK1-AS1
	PAPLN-AS1
	PAQR5-DT
	PARAIL
	PARAL1
	PARD3-DT
	PARTICL
	PAX8-AS1
	PAXBP1-AS1
	PAXIP1-AS2
	PBX1-AS1
	PCAT14
	PCAT19
	PCAT6
	PCBP1-AS1
	PCCA-DT
	PCDH10-DT
	PCDHB18P
	PCED1B-AS1
	PCF11-AS1
	PCGF3-AS1
	PCMTD1-DT
	PCNX4-DT
	PCOLCE-AS1
	PCOTH
	PCSEAT
	PDC-AS1
	PDCD4-AS1
	PDCD6IP-DT
	PDE11A-AS1
	PDE2A-AS1
	PDE2A-AS2
	PDE4B-AS1
	PDE7B-AS1
	PDGFA-DT
	PDK4-AS1
	PDXDC2P-NPIPB14P
	PDXP-DT
	PDYN-AS1
	PDZRN3-AS1
	PEF1-AS1
	PELATON
	PENK-AS1
	PFKP-DT
	PGM5-AS1
	PGM5P3-AS1
	PGM5P4-AS1
	PGR-AS1
	PHACTR2-AS1
	PHACTR3-AS1
	PHC2-AS1
	PHKA1-AS1
	PICART1
	PICSAR
	PIEZO1-AS1
	PIGY-DT
	PIK3CD-AS2
	PIK3IP1-DT
	PIN1-DT
	PINCR
	PINK1-AS
	PIRAT1
	PITPNA-AS1
	PITPNM2-AS1
	PITRM1-AS1
	PITX1-AS1
	PIWIL2-DT
	PIWIL4-AS1
	PKD1-AS1
	PKD1P6-NPIPP1
	PKD2L2-DT
	PKN2-AS1
	PKNOX2-AS1
	PKNOX2-DT
	PKP4-AS1
	PLA2G4C-AS1
	PLAC4
	PLAC9P1
	PLBD1-AS1
	PLCE1-AS2
	PLCG1-AS1
	PLCH1-AS2
	PLPPR5-AS1
	PLXNB3-AS1
	POLR1HASP
	POT1-AS1
	POU6F2-AS1
	POU6F2-AS2
	PP12613
	PPIC-AS1
	PPM1B-DT
	PPM1F-AS1
	PPM1J-DT
	PPP1CB-DT
	PPP1R13B-DT
	PPP1R14B-AS1
	PPP1R26-AS1
	PPP1R35-AS1
	PPP1R3B-DT
	PPP3CB-AS1
	PPP4R1-AS1
	PRC1-AS1
	PRDM10-DT
	PRDM16-DT
	PRDM4-AS1
	PRDM8-AS1
	PRDX6-AS1
	PRECSIT
	PRICKLE2-AS1
	PRICKLE2-AS2
	PRICKLE2-AS3
	PRKAG2-AS2
	PRKAR1B-AS1
	PRKAR2A-AS1
	PRKCE-AS1
	PRKCQ-AS1
	PRKCZ-AS1
	PRKCZ-DT
	PRKG1-AS1
	PRKX-AS1
	PRMT5-AS1
	PRNCR1
	PRR15-DT
	PRSS23-AS1
	PRSS40B
	PSD2-AS1
	PSMA3-AS1
	PSMD14-DT
	PTCSC2
	PTCSC3
	PTENP1-AS
	PTGES2-AS1
	PTOV1-AS2
	PTPRD-AS1
	PTPRG-AS1
	PTPRK-AS1
	PTPRN2-AS1
	PVT1
	PWRN1
	R3HDML-AS1
	RAB30-DT
	RAB33B-AS1
	RAB4A-AS1
	RAB5C-AS1
	RAB6C-AS1
	RAET1E-AS1
	RAI1-AS1
	RALGPS2-AS1
	RALY-AS1
	RAMP2-AS1
	RANBP3-DT
	RAP2C-AS1
	RARA-AS1
	RASAL2-AS1
	RASGRF2-AS1
	RASSF1-AS1
	RASSF10-DT
	RASSF3-DT
	RB1-DT
	RBM15-AS1
	RBM25-AS1
	RBM38-AS1
	RBM5-AS1
	RBMS3-AS3
	RBPMS-AS1
	RC3H1-DT
	RDH10-AS1
	RDUR
	REL-DT
	RELA-DT
	REPIN1-AS1
	RETREG1-AS1
	RFPL1S
	RFX3-DT
	RFX5-AS1
	RGMB-AS1
	RHOQ-AS1
	RHOXF1-AS1
	RHPN1-AS1
	RMDN2-AS1
	RMEL3
	RMST
	RN7SL832P
	RNASEH2B-AS1
	RNF139-DT
	RNF157-AS1
	RNF213-AS1
	RNF216-IT1
	RNF216P1
	RNF32-DT
	RNFT1-DT
	RNU6ATAC35P
[truncated: 419 more rows]
