# Supplementary material for: PAMP orchestrates proline metabolic rewiring to suppress LUAD via PYCR1 inhibition
Source: EMBO Mol Med. 2026 Jun 9;18(7):2867–95. doi: 10.1038/s44321-026-00460-2 (PMC13365495; doi:10.1038/s44321-026-00460-2)
Supplement: Supplementary file 4 — Source data Fig. 1 [file 44321_2026_460_MOESM4_ESM.zip › Source data Figure1/FIG 1C.xlsx]

## Sheet: GSE140343_norm_counts_TPM_GRCh3
GeneID	GSM4159498	GSM4159499	GSM4159500	GSM4159501	GSM4159502	GSM4159503	GSM4159504	GSM4159505	GSM4159506	GSM4159507	GSM4159508	GSM4159509	GSM4159510	GSM4159511	GSM4159512	GSM4159513	GSM4159514	GSM4159515	GSM4159516	GSM4159517	GSM4159518	GSM4159519	GSM4159520	GSM4159521	GSM4159522	GSM4159523	GSM4159524	GSM4159525	GSM4159526	GSM4159527	GSM4159528	GSM4159529	GSM4159530	GSM4159531	GSM4159532	GSM4159533	GSM4159534	GSM4159535	GSM4159536	GSM4159537	GSM4159538	GSM4159539	GSM4159540	GSM4159541	GSM4159542	GSM4159543	GSM4159544	GSM4159545	GSM4159546
100287102	0.4708	0.3872	0.2355	0	0.09844	3.542	0.06554	0.04192	0.02402	0.03715	0.1645	1.25	0.06357	0.08237	0.05278	0.1153	0.03881	0.2315	0.03467	0.09403	0	0.02539	0.03636	0.1271	0.04673	0	0.09333	0.07104	0.1375	0.02861	0.0669	0.03593	0.07043	0.1522	0.07458	0.07658	0	0.07577	0.03381	0.9703	0.03369	0.04054	0.03427	0.04597	0.06948	0	0.2066	0.26	0.03216
653635	44.65	89.17	35.73	15.8	32.33	58.91	17.84	33.12	22.81	30.67	42.95	37.9	23.86	34.92	9.291	27.05	19.32	53.72	22.11	26.02	34.11	9.769	41.87	31.07	12.81	28.42	14.18	46.6	56.49	21.53	14.46	17.81	8.769	20.04	9.751	19.34	27.35	16.66	14.84	27.9	15.23	16.89	22.05	19.58	45.42	14.83	16.95	41.58	34.69
102466751	43.3	71.49	35.15	19.08	33.48	91.93	15.13	47.86	16.34	27.98	45.55	31.31	25.48	69.04	14.11	35.47	16.03	67.48	23.58	46.45	41.28	8.019	76.85	33.97	7.946	40.1	13.6	60.4	90.22	20.85	9.752	18.33	7.414	24.96	15.4	27.91	25.93	12.88	19.71	38.57	12.28	14.77	8.326	16.75	42.2	13.48	23.98	36.09	45.31
107985730	0.2065	0.4756	0	0	0.2015	0.2472	0.1006	0	0.1475	0	0.101	0.1199	0.09759	0	0.08104	0.118	0	0.1185	0	0.2887	0.1087	0	0.4466	0.09759	0	0.3899	0	0.1091	0.2112	0	0.1027	0.3309	0.07208	0	0	0.2351	0	0	0	0.1806	0	0	0	0	0.32	0.07099	0.07048	0.114	0.09875
100302278	0.4025	0	0	0.3616	0	0.4819	0	0.5018	0	0	0.3938	0	0	0	0	0	0	0	0	0	0	0	0.8705	0	0	0	0	0	0	0	0	0.4301	0	0	0	0	0	0	0	0.352	0	0	0	0	0	0	0.2748	0.4446	0
645520	0	0.1132	0.04919	0	0	0.2354	0.09581	0	0	0	0	0.0571	0	0	0	0	0	0.1128	0	0	0	0	0.1063	0	0.03416	0.06187	0	0.1039	0	0	0	0	0	0	0	0	0	0	0	0.08597	0.04925	0	0	0	0	0.0338	0.03355	0	0
79501	0	0	0	0	0	0	0	0	0	0	0	0	0	0	0	0	0	0	0	0	0	0	0	0	0	0	0	0	0	0	0	0	0	0	0	0	0	0	0	0	0	0	0	0	0	0	0	0	0
100996442	0.4654	2.235	0.5452	0.3263	1.019	1.848	0.2655	1.273	0.8514	0.2759	0.9771	0.646	1.266	0.7646	0.6414	0.5966	0.7206	0.7814	0.2809	0.4126	0.8723	0.3685	1.485	0.751	0.552	1.614	0.8507	0.6475	2.763	0.28	0.3726	1.079	0.2536	0.578	0.642	0.6462	0.6966	0.9335	0.331	1.429	0.705	0.739	1.03	0.5741	1.091	1.249	0.3719	1.241	1.216
729737	15.2	31.67	7.515	1.969	20.41	28.48	12.15	20.24	32.09	12.21	11.4	25.73	10.08	17.39	10.63	4.673	2.097	9.128	6.027	17.37	8.717	4.398	34.85	8.239	14.29	16.04	11.28	13.3	115.9	22.9	4.422	17.59	3.408	5.983	7.811	6.101	16.83	10.53	9.56	31.09	15.35	14.3	3.755	3.191	32.06	25.17	4.253	19.04	8.327
102725121	0.5531	0.2388	0.03459	0	0.03373	12.25	0.2021	0	0	0.1146	0.03382	1.646	0.09802	0.04234	0	0	0.1596	0.03966	0.07129	0.06444	0.1456	0.1305	0.03738	0	0.02402	0	0.06397	0.03651	0.03535	0.02941	0.03439	0.1477	0.04827	0.1565	0.07667	0.03936	0	0.07789	0	1.451	0.1039	0.08336	0.1057	0	0.07143	0	0.07078	0.07635	0
102723897	55.2	86.99	39.62	18.14	35.4	65.94	22.2	33.66	20.98	34.75	40.09	48.51	32.26	39.02	13.79	32.44	20.06	53.13	27.13	36.11	40.41	12.05	41.82	41.53	14.79	28.15	13.63	52.95	59.81	25.2	17.23	21.67	12.95	27.56	11.65	25.18	27.94	20.4	21.03	30.76	18.42	20.81	31.06	24.62	53.71	14.14	14.27	37.76	34.63
102465909	44.11	73.37	24.52	22.02	30.29	61.61	7.961	31.57	10.5	9.929	39.96	36.06	27.8	45.03	8.976	32.67	10.37	44.05	15.16	20.56	42.14	6.785	58.3	24.71	9.649	14.39	9.07	43.15	47.62	10.42	7.314	10.47	5.133	19.41	8.154	18.6	14.7	12.88	9.856	22.14	14.73	11.82	17.49	12.28	32.92	14.04	13.94	20.75	34.38
107985721	0.2053	0.07091	0	0	0.02003	0.1229	0.04001	0.05118	0.01466	0.04537	0.02008	0.02385	0	0.02514	0.01611	0.02346	0.02369	0.04711	0.02117	0	0.02161	0.0465	0.08879	0.0194	0.01426	0.05167	0.07597	0.02168	0.02099	0	0.02042	0.0658	0.01433	0	0	0.02337	0.06517	0.02313	0	0.0359	0.02057	0.0495	0.02092	0.02806	0.06363	0.02823	0.02802	0.02267	0.01963
112268260	0.2022	0.9993	0.8094	0.1514	0.3618	1.553	0.1232	0.3151	0.3792	0.2327	0.2143	0.186	0.1593	0.1135	0.1521	0.2599	0.1459	0.2513	0.1738	0.1257	0.1508	0.2036	0.492	0.1991	0.1346	0.1166	0.09355	0.1958	1.844	0.4301	0.1509	0.3061	0.05294	0.3814	0.299	0.08634	0.08024	0.09492	0.04236	0.2652	0.1688	0.0508	0.2405	0.08063	0.2089	0.2897	0.04601	0.2512	0.2659
729759	0.05916	0	0	0	0	0	0	0	0	0.06537	0	0	0	0	0	0	0.2048	0	0	0.05514	0	0	0.06397	0.05591	0	0	0	0.06249	0	0.1007	0	0	0	0	0	0.06736	0	0.06665	0	0.05173	0.05927	0	0	0	0	0	0.04038	0.1307	0.05658
100132287	10.25	17.68	6.335	2.604	8.038	15.84	6.912	12.79	10.73	6.896	7.772	13.63	5.863	7.582	4.729	4.343	3.257	5.28	4.404	7.429	6.677	2.236	14.94	4.962	5.299	8.367	5.434	8.795	39.54	9.895	2.681	7.592	1.801	4.531	3.637	4.458	8.38	7.161	4.652	13.01	5.731	7.219	4.133	3.476	13.96	8.583	5.674	9.476	9.24
105378947	0.07113	0.5187	0.1423	0.0639	0.02314	2.81	0.06932	0.1478	0.03387	0.07859	0.02319	0.1652	0	0.02904	0.07443	0.02709	0.2189	0.0272	0.09779	0.0663	0.04992	0.05371	0.2307	0.2241	0.01647	0.05968	0.1097	0.1002	0.6789	0.2017	0.07076	0.1013	0.01655	0.161	0.07888	0	0.02509	0.02671	0	0.0622	0.07126	0	0	0.03241	0.09798	0.0489	0	0.02618	0.02268
101928626	0	0	0	0	0	0	0	0	0	0	0	0	0	0	0	0	0	0	0	0	0	0	0	0	0.09673	0	0	0	0	0	0	0	0	0	0	0	0	0	0	0	0	0	0	0	0	0	0.04751	0.1538	0
113219467	852.8	945.1	1999	594.6	1003	448.7	1224	617.4	487.9	876.6	1203	1241	417.1	957.4	734.4	864.4	1505	1235	968.9	1091	695.1	170.1	461.1	277.3	114.7	312.2	552.3	1566	1008	1249	566.6	245.8	399.3	966	1239	422.3	750.9	363.2	1027	585.6	685.1	1153	768.8	588.3	1782	333.5	870.5	1251	329.2
81399	0.0865	0.05533	0.01923	0.03454	0.1782	0.3222	0.009366	0.1198	0.09612	0.0531	0.05641	0.07815	0.1181	0.1177	0.08297	0.04392	0.2773	0.08821	0.05946	0.08958	0.08094	0.02903	0.1247	0.1453	0.1202	0.1814	0.05335	0.1015	0.1376	0.04906	0.01912	0.04107	0.02013	0.0435	0.09593	0.04377	0.04068	0.05414	0.05798	0.1261	0.0674	0.08112	0.04898	0.09197	0.09929	0.1123	0.0328	0.276	0.06434
100133331	10.45	14.55	6.583	2.511	7.358	16.45	6.385	9.464	7.745	7.584	8.623	13.29	6.967	7.675	4.336	4.679	4.306	6.235	3.525	5.635	6.747	2.091	12.76	4.595	4.164	7.297	4.727	7.827	23.38	7.067	2.768	5.778	1.343	4.384	3.864	4.87	7.36	8.422	4.222	8.742	5.457	5.878	4.002	4.319	10.88	6.686	4.889	9.06	5.993
107984841	2.88	12.92	4.442	3.18	6.732	34.54	3.449	14.28	4.543	4.375	6.221	7.804	8.789	8.229	3.578	2.125	6.162	9.773	2.041	3.243	7.704	3.397	9.536	3.912	5.919	7.022	5.217	2.535	10.37	1.072	2.447	2.884	1.298	3.937	4.524	5.943	3.999	8.043	2.714	5.98	7.873	3.327	3.424	2.214	6.756	10.35	4.34	2.981	6.082
107984847	9.85	28.88	10.09	7.614	17.55	77.2	7.478	45.98	13.91	9.112	14.68	23.68	22.08	19.36	8.63	4.711	12.69	26.94	5.551	8.434	20.62	12.45	28.86	11.37	16.15	19.75	12.19	7.38	39.47	2.826	3.988	9.667	2.319	9.721	9.4	17.21	10.67	18.32	6.103	13.42	21.57	9.115	7.121	6.263	16.45	29.14	14.46	11.13	21.14
107984849	5.158	25.13	3.772	2.852	8.518	38.71	3.867	25.23	9.637	6.357	13.2	13.83	11.63	10.21	8.719	2.947	3.664	6.829	1.432	7.212	11.07	3.445	23.38	9.376	14.75	11.49	8.077	3.982	28.61	3.544	3.158	7.631	1.524	5.164	3.08	3.388	6.088	4.023	3.391	11.62	11.13	7.416	4.246	1.356	18.04	16.37	6.635	11.17	9.108
100288069	2.634	7.465	3.122	2.366	2.649	12.66	1.935	6.465	1.823	1.209	3.171	2.589	4.94	3.176	2.067	1.62	4.583	4.137	1.17	1.548	6.697	2.692	5.039	2.566	3.181	6.476	4.461	2.354	4.019	0.4481	1.048	4.286	0.99	2.797	1.887	2.676	2.615	3.058	1.426	3.295	3.044	2.98	2.602	1.496	4.856	3.928	2.904	3.714	4.069
105378580	0.2703	0.5602	0.4219	0.5051	0.6858	0.9837	0.1686	1.2	0.1622	0.1553	0.8038	0.3642	0.8277	0.6356	0.3818	0.4076	0.5491	0.4838	0.301	0.1915	0.6487	0.1959	0.6781	0.6847	0.2479	0.5443	0.6502	0.8565	0.3096	0.1748	0.2366	0.4967	0.2415	0.2814	0.3837	0.5294	0.4805	0.9257	0.25	0.5011	0.6715	0.365	0.6832	0.3547	0.5138	0.3196	0.4428	0.2746	0.7548
400728	0.2572	0.3619	1.144	0.4877	0.3625	0.4105	0.362	0.9974	0.2654	0.3157	0.5311	0.6638	0.4051	0.595	0.1346	0.2612	0.6926	0.6885	0.1473	0.1065	0.6016	0.5826	0.4635	0.4861	0.6155	1.043	0.423	0.483	0.4091	0.2431	0.4548	0.2748	0.4189	0.3557	0.4437	0.3579	0.6047	0.8692	0.1436	0.5247	0.6584	0.2412	0.3495	0.4688	0.4724	0.4322	0.5656	0.3156	0.3279
79854	7.466	6.751	4.347	1.288	3.046	5.1	1.603	8.413	2.35	1.957	3.796	1.96	3.429	3.151	3.377	4.289	2.921	4.888	2.566	1.966	2.042	2.293	5.108	2.751	2.051	3.185	2.224	8.955	5.694	2.296	1.511	1.667	1.796	3.437	1.778	3.314	2.41	3.184	2.036	2.434	2.493	2.645	2.322	8.015	2.658	3.132	4.347	4.472	2.42
643837	3.159	2.847	3.624	1.616	1.462	2.96	2.826	7.118	1.56	2.672	3.096	5.004	2.098	3.604	1.572	3.231	1.5	3.672	2.227	1.677	2.502	1.808	2.414	2.576	1.342	2.923	2.444	2.517	3.409	1.52	1.963	3.124	1.214	2.594	1.635	2.24	2.165	4.738	1.325	1.805	2.965	1.741	1.76	2.912	2.25	2.879	3.22	1.362	1.519
107984850	0.2037	0	0.02265	0.04067	0	0.0542	0	0.1129	0	0.02501	0.04429	0	0	0	0.07106	0	0	0	0.04668	0.0422	0.02383	0.05128	0.02448	0.0214	0.01573	0.02849	0.06283	0.04782	0.02315	0	0.04504	0.02418	0	0	0	0	0.02395	0.306	0	0.09897	0.04536	0	0	0	0.1169	0.04669	0.01545	0.025	0
284593	0	0	0	0.02925	0.03177	0.8966	0.06346	0.1624	0.02326	0.03598	0	0.1891	0.1231	0.2393	0.02556	0.0372	0	0.3736	0.1343	0.03035	0.03428	0	0.03521	0.1231	0.1357	0.08196	0.06025	3.99	0.0999	0.0554	0.06479	0.06958	0.09093	0.03685	0.03611	0	0.3101	0	0	0.3702	0.06524	0.07852	0.09957	0	0.06728	0.08955	0.04445	0.03596	0.03114
284600	0.2448	0.6964	0.04323	0.09055	0.2389	4.74	0.07016	4.936	1.882	0.07955	0.5775	0.3178	0.2722	0.5114	0.0226	0.04935	0.03324	2.048	0.1782	0	0.197	1.946	0.7162	0.06805	1.401	0.2175	0.1865	0.3954	0.2503	0.1592	0.1576	0.2154	0.05026	0.3096	0.01597	0.1148	0.04571	0.1298	0.07238	0.214	1.731	0.2257	0.4696	1.634	0.1041	3.019	2.28	0.0318	0.482
100130417	2.287	3.016	0.1476	0.3645	1.332	3.268	2.013	4.874	3.794	1.1	2.454	3.685	2.441	2.123	0.6079	2.613	0.7663	4.528	1.635	0.3438	2.446	0.3342	5.624	0.8367	0.1025	0.1857	1.536	3.312	2.226	0.7845	1.688	2.207	1.004	0.5426	0.7363	1.638	0.7806	0.2078	0.3338	4.322	2.032	0.4892	0.9023	7.312	1.258	0.634	1.158	0.4074	4.163
107985728	0.8837	0.5965	0.03049	0.09581	0.05947	1.204	0.7424	1.405	0.283	0.202	0.626	1.08	0.6624	0.2239	0.2033	0.6093	0.4045	1.259	0.2985	0.0142	0.834	0.115	1.252	0.2016	0.03176	0.03835	0.4511	0.6438	0.3272	0.05185	0.485	0.879	0.234	0.2414	0.1859	0.4858	0.1451	0.03433	0.03064	0.4663	0.8395	0.2021	0.1864	1.312	0.2833	0.07333	0.3744	0.06731	1.297
148398	12.1	7.53	7.891	2.225	6.72	7.49	5.589	9.072	6.285	6.817	9.096	9.791	7.947	4.603	4.211	8.315	3.736	17.25	6.877	3.544	5.26	4.806	9.96	3.717	1.902	3.855	4.382	12.74	8.287	8.853	5.77	8.425	5.733	8.334	4.77	6.605	4.023	5.605	6.312	6.326	5.506	4.767	5.868	18.59	4.264	2.539	8.096	5.662	7.293
26155	90.27	41.78	107.6	29.83	58.16	55	35.85	62.17	43.11	63.98	72.22	80.3	44.7	45.21	24.95	54.05	34.37	88.93	40.22	30.99	37.05	40.62	43.88	34.85	20.98	53.33	37.53	72.77	49.53	60.82	44.7	43.33	26.73	87.1	45.63	36.48	35.61	66.58	55.79	32.84	31.39	44.77	61.57	126.5	42.3	26.04	56.47	61.57	28.38
339451	24.12	21.51	21.2	4.371	6.021	10.82	7.236	10.4	7.774	5.188	12.85	7.305	7.146	9.094	3.22	7.127	4.637	11.67	5.698	6.225	7.049	3.162	14.63	5.832	2.768	3.115	6.525	6.339	11.96	7.369	4.536	6.049	3.278	7.29	3.29	6.003	3.982	4.087	7.158	4.328	5.995	7.91	6.427	13.12	8.301	5.082	8.342	9.211	7.928
84069	23.68	4.759	7.065	3.775	3.519	2.939	2.311	11.48	2.943	4.567	3.921	9.876	7.774	7.033	2.994	5.816	2.978	6.986	4.805	2.534	5.315	1.759	5.069	2.963	1.243	2.723	4.158	5.817	2.695	6.077	5.23	4.579	2.033	5.384	6.03	1.958	1.277	7.219	6.931	2.705	3.474	3.094	5.641	8.154	4.471	2.365	1.439	0.7046	5.014
84808	4.41	1.026	1.292	0.5798	0.7947	1.177	0.4193	2.567	0.8233	0.8999	0.8719	1.999	1.075	1.073	0.5186	1.334	0.3902	2.063	1.299	0.8594	0.6309	0.2785	1.08	0.4793	0.9075	0.851	0.8957	1.964	0.6129	1.647	1.055	0.8209	0.3326	0.8521	0.9884	0.4899	0.2114	1.42	1.545	0.5778	0.5696	0.5558	0.7518	1.828	0.9843	0.7184	0.2727	0.1527	0.7054
57801	34.83	9.895	28.63	1.092	3.67	1.732	22.5	3.823	19.45	18.51	8.774	23.86	6.044	10.1	2.271	3.934	0.8349	3.22	4.117	1.456	1.249	1.42	3.16	2.051	7.88	0.6919	2.757	2.812	11.81	10.39	2.878	8.748	2.404	3.831	1.636	2.075	0.7348	3.814	7.999	2.808	3.275	2.128	4.689	1.622	5.261	2.606	1.856	7.094	4.898
9636	264.1	201.4	445.2	177	212.7	93.65	118.6	130.1	208.5	644.9	561.9	392.6	107.1	156.3	607.1	255.6	64.32	331.1	247	77.3	90.15	255.4	62.71	222.8	726.2	131.9	196.5	224.9	566.9	641.5	428.5	84.97	94.49	415.8	757.1	158	30.36	175.7	1153	305.5	206.3	90.43	1270	196	254.2	56.24	202.2	102	114.3
375790	299.7	59.33	279.4	54.04	77	71.58	59.92	130	50	173.3	148.1	170.1	106.9	153.1	69.01	96.9	108.3	121.8	56.5	40.53	73.21	40.53	66.12	66.99	252.3	67.87	65.78	163.7	46.83	132.9	89.87	83.1	39.77	110.3	75.56	69.05	39.63	105.7	86.01	53.13	98.09	86.44	88.99	204	117.6	71.35	15.13	51.25	55.9
100288175	11.52	3.218	8.618	1.998	2.95	4.301	1.779	11.52	7.171	4.663	12.39	6.956	2.102	3.982	2.596	2.346	1.843	3.73	4.469	1.807	1.981	1.077	3.7	0.8625	1.625	3.158	1.055	5.663	2.8	3.687	1.589	2.498	3.583	4.324	3.289	1.624	0.6639	3.534	1.835	1.247	3.2	1.032	3.953	2.417	2.71	10.59	0.9343	0.6299	4.255
112267874	1.521	0.355	1.481	0.2954	0.5214	0.6643	0.5408	1.358	1.38	0.7721	1.89	2.101	0.2914	0.6293	0.3065	0.3757	0.3795	0.4244	0.6145	0.3256	0.3461	0.1552	0.8222	0.2137	0.2856	0.3362	0.09507	0.8901	0.2312	0.4895	0.3885	0.3513	0.4304	0.7907	0.4558	0.3042	0.1522	0.4399	0.186	0.1258	0.4118	0.1735	0.4189	0.3091	0.5308	1.173	0.1683	0.06809	0.5897
105378948	4.699	2.519	7.976	2.444	3.471	4.487	1.502	9.486	3.52	2.165	5.62	8.662	4.046	1.911	1.717	1.174	1.559	3.623	2.158	1.968	2.583	0.3591	5.554	1.852	1.533	3.711	0.9681	6.571	1.031	2.201	1.571	1.504	0.943	3.251	2.447	2.296	1.087	0.8787	0.7077	0.6987	1.62	0.9405	4.382	1.066	1.769	3.44	0.9609	0.2941	3.584
401934	8.069	0.404	8.952	0.4728	0.5991	0.595	1.51	1.604	9.461	3.198	1.23	21.7	1.022	2.507	0.3442	2.505	3.307	1.811	0.6934	0.5723	1.2	0.2649	1.328	0.4421	0.9547	0.2208	0.3787	0.7412	0.2691	0.7959	1.222	1.624	0.5715	0.3639	0.6485	1.298	0	0.8893	0.3527	0	1.084	0.5288	0.4172	0	0.7249	0.7237	0.2195	0.03229	0.8668
54991	27.87	14.54	22.06	6.71	10.39	16.9	13.09	15.4	11.39	13.17	18.72	15.34	8.075	12.2	4.482	9.787	9.333	13.89	10.43	6.792	13.47	5.898	15.73	9.002	4.475	7.561	7.714	17.28	16.82	13.76	7.317	11.25	4.098	8.866	5.928	6.632	5.511	10.52	7.142	8.329	7.895	10.44	11.04	19.74	14.21	7.193	7.172	12.92	7.165
254099	0.03429	0.7502	0	0	1.238	0.8621	0.06683	0	0.07349	0	0.6038	0	0.3241	0.294	0.05382	0.07836	0	0.07868	0.03536	0.3516	0.1805	0	1.038	0.2593	0	0	0.06345	0.03622	0.3857	0.05834	0	0.03663	0.04788	0.1552	0	0.1171	0.3628	0.03863	0	0.02999	0.03435	0.08269	0.0699	0	0.1771	0.2593	0.07021	0.1136	0.03279
406984	18.71	0.6733	32.18	2.101	12.55	10.5	5.698	6.56	1.253	1.292	20.02	19.02	1.658	16.47	0.4589	4.009	0	2.684	0.6029	4.36	6.771	0.4415	6.955	1.658	0.8125	2.208	3.787	3.088	1.794	0.4974	0	2.499	0	2.647	0	3.995	1.856	0	0	0.5113	0.5858	2.82	6.556	0	10.87	0.8041	0.3991	9.041	2.237
406983	19.75	7.107	33.35	4.99	9.637	14.78	2.406	10	2.646	3.41	15.1	17.92	2.334	15.88	0.4844	4.231	0	2.833	0	5.753	3.249	0	14.02	2.917	4.288	5.438	1.142	1.956	0.6312	2.1	0	0.6594	0	0.6985	0.6845	3.514	1.306	0.6954	0	3.238	0	5.21	3.775	0	3.188	1.697	0	6.817	7.674
554210	79.65	19.27	63.62	7.816	44.41	45.67	16.31	18.36	5.737	8.874	47.8	73.08	12.02	24.59	2.626	37.47	0.7725	11.52	3.45	30.57	20.43	0	31.12	3.163	8.37	21.06	4.954	12.02	7.529	7.402	3.995	6.435	1.402	19.69	2.969	8.383	11.33	3.016	2.692	4.682	4.023	9.684	8.868	0	17.29	4.602	0.9136	23.65	10.24
100506376	0.07981	0.2144	0.1198	0.1076	0.0649	1.178	3.098	0.5141	0.171	1.044	0.2733	0.1391	0.07544	0.2118	0.2192	0.0152	0.01535	0.1831	0.04115	0.0372	0.3921	0.06027	0.0863	0.07544	0.0647	0.08371	0.06154	0.2248	0.02721	0.02263	0.06617	1.123	0.1672	0.01505	0.08852	0.03029	0.1267	0.04496	0.0535	0.1629	0.02665	0.2887	0.01356	0	0.1099	0.2286	0.01816	0.191	0.07633
254173	0.4914	0.4318	0.5952	0.1045	0.3028	2.988	9.3	1.547	0.8313	3.458	0.7084	0.4806	0.2811	0.5385	0.4262	0.02955	0.1642	0.4451	0.4	0.06026	1.048	0.2734	0.2237	0.04889	0.2605	0.2604	0.1316	0.9698	0.238	0.275	0.1158	2.418	0.5597	0.1024	0.2438	0.2797	0.4652	0.1602	0.052	0.2714	0.1036	0.3274	0.09226	0.01768	0.5076	0.8179	0.008826	0.5712	0.1608
8784	43.41	6.196	22.56	5.22	6.023	4.304	5.618	8.145	11.39	6.545	23.75	6.093	4.787	4.902	3.833	5.373	2.062	4.825	6.691	2.318	7.426	6.026	5.916	5.428	2.953	1.138	3.368	4.753	4.601	15.44	7.04	5.169	9.502	4.861	3.184	1.931	1.555	11	7.547	4.527	9.105	1.009	1.867	38.6	4.321	2.518	3.225	27.54	15.18
7293	5.16	7.98	2.771	3.439	3.647	2.609	3.348	4.697	4.248	4.314	3.878	4.763	5.392	6.228	3.503	4.876	2.55	4.913	8.285	2.722	6.244	5.347	5.858	7.738	2.04	1.79	4.634	7.449	6.53	4.454	6.398	4.349	5.979	3.75	2.987	2.309	2.53	5.166	7.135	5.081	5.761	1.77	5.923	4.324	6.504	2.872	4.297	3.259	7.381
51150	136.1	48.77	175.1	41.69	42.59	57.66	65.33	75.1	42.58	129	76.76	135.1	50.7	66.8	43.7	65.95	49.23	71.81	71.69	39.76	51.37	32.73	54.55	49.73	91.4	59.64	50.8	107.4	60.44	81.82	58.63	71.66	34.56	70.94	50.16	49.75	47.95	70.92	56.07	42.89	65.11	56.38	59.36	304.6	56.11	26.49	32.53	50.92	31.17
126792	36.88	8.597	29.77	7.188	12.08	11.57	13.26	9.159	9.776	23.65	16.41	17.3	8.086	17.8	5.564	14.07	8.435	10.18	11.99	8.86	8.714	5.518	10.24	7.993	4.321	7.826	7.293	10.65	12.5	16.39	9.24	12.59	7.051	13.83	7.819	9.809	8.194	13.03	12.64	5.178	8.948	7.761	7.105	19.14	11.44	4.956	4.109	8.224	5.284
388581	3.947	0.8307	1.784	0.4194	0.5383	1.067	1.075	1.375	0.9398	0.2813	0.8303	1.134	0.6819	0.3638	0.3664	0.5334	0.2939	6.963	1.05	0.3164	0.8935	15.77	0.5507	0.2808	0.4128	0.1602	1.453	0.5828	0.8246	0.5776	0.3377	6.075	0.05925	1.297	0.2824	0.4832	0.2694	0.6215	1.024	1.373	0.6377	0.4093	4.844	65.33	0.7892	0.2918	0.6952	11.86	1.623
118424	27.7	20	37.3	11.18	14.59	18.49	19.31	20.2	14.26	30.51	25.08	30.96	16.34	18.61	9.309	17.43	9.373	20.57	15.65	11.76	15.05	9.023	17.95	15.98	7.769	14.99	15.77	20.92	22.19	23.6	18.44	17.54	10.01	22.81	13.07	13.75	12.74	17.52	14.99	11.2	12.75	14.42	13.42	24.2	17.22	9.749	11.86	17.43	9.408
101928895	4.521	3.598	7.119	1.911	2.595	11.58	2.009	5.056	1.259	1.433	7.903	5.792	1.822	3.461	1.357	0.8356	1.074	2.441	2.537	1.394	6.824	0.8032	7.872	1.791	1.571	2.803	1.353	2.879	2.074	0.8201	1.224	2.735	1.276	1.731	0.7374	2.423	2.638	0.2996	0.5014	1.163	1.399	1.724	2.507	3	3.194	1.486	1.316	0.8811	2.226
6339	9.913	8.839	9.101	2.075	7.1	16.53	3.545	5.419	2.105	3.236	15.28	7.564	1.719	3.052	1.228	1.995	2.12	3.694	3.62	3.95	8.54	0.5494	12.57	2.097	1.795	2.701	0.9088	6.168	6.548	3.188	1.23	2.643	1.384	2.161	1.029	3.231	3.157	0.6967	0.6584	1.193	2.442	1.513	3.152	3.481	4.303	3.864	2.086	1.607	2.314
116983	67.33	35.06	46.45	7.291	18.53	22.98	15.2	18.39	12.77	18.4	27.7	30.74	11.63	17.7	4.943	12	8.778	16.21	11.42	6.956	13.19	5.351	19.91	9.674	4.574	5.766	13.99	17.04	17.35	18.08	7.808	13.1	4.333	14.26	6.958	7.926	6.178	5.624	8.969	9.324	10.09	10.15	18.53	15.53	22.2	12.58	6.357	15.37	9.589
102465434	2.732	1.049	1.823	0.8181	0	0	0.8875	1.135	1.301	0	1.782	0	0.8608	1.115	0	1.04	1.051	1.045	0.939	0	0.9586	0	0.9847	0.8607	0.6327	0	0	0.9619	0.9313	1.549	0	1.946	0	0	1.01	0	0	0	0	0	0	1.098	0.9282	1.245	0.9408	0.6261	0.6216	1.006	0.8709
109623456	25.13	28.18	20.51	3.565	10.33	34.04	5.156	12.37	3.779	3.654	25.88	10.75	9.376	11.34	1.557	9.067	4.58	15.17	3.409	1.233	13.23	1.997	12.87	9.376	3.216	1.665	11.01	6.986	4.734	2.813	1.316	6.359	2.308	7.484	1.467	4.518	5.598	1.49	3.324	4.048	4.638	11.96	17.53	4.52	12.3	7.275	1.806	10.22	5.06
126789	54.29	18.3	49.01	10.85	13.51	14.13	21.05	22.61	14.7	29.39	20.86	28.38	13.72	13.2	6.762	18.07	10.35	41.53	15.46	16.1	9.153	11.82	17.99	15.28	6.779	13.02	14.74	17.16	20.36	26.31	18.16	18.96	8.707	20.26	10.38	12.99	12.36	15.38	22.43	11.04	10.8	13.71	16.6	23.4	19.92	14.5	10.18	9.993	8.804
54973	120.3	64.6	106.4	31.19	66.08	65.62	47.71	70.86	35.58	66.42	80.92	87.72	40.22	50.03	24.63	61.9	34.95	73.75	46.6	36.57	55.27	23.44	64.93	41	27.09	41.43	39.37	75.73	58.62	54.63	28.34	44.16	25.99	64.2	34.89	41.07	39.24	36.09	38.58	36.47	31.07	46.93	50.52	78.72	47.17	30.76	31.69	42.75	29.77
102465435	17.95	26.57	18.81	8.445	13.34	15.35	9.161	17.05	8.547	11.33	27.59	16.88	8.886	8.374	4.024	14.65	4.932	14.71	7.05	15.13	18.89	4.517	13.86	10.5	5.344	8.605	10.28	23.47	23.6	10.91	5.951	9.131	5.37	12.57	3.791	14.6	6.33	6.74	7.733	6.726	6.849	15.46	9.582	7.01	13.24	7.639	9.333	14.16	7.356
80772	60.26	14.47	48.77	12.55	16.77	14.21	19.72	24.34	12.96	47.09	24.48	28.92	15.3	21.86	11.6	20.16	8.455	34.69	17.31	15.8	14.77	13.83	16.24	16.95	11.46	16.76	12.24	25.89	17.24	25.14	21.7	16.84	10.44	25.8	13.47	12	15.13	19.63	19.98	9.664	13.74	18.26	15.53	36.98	17.49	11.82	10.45	9.341	9.207
83756	15.96	2.022	18.54	1.328	4.869	1.807	0.7354	0.7679	3.719	0.8508	1.718	0.9481	2.096	1.056	0.9911	1.073	0.9777	2.085	1.429	1.292	3.794	3.058	1.649	1.383	3.799	0.3683	2.836	0.488	2.929	1.114	1.226	1.448	2.559	2.266	0.3758	0.8417	0.5215	0.7981	1.099	1.05	1.774	0.4457	1.256	0.5895	1.909	2.499	2.796	1.106	2.209
1855	185.9	40.7	98.5	22.14	37.42	43.19	40.69	63.22	28.74	64.04	53.95	70.55	43.91	38.85	21.65	65.71	22.73	77.35	36.56	29.35	54.19	20.39	37.91	25.88	28.63	32.86	32.84	59.29	32.46	35.31	55.13	32.99	16.87	60.76	25.86	43.99	34.38	53.71	52.69	19.5	35.51	39.71	40.77	107.1	33.48	25.09	26.01	28.96	30.7
102466740	64.97	15.18	30.15	4.229	7.35	7.89	7.34	12.91	8.071	4.161	14.74	19.69	6.23	11.53	1.478	7.53	4.347	20.52	4.854	6.143	15.86	2.844	12.22	6.229	1.962	1.185	9.582	14.92	12.52	4.806	11.24	3.018	3.287	9.589	5.221	7.504	4.981	9.547	6.626	4.117	7.546	6.811	5.758	18.02	7.782	5.826	5.141	8.319	9.905
54587	378.1	16.71	82.91	11.65	29.86	24.64	16.69	24.83	24.95	20.61	22	69.62	12.29	41.8	33.51	92.18	44.86	23.89	130.3	6.309	27.52	9.875	34.8	22.93	3.635	5.689	48.92	36.79	27.49	24.96	27.21	47.96	21.3	77.86	10.17	36.09	10.17	9.823	18.66	29.79	36.82	11.81	80.11	309.5	36.25	8.022	16.84	23.57	17.43
54998	117.3	63.79	159.4	52.12	66.08	59.74	82.48	83.99	62.12	128.5	109.5	127	66.38	75.79	42.77	74.85	38.37	114.8	85.76	63.78	62.54	54.41	68.33	54.87	53.65	52.2	59.43	119	94.47	152.5	84.83	79.74	47.14	111.3	51.39	61.72	56.33	77.01	109	56.99	54.08	89.05	78.63	168.4	75.22	48.21	65.84	62.05	42.89
81669	122.6	122.2	152.3	54.77	95.88	88.34	53.23	115.9	36.43	38.87	152	98.56	83.6	86.5	57.5	95.97	49.7	103.8	46.94	48.51	82.65	19.86	103.7	53.27	22.23	51.48	49.38	118.9	92.22	45.1	33.74	60.87	28.29	82.61	47.96	42.98	57.19	35.34	43.2	52.7	44.87	48.56	59.24	59.55	73.92	44.25	39.73	70.09	63.77
148413	31.27	15.37	36.67	16.84	28.03	25.72	15.79	27.73	11.35	33.01	33.26	28.79	20.43	28.88	11.9	27.7	13.65	30.63	22.35	18.13	16.23	9.982	20.62	19.22	12.06	24.68	14.35	37.73	21.38	31.12	22.1	25.29	12.49	29.53	24.95	21.67	21.56	20.01	15.5	17.23	14.55	27.13	18.24	42.4	22.65	11.03	15.55	11.37	11.15
55052	95.9	69.17	141.1	59.79	106.1	93.68	66.62	118.1	61.14	124.3	129.3	114.8	76.72	94.54	44.89	120.1	52.4	112	92.9	87.95	68.66	56.35	79.04	90.64	47.61	102.2	75.64	136.2	121.3	177.9	87.52	100.8	46.05	125.8	90.91	77.48	92.76	91.51	105.4	84.37	56.98	114.3	70	140.5	68.81	47.04	71.3	66.05	61.26
107984868	0.3315	2.158	0.2452	0.09064	4.079	0.5004	0.5478	0.3953	0.06178	0.3185	1.17	4.822	0.109	0.4237	0.1471	0.1482	0.2163	0.3969	0.4013	0.5105	0.3035	0.04353	0.3896	0.06812	0.8312	2.358	0.2801	0.2284	0.8549	0.09809	0.05736	0.2772	0.161	1.109	0.04796	0.1805	0.8084	0.01624	0.04347	0.1639	0.1155	0.0869	0.1175	0.09852	1.147	0.03964	0.1082	0.3184	0.04136
441869	46.49	36.58	31.7	1.315	55.51	29.13	20.21	25.4	3.671	25.12	46.39	20.85	2.437	22.49	8.015	5.492	6.489	33.97	10.68	38.2	7.844	2.122	26.99	5.03	31.2	43.46	11.2	13.09	40.12	7.456	3.16	8.298	3.356	63.2	2.324	25.72	25.1	2.792	0.4849	7.345	7.198	3.91	1.983	5.411	22.39	2.79	1.805	1.378	6.888
105378585	4.389	3.482	8.638	0.4381	4.188	3.737	1.331	2.614	0.5923	3.018	2.91	2.549	0.8759	3.704	1.148	1.337	2.477	1.735	1.559	2.955	1.592	0.2578	3.744	0.8297	0.7794	2.578	0.9025	1.906	3.441	2.323	0.3881	1.094	0.6469	1.821	0.4327	0.9441	2.632	0.2747	0.04903	0.853	0.5375	1.294	0.5965	0.4667	1.965	0.2683	0.233	0.2693	0.3732
643965	1.468	1.95	7.118	0.5071	0.9916	2.163	0.6602	0.9852	1.049	3.618	2.099	0.3934	0.2134	0.5532	0.3545	0.129	0.1303	0.9068	0	0.3157	0.1189	0.5115	0.8546	0.2134	0.1569	1.989	0.3134	0.1193	0.2309	0	0.1123	0	0	2.172	0.1252	1.028	1.553	0.5088	0	0	0.5656	0	0.8056	0.7718	0	0	0.2312	0	1.728
102724312	23.17	7.125	14.25	3.553	9.034	16.04	6.529	9.28	4.52	6.066	5.234	11.19	3.342	5.015	3.505	4.571	3.652	4.43	3.55	8.413	5.485	1.159	8.401	3.694	6.109	8.08	1.636	11.84	11.66	7.164	1.898	6.313	1.884	5.581	7.172	4.45	22.1	1.153	1.777	3.743	4.055	3.59	3.225	3.753	4.951	1.791	2.382	0.5652	2.225
107985729	12.87	4.022	6.687	2.729	3.446	10.41	2.59	5.112	2.848	2.098	2.563	5.072	2.153	3.162	1.46	1.865	1.578	2.135	1.409	5.026	4.836	0.6021	5.707	1.974	0.6859	5.161	0.7026	4.572	4.582	2.261	0.6799	2.759	1.034	2.234	4	2.248	10.69	0.6844	0.6872	2.125	2.587	2.106	1.742	2.544	2.314	1.018	1.399	0.4193	1.344
64856	62.86	28.56	113.5	16.08	48.67	52.11	48.25	75.32	23.82	131	63.46	116.9	34.08	43.84	31.77	32.48	16.74	75.98	30.5	85.41	36.68	16.28	27.83	25.43	50.32	69.88	21.21	101	37.69	82.23	25.4	51.28	18.08	88.88	41.65	40.76	54.48	17.55	13.54	26.66	32.97	35.58	37.49	74.3	45	18.79	15.73	7.73	23.12
219293	3.091	3.841	7.855	4.753	15.22	6.953	5.058	8.423	1.273	2.716	11.52	18.04	2.962	7.748	4.096	0.5256	2.008	3.282	3.469	13.39	2.815	0.8141	7.337	1.875	3.965	14.19	0.9311	4.328	0.7792	1.468	3.518	8.048	0.8932	8.346	12.56	15.31	5.826	1.328	1.272	4.362	2.002	13.33	3.824	0.8648	3.817	2.432	1.295	0.7304	3.589
83858	38.53	15.69	19.88	5.915	14.19	18.64	10.48	19.31	9.68	9.626	16.02	16.3	12	11.82	6.19	10.08	7.15	17.71	8.517	7.691	12.09	5.701	14.94	7.698	4.507	7.094	8.151	14.49	13.22	11.24	6.727	8.124	3.805	12.99	8.59	9.122	10.29	7.828	9.534	9.959	6.437	9.521	12.73	15.19	11.03	6.812	10.22	13.84	8.213
55210	79	27.74	39.83	13.11	24.78	16.02	18.69	23.14	21.47	30.59	28.4	34.31	16.87	16.91	10.26	21.03	13.47	27.33	16.62	13.48	12	12.21	15.12	13.56	7.532	18.44	18.72	25.73	24.26	32.89	18.22	18.02	7.81	25.67	19.84	15.96	12.39	19.48	20.39	13.35	12.83	16.37	28.34	55.94	25.12	15.04	15.49	29.52	13.2
339453	6.878	1.065	1.932	0.4698	1.256	1.059	1.882	1.153	0.9483	1.422	2.046	5.84	0.7984	0.9854	0.7892	2.803	1.3	0.923	2.24	0.3749	1.101	0.3037	2.131	0.6463	0.08384	0.5569	1.303	3.187	1.028	1.232	1.04	1.59	1.095	1.229	0.3123	1.282	0.4256	0.9063	0.6471	1.126	1.491	0.485	0.615	3.244	1.205	0.4425	0.9609	4.265	0.8848
29101	161.5	63.07	211.4	80.3	109.4	93.9	115.2	151.4	92.56	181.7	133.6	215.8	76.14	111.3	71.3	104.7	81.84	145.9	130.5	98.68	87.35	75.69	106.2	74.3	60	161.5	71.37	192.6	119.3	166.5	102.5	108.5	56.72	74.47	129.8	109.2	117.7	140.6	83.91	86.98	81.53	117.3	106.8	87.36	103	51.28	84.34	114.8	51.02
643988	54.03	10.36	13.22	2.537	14.98	13.31	8.997	26.11	1.364	26.59	13.02	4.405	1.261	12.14	4.003	8.457	3.019	27.82	19.09	27.57	7.847	7.366	9.7	11.07	3.253	2.436	4.21	45.2	12.86	19.07	3.278	14.75	9.531	14	16.18	19.33	16.55	3.801	2.919	5.237	3.563	9.492	5.331	6.65	4.377	1.259	1.428	2.657	3.077
105378586	18.84	2.46	6.22	0.4362	4.075	8.138	4.543	5.932	0.555	10.62	4.75	1.354	0.459	4.877	0.7622	1.886	0.3363	6.797	3.605	7.242	2.76	0.9533	3.886	3.304	0.6747	0.1222	1.348	11.08	2.185	3.635	0.7729	4.877	2.102	2.528	2.585	5.308	3.391	0.4376	0.6835	0.5945	1.362	2.225	1.386	1.062	0.903	0.06677	0.3977	1.073	0.4644
142678	30.47	14.35	28.19	5.576	10.28	15.23	13.08	14.52	7.214	15.87	16.83	29.79	7.601	12.78	5.011	10.21	4.836	15.19	7.907	10.25	11.98	2.917	14.38	8.852	6.34	7.827	4.964	17.72	14.66	7.007	5.645	11.68	4.437	9.424	5.581	8.993	8.497	4.843	4.524	5.598	6.707	10.47	9.762	8.596	8.568	5.801	5.117	10.77	6.485
8510	51.19	5.438	7.703	1.3	2.785	5.197	5.131	3.984	3.862	4.686	2.89	9.338	1.824	4.579	3.407	8.978	3.248	6.918	10.03	1.986	4.506	1.912	6.454	2.716	0.9635	0.7841	3.626	5.796	5.529	4.24	3.659	5.797	2.526	4.048	1.716	3.753	2.02	1.449	2.93	2.742	4.57	1.89	3.114	4.808	3.364	1.907	1.893	3.307	2.422
984	37.85	32.03	50.67	19.57	26.63	33.24	22.93	30.27	15.4	31.68	36.94	34.96	18.79	24.31	14.65	23.16	16.25	28.98	19.42	18.37	28.04	14.04	33.48	19.89	12.84	20.96	20.31	44.06	31.63	27.38	22.5	24.76	15.16	25.79	20.04	19.05	21.39	23.9	23.35	23.65	17.95	23.2	23.31	28.49	27.64	15.21	17.28	36.74	12.24
728661	9.867	35.2	33.71	19.88	25.87	45.06	15.44	25.25	10.08	23.29	49.76	46.3	24.15	28.16	15.33	37.46	18.61	48.09	18.42	18.24	34.43	7.104	44.66	19.65	14.45	28.34	16.67	31.31	33.07	9.331	14.02	20.7	11.63	15.26	17.27	20.26	21.23	12.49	8.416	13.55	15.02	23.2	20.95	28.8	33.44	14.46	11.99	15.57	12.74
8511	130.4	8.26	14.42	2.203	4.427	9.689	10.82	8.866	8.716	7.114	4.798	17.88	3.072	9.838	6.689	22.28	7.077	15.97	27.18	2.057	8.52	4.352	13.33	5.274	1.576	1.003	7.431	10.69	11.85	6.155	7.381	11.92	4.837	8.049	3.536	9.634	4.217	2.418	5.795	5.362	10.5	3.77	6.249	9.807	5.574	4.131	4.98	5.011	4.691
728642	31.25	37.73	53	19.41	23.67	38.07	21.57	22.95	10.63	32.18	42.99	33.87	20.86	28.31	14.61	22.64	16.75	31.91	22.31	11.58	29.35	11.14	29.23	22.84	14.39	25.63	22.08	47.21	35.39	19.46	19.62	23.19	12.41	22.82	19.61	22.6	21.39	21.2	18.4	27.9	18.99	26.11	21.66	25.12	26.12	12.31	16.87	34.54	8.396
9906	6.235	17.05	10.55	5.136	8.038	17.09	4.896	15.38	2.991	7.587	20.06	12.6	10.88	16.05	4.977	12.79	6.3	14.11	6.743	4.768	14.58	3.093	13.34	8.296	4.247	25.26	7.086	11.99	8.26	4.417	4.362	6.808	3.593	4.626	5.505	13.37	9.215	3.877	3.054	5.119	5.72	8.032	7.573	9.648	9.957	3.742	7.223	4.481	2.512
112268218	14.35	9.884	12.42	3.733	9.177	5.891	8.685	8.043	3.808	13.96	12.38	15.59	9.225	4.286	3.69	12.21	5.743	13.27	9.471	5.224	7.281	3.654	7.035	4.987	5.28	5.436	5.742	11.09	10.09	10.51	7.425	6.426	3.493	8.229	6.64	6.35	6.451	6.16	7.174	2.654	5.833	5.142	9.613	6.391	4.971	4.737	5.262	9.359	2.798
65220	48.54	36.03	53.95	23.82	31.06	40.12	30.16	45.61	16.76	55.82	45.03	60.86	35.05	26.92	18.87	41.77	24.65	47.8	32.83	18.75	33.1	20.49	32.58	32.59	21.91	25.69	23.98	41.45	32.63	28.52	30.56	26.67	19.5	33.63	27.22	33.74	29.61	26.07	26.16	24.65	25.22	27.06	32.6	23.61	30.28	19.43	20.86	35.25	15.68
2782	157.9	137.8	237.7	96.22	95.97	117.5	121.8	170.1	79.84	199.7	152.2	208.5	118.6	149	99.46	197.8	156.7	201.3	176.7	88.29	124.6	89.57	114.4	114.2	86.47	154.7	153.9	187.5	167.1	201.7	175	155.9	95.71	213.6	159.5	139.3	113.6	176.8	128.6	118.1	117.6	129.7	132.8	311.2	135.9	88.27	85.39	167.2	79.07
105378949	1.701	0.3481	0.2269	0.4413	0.2581	0.8596	0.2578	1.036	0.162	0.5846	0.07394	0.6584	0.2143	0.8331	0.1186	0	0.6543	0.3902	0.5455	0.2818	0.03978	0.2568	0.3678	0.25	0.2888	0.3805	0.2098	0.07983	0.3864	0.6751	0.5263	0.323	0.1847	0.5559	0.9639	0.2582	0.1999	1.235	0.4179	0.03304	0.265	0.1367	0.1541	0.3616	0.4685	0.07795	0.3353	0.1669	0.07228
163688	1.237	0.5414	0.52	0.4001	1.135	1.481	0.5064	1.727	1.078	0.2187	1.017	1.035	0.1637	1.243	0.1554	0.1696	0.457	0.7949	0.7909	0.5074	1.094	0.1121	2.221	0.5379	0.361	0.7785	0.1603	1.464	0.6326	0.2526	0.1723	0.5552	0.1209	0.56	0.2744	0.2536	1.1	0.1394	0.2488	0.4544	0.3718	1.551	0.8827	0.2368	0.3068	0.1701	0.1351	1.011	0.1893
339456	4.397	1.505	4.162	0.6405	2.145	3.627	2.258	6.518	3.395	3.217	9.357	15.18	3.313	4.075	0.3264	2.58	0.06857	7.157	2.328	1.218	1.376	1.391	2.249	1.797	2.105	0.7477	0.6047	3.075	6.622	2.83	1.832	2.856	1.618	5.311	1.713	1.759	1.383	2.008	0.9557	0.7793	1.667	1.791	2.604	2.437	1.166	1.511	2.19	6.102	0.4546
85452	0.2027	0.09508	0.09014	0.06069	0.0586	2.552	5.275	1.376	0.3593	2.065	3.943	0.01744	0.6102	0.07356	0.5008	0.01715	0.5112	0.8527	0.3019	0.006997	0.8772	0.1814	0.211	0.04257	0.02086	0.05669	0.04167	0.5471	0.01535	0.08941	0.2166	1.644	0.4507	0.7815	0.3996	0.1282	0.1192	0.05074	0.04528	0.3085	0.0376	0.2444	0.2219	0.05131	0.1629	0.5832	0.09735	0.4062	0.1292
107984872	0.2779	0.02285	0.01986	0.01783	0.01937	0.4514	0.5029	0.3711	0.04253	0.2412	1.145	0.04611	0.07504	0.02431	0.0623	0	0.2062	0.2277	0.06139	0.0185	0.04178	0.02997	0.1073	0.2251	0	0	0.01836	0.3145	0	0	0.01974	0.2544	0.08313	5.907	0.1761	0.0452	0.021	0.02236	0	1.076	0	0.1914	0.04046	0.05426	0.04101	0.05458	0	1.381	0.01898
105378589	0.1521	0.04042	0.07025	0.01051	0.1256	0.02801	0.0114	0	0.0585	0	0.103	0	0.2765	0.1003	0.06428	0.147	0.2431	0.1611	0.181	0.03272	0.04926	0.07067	0.07591	0.04423	0.04064	0	0.1191	0.04943	0.1077	0.04977	0.01164	0.075	0.08168	0.03972	0.03893	0.01332	0.0619	0.03954	0.02353	0.133	0.03516	0.05643	0.0477	0.09597	0.1692	0.04826	0.007986	0	0.179
2563	0.7694	0.1497	0.2169	0.5062	0.8143	0.7525	0.2112	0.6755	0.2322	0.08382	3.064	0.5413	3.011	0.9291	0.7995	0.7801	0.7505	0.9698	2.648	0.3131	0.5248	0.2618	0.3867	0.4507	0.2108	0.08183	0.5916	0.8585	0.6982	0.7099	0.1725	1.494	0.5296	1.3	0.3245	0.4566	0.3096	0.1831	0.2506	0.8718	0.5428	0.3267	0.9278	0.7408	0.8845	0.3725	0.1923	0.1676	0.8395
105378590	0	0	0	0	0	0.02989	0.02433	0.09337	0	0.08276	0	0.029	0.0472	0	0	0	0	0.02864	0.02574	0	0	0	0.108	0	0	0.03142	0	0	0	0	0	0.05335	0	0	0	0	0	0	0	0	0	0	0	0	0	0	0.01704	0	0.02388
105378591	0	0	0	0.09241	0	0.1232	0.1003	0.2565	0.147	0.1137	0	1.075	0.2917	0.126	0	0	0	0	0	0	0	0	0	0	0.07147	0.1295	0	0	0.4208	0	0	0.4396	0	0	0	0.1171	0.4354	0	0	0.2699	0	0	0	0	0	0.07073	0	0	0.09838
5590	4.779	5.537	13.77	3.355	6.257	12.08	18.33	11.19	4.305	15.03	11.18	29.83	27.66	8.02	3.525	6.47	4.555	17.88	3.758	7.9	7.092	2.546	8.004	5.324	3.551	9.535	3.778	12.21	6.619	6.985	5.243	6.64	3.758	5.784	5.87	11.37	14.95	4.787	3.603	4.324	4.189	6.755	9.117	8.993	6.421	4.05	1.956	6.998	2.748
100506504	3.635	4.135	5.324	1.434	2.639	6.475	4.839	5.969	1.298	2.351	8.197	15.6	8.213	4.073	0.8699	3.799	1.893	6.358	1.6	2.231	4.107	0.7699	5.992	3.185	1.201	2.79	1.477	4.262	3.763	1.433	1.764	2.321	0.8047	2.057	1.475	3.18	9.101	1.249	1.293	2.675	1.688	3.688	3.073	2.667	3.893	1.219	1.331	5.533	1.738
199990	10.33	10.73	15.83	5.522	8.12	8.987	12.6	10.17	5.954	14.71	13.69	18.35	10.91	9.186	4.752	9.281	4.839	11.94	9.055	13.19	8.573	4.807	10.16	6.54	4.005	7.282	5.517	16.2	12.12	14.22	6.475	9.004	4.529	10.47	4.461	10.03	12.69	4.987	6.066	5.623	6.215	9.043	7.796	19.66	7.558	4.212	5.825	11.28	4.822
112268219	4.804	6.729	5.016	2.111	3.592	6.573	2.878	4.641	2.6	3.516	5.92	5.532	2.713	4.815	1.649	3.517	2.232	4.653	4.032	2.908	3.525	1.036	6.387	2.457	1.416	5.575	2.367	7.25	3.467	3.822	2.172	3.911	1.437	3.295	3.76	2.7	5.216	2.226	1.526	2.091	2.292	2.733	1.781	3.639	3.03	1.516	1.491	2.756	1.83
105378593	0.916	2.171	1.132	0.4356	0.4206	2.645	0.4201	2.082	0.2694	0.4167	0.6852	1.001	0.6621	1.32	0.4229	0.1847	0.3109	1.36	0.5	0.8538	1.702	0.08137	2.214	0.3565	0.03744	0.9494	0.3988	0.8537	0.3857	0.1833	0.3216	0.6332	0.1505	0.9146	0.4183	0.4294	1.71	0.0607	0.2709	0.4712	0.3778	0.9095	0.4943	1.031	0.3897	0.2223	0.4045	0.238	0.2577
6497	33.66	17.48	25.18	12.78	13.41	17.09	18.26	26.61	9.059	23.86	16.4	35.73	10.51	25.26	11.53	21.13	13.99	21.98	20.28	10.48	21.97	7.114	19.73	14.3	4.571	28.32	15	20.88	9.784	15.4	17.96	20.89	10.8	20.71	11.55	19.87	17.3	20.3	14.92	9.28	15.02	15.6	14.13	19.2	22.02	7.921	6.887	12.93	11.2
79906	4.075	2.444	3.666	0.7	1.704	4.525	4.871	4.031	1.337	2.731	5.406	3.121	2.006	1.163	1.315	0.788	0.796	1.685	1.431	0.8265	2.018	0.7304	1.627	1.676	0.6783	2.367	0.8619	1.731	0.8976	1.516	1.319	2.344	0.8942	1.764	2.046	1.346	1.09	0.8073	1.468	0.8459	1.149	1.75	1.214	1.959	1.767	1.669	0.5685	1.365	1.242
100129534	3.212	4.04	3.264	0.4662	2.17	6.153	2.288	3.758	1.818	2.512	14.24	8.64	1.098	1.241	0.6206	1.299	1.169	0.9072	1.835	1.29	1.535	0.5971	1.924	1.728	1.356	1.524	0.1372	2.454	1.314	1.303	1.549	1.452	1.449	1.398	2.028	1.744	1.255	0.6403	0.9938	0.6915	1.634	4.231	0.8563	1.757	1.787	4.163	0.5735	2.292	1.253
11079	128.9	83.06	136.5	60.78	72.86	77.29	54.05	92.85	52.29	104.7	116.3	111.6	58.47	80.74	45.14	93.44	54.65	98.82	75.21	66.88	59.52	41.32	73.54	69.83	53.5	97.53	52.41	99.51	79.53	109.2	73.44	64.62	37.3	90.6	72.04	73.95	69.03	73.62	63.32	55.73	54.03	86.71	71.09	187	65.14	43.98	43.5	74.03	36.99
5192	35.33	22.33	39.26	13.62	24.17	23.12	16.21	27.51	12.46	36.11	31.24	33.68	16.23	23.32	11.5	24.42	16.33	29.03	22.34	20.24	16.27	13.05	23.51	16.41	15.59	35.48	11.18	31.33	19.06	24.09	21.13	26.57	12.32	22.34	24.83	18.3	21.85	21.94	13.55	14.2	12.86	27.15	14.75	42.23	18.04	11.2	8.89	27.38	9.874
9651	11.43	1.305	4.419	0.8801	0.2663	1.282	7.645	1.108	1.88	3.077	0.6709	0.9104	0.5887	1.217	0.5053	1.351	1.494	1.815	0.5123	1.174	12.49	0.391	12.86	0.8334	1.216	0.5284	0.8741	1.109	0.2934	0.07739	1.58	2.871	1.563	0.4039	0.5355	2.9	2.333	0.5203	0.8936	1.762	0.9885	1.384	0.4779	3.836	0.8387	0.5678	0.6353	4.181	1.158
55229	18.84	13.04	21.23	6.458	8.889	15.88	8.878	14.04	5.268	12.79	17.86	14.61	7.24	10.4	4.941	11.03	6.91	15.66	9.355	6.296	11.32	4.951	12.92	8.973	5.881	6.988	7.981	12.92	14.26	9.257	9.975	10.3	6.178	9.832	9.374	9.413	6.754	10.07	8.486	8.107	7.524	8.055	7.744	11.89	9.808	6.408	5.693	16.25	6.638
388585	0.7792	0.1122	0.3574	0	0	0.3109	0	0.1619	0.02319	0.03587	0.1588	0.6788	0.09206	0.1193	0.05096	0.03709	0	0.5587	0.2343	0	0.1709	0.02451	0.1053	0.03069	0.1579	0	0	0.1029	0	0	0.0969	0.06937	0.09066	0.1102	0.144	0	0.1031	0	0.09793	0	0.09758	0.1566	0.1324	0	0.06708	0	0	0	0.1863
115110	13.78	13.13	13.47	6.526	4.823	9.992	10.49	14.18	3.986	12.09	12.22	16.53	2.308	9.59	2.917	4.658	4.567	4.305	6.87	8.194	13.45	2.915	16.22	6.57	4.078	8.401	3.705	10.67	7.822	2.824	7.047	5.512	4.92	4.927	3.655	8.709	7.737	5.325	5.151	4.964	6.868	11.99	2.905	4.439	5.728	5.557	3.308	3.267	4.175
8764	76.9	48.81	48.89	23.57	24.25	45.61	38.31	49.39	20.26	45.12	32.7	36.94	8.696	39.26	14.01	25.9	21.14	20.32	33.3	29.11	52.11	13.04	44.65	27.6	14.27	18.36	13.9	35.66	38.04	18.75	30.23	25.84	21.25	21.86	16.51	27.35	26.03	24.28	22.01	21.27	26.93	24.11	12.02	25.82	24.29	22.91	15.48	16.19	21.5
100996583	1.592	2.291	0.7167	0.286	0.8543	1.429	1.861	1.488	1.194	2.374	0.7785	0.4622	0.5266	0.2924	0.3123	0.4547	0.7349	0.1826	0.5744	0.2225	2.597	1.322	1.893	1.354	0.4424	0.7011	0.4418	1.009	1.465	0.5416	0.2375	1.02	1.056	0.2702	0.7061	1.541	0.5895	0.538	0.7201	0.4872	0.7176	0.9596	0.6489	0.9792	0.74	1.313	0.8148	0.791	0.6089
127281	17.31	23.96	27	11.58	21.77	26.22	16.65	26.08	8.799	34.67	25.53	22.39	9.244	24.05	11.01	16.4	16.28	24.14	21.64	11.53	16.67	8.85	14.81	11.62	2.296	23.48	10.2	24.56	18.43	27.31	21.18	25.17	13.6	27.92	11.93	19.76	11.49	15.05	15.18	9.09	13.03	15.57	11.56	35.7	19.55	19.1	5.036	26.21	9.887
79258	3.544	5.678	7.126	1.622	4.225	7.085	3.242	4.064	1.314	6.705	5.593	3.767	2.07	3.112	2.414	3.839	2.508	4.737	4.326	1.948	2.34	1.06	2.784	1.801	0.4297	4.25	1.593	6.904	3.624	10.71	3.958	5.215	2.719	7.397	2.114	3.198	1.946	2.034	3.294	1.944	1.758	2.943	2.215	6.673	4.905	4.195	0.9699	4.006	1.743
105378597	0.05291	0.3655	0.1059	0.09505	0.3098	0.3167	0.1031	0.5276	0	0.05846	0.1553	0.2458	0	0.4536	0.04152	0.3022	0.4274	0	0.1091	0.09862	0.3898	0.03995	0.2288	0.05	0.03676	0.1332	0.04895	0.1677	0.0541	0	0	0.5087	0.07387	0.1197	0.05867	0.06024	0.2239	0.0596	0	0	0.053	0.2552	0.05392	0.07233	0.164	0.07275	0	0	0.1012
100287898	0.4315	0.4517	0.6831	0.2185	0.4441	1.043	0.9711	0.7825	0.1345	0.5548	0.2533	0.9114	0.1854	1.028	0.2402	0.08965	0.2355	0.2341	0.445	0.1975	0.5699	0.08887	0.8908	0.1854	0.05996	0.4839	0.05807	0.5884	0.1444	0.1335	0.1249	0.8718	0.126	0.2752	0.3133	0.1429	0.4815	0.1768	0.05522	0.1166	0.3537	0.3027	0.1519	0.04291	0.3972	0.2697	0.07497	0.08665	0.2251
105378603	0	0	0	0	0	0	0	0	0	0	0	0	0	0	0	0	0	0	0	0	0	0	0	0	0	0	0	0	0	0	0	0	0	0	0	0	0	0	0	0	0	0	0	0	0	0	0	0	0
105378602	0	0	0	0	0	0	0.06967	0.08912	0	0	0	0	0	0	0	0	0	0	0	0	0	0	0	0	0	0	0	0	0	0	0	0	0	0	0	0	0	0	0	0	0	0	0	0	0	0	0	0	0
105378601	0	0.08232	0	0	0	0	0.1393	0.08912	0	0.079	0	0	0	0	0	0	0	0	0	0	0	0	0	0	0	0	0	0	0	0	0	0	0	0	0	0	0	0	0	0	0	0	0	0	0	0	0	0	0
112268220	0	0	0	0	0	0.06677	0.3261	0.06953	0	0	0	0	0.05272	0	0.04377	0	0	0	0.05751	0	0	0	0	0	0	0	0	0.05891	0	0	0	0.05959	0	0	0.06185	0	0	0	0	0	0	0	0	0	0	0	0	0	0
107985732	0	0	0.06762	0	0	0.1618	0.3293	0	0	0	0	0	0.06388	0	0	0	0	0	0	0	0.1423	0	0	0	0	0	0	0	0	0	0	0	0	0	0	0	0	0	0	0	0	0	0.06888	0	0	0	0	0	0
105378600	0	0.08232	0	0	0	0.08559	0.418	0.08912	0	0.079	0	0	0	0.08757	0	0	0	0	0.07372	0	0	0	0	0.06757	0	0	0	0	0	0	0	0.07638	0	0	0	0	0	0	0	0	0	0	0	0	0	0	0	0	0
105378598	0	0.02727	0.1066	0	0.03467	0.4395	0.8771	0.05905	0.008459	0.1308	0	0	0.02239	0.0145	0.04647	0.01353	0.01367	0.01359	0.03663	0	0.04986	0	0.02561	0.06715	0	0	0	0.1001	0	0	0	0.05061	0.0248	0.0536	0	0.05393	0.01253	0.02668	0	0.01036	0.02373	0	0	0	0	0.07328	0.008083	0	0
107984904	0.06758	0	0.06762	0	0	0.1618	0.7244	0	0	0.07467	0	0	0.06388	0	0	0	0.078	0.07754	0	0	0.1423	0	0	0	0	0	0	0	0	0	0	0	0	0	0	0	0	0	0	0	0	0	0	0	0	0.04646	0	0	0
105378599	0	0.08232	0	0	0	0.4279	0.3484	0.08912	0	0.079	0	0	0	0	0	0	0	0	0	0	0	0	0	0.06757	0	0	0	0	0	0	0	0	0.04991	0	0	0	0	0	0	0	0	0	0	0	0	0.04916	0	0	0
140625	0	0	0	0	0	0	0	0	0	0	0	0	0	0	0	0	0	0	0	0	0	0	0	0	0	0	0	0	0	0	0	0	0	0	0	0	0	0	0	0	0	0	0	0	0	0	0	0	0
440556	0.1299	3.823	1.661	0.3242	3.17	21.91	3.306	4.985	0.2888	3.302	9.405	6.221	0.1364	2.794	0.5552	1.484	0.1999	6.675	1.622	2.247	3.48	0.2398	5.901	0.8869	0.3109	4.379	0.3072	4.026	0.2805	0.1228	0.3734	1.296	0.4334	1.585	0.2562	1.989	5.133	0.244	0.1306	2.234	0.4628	5.083	1.854	0.2171	5.295	0.9826	0.1379	0.5421	0.7317
63976	0.6195	6.685	2.109	0.9581	7.734	14.03	3.672	13.45	0.365	5.822	10.33	11.14	0.6399	5.288	1.183	10.16	0.5307	14.59	2.219	3.536	6.703	0.1977	8.529	4.751	0.3639	12.86	0.455	5.606	0.516	0.2988	0.5591	1.665	0.7624	6.259	0.4108	5.127	6.244	1.439	0.1156	3.301	1.363	6.877	4.902	0.3318	7.562	3.838	0.3139	0.5854	0.9223
100422968	0	0	0.9113	0	0.8886	0	0	0	0	1.006	0	2.116	0.8608	0	0	0	0	1.045	0	0	0	0	1.969	0	0	8.023	0	1.924	0	0	0	0	0	0	0	0	0	0	0	1.593	0	1.098	3.713	0	0.9408	0	0	0	0
105378606	0	0.03106	0.1259	0	0.07895	0.5812	0.01752	0.07845	0	0	0.2287	0.1462	0.02549	0.04405	0.01411	0.02054	0	0.1444	0.01854	0.00838	0.009464	0	0.06805	0.04249	0	0.02263	0.01664	0.03799	0.009194	0.0153	0	0.009605	0	0.06104	0	0.02047	0.05708	0.02026	0	0.03931	0.009006	0.0542	0.05498	0	0.06502	0.05563	0	0	0.008598
107984909	0.02259	0.3382	1.198	0.04059	0.06613	0.4057	0.1321	0.2535	0	0.1498	0.3536	0.2886	0.02135	0.05534	0.01773	0.2065	0	0.4147	0.1398	0.02106	0.07134	0.01706	0	0.02135	0	0.1422	0.0209	0.09545	0.0231	0	0.02247	0.07241	0	0.07669	0	0.1286	0.1195	0.07635	0	0.03951	0.04526	0.1634	0.1382	1.729	0.1867	0.07766	0	0	0.04321
105378605	0	0	0.01689	0	0	0.0606	0.03289	0.08414	0	0	0.04952	0.0392	0	0	0	0.05784	0	0	0	0	0.01776	0.01274	0	0.0319	0	0.02124	0	0.05347	0	0	0	0.05408	0	0.0191	0	0	0.01786	0	0	0.05902	0	0	0.0172	0	0	0.03481	0	0.01864	0.03228
105378604	0.04109	0.1656	0.1645	0.05168	0.1363	0.09839	0.06007	0.1947	0.01468	0.2043	0.2814	0.21	0.06215	0.1007	0.2032	0.1174	0.09012	0.09901	0.2712	0.08427	0.02163	0.02482	0.02222	0.1398	0.002855	0.04138	0.05703	0.08247	0.03782	0.2202	0.05723	0.07025	0.04303	0.1814	0.02279	0.03275	0.09132	0.1343	0.03718	0.1222	0.1112	0.02477	0.07958	0.0618	0.08491	0.0339	0.02805	0.05446	0.01572
27237	20.69	38.1	23.43	7.691	18.06	21.89	11.44	17.67	6.695	13.94	27.67	35.42	19.12	12.27	6.84	14.29	9.316	30.24	10.11	16.68	14.51	4.384	26.64	12.83	11.16	12.31	10.99	30.72	31	21	13.61	13.06	6.094	16.18	10.89	13.84	15.5	6.73	12.74	10.14	5.382	14.73	21.02	1.587	21.4	12.53	10.55	6.983	7.345
1953	14.58	23.08	17.83	10.97	19.67	26.46	19.21	28.87	5.519	19.25	24.1	54.22	9.95	29.34	11.71	30.76	13.05	31.6	17.79	15.39	34.97	3.253	33	11.72	5.724	10.18	10.53	46.04	19.35	10.15	11.83	17.22	8.821	18.74	9.541	31.24	21.61	8.089	7.354	13.74	17.03	20.37	13.83	3.26	22.02	12.22	5.658	10.56	12.71
105378608	0.09191	0.3598	0	0.1486	0.1794	0.6822	0.08957	0.55	0.4596	0.1016	0.1079	0.4484	0.08687	0.6754	0.4617	0.6931	0.1061	0.5062	0.3222	0.2741	1.993	0.08328	1.868	0.2259	0	0.09254	0.3912	0.3495	0.4887	0.1251	0.1646	0.216	0.0385	0.2496	0.1427	0.3558	0.1945	0.08284	0.2403	0.3376	0.3683	0.2881	0.1874	0	0.4178	0.139	0.1757	0.1421	0.2813
693135	0	0	0	0	0	2.078	0	0	0	0	0	0	0	0	0	0	0	0	0	0	0	0	0	0	0	0	0	0	0	0	0	0	0	0	0	0	0	0	0	0	0	0	0	0	0	0	0	0	1.107
105378607	0	0	0.05615	0	0	0.6046	0	0.5596	0	0	0	0.1304	0	0.06873	0	0	0	0.06438	0.1157	0	0.1181	0	0.182	0.05303	0	0	0	0.4742	0	0	0	0	0.07835	0	0	0.2556	0	0	0	0	0	0.06766	0.05719	0	0	0	0	0	0.05366
127262	53.49	26.16	46.91	22.86	24.72	42.6	38.49	49.75	19.9	66.24	33.47	84.01	25.83	36.67	25.31	47	29.96	63.92	39.29	44.57	33.71	15.67	38.38	27.42	18.49	78.45	30.1	62.3	20.94	30.07	35.88	38.04	23.19	39.17	31.89	46.87	50.8	37.35	26.17	27.82	23.78	41.84	40.68	36.15	23.4	23.21	16.68	23.48	12.75
49856	54.09	28.92	23.07	17.13	22.2	24.54	21.78	28.24	16.12	30.84	33.31	24.77	18.46	23.25	11.73	18.98	14.44	28.71	21.48	21.52	23.47	9.311	25.95	21.99	12.75	15.06	18.77	35.45	38.61	25.99	18.64	22.13	11.49	32.34	20.14	23.45	17.68	25.59	20.86	18.7	16.98	24.06	23.9	24.41	26.48	13.66	23.9	37.4	12.75
7161	2.802	4.627	2.245	1.532	3.493	2.972	9.863	5.693	1.011	4.132	13.02	1.147	1.8	1.441	0.986	1.538	2.06	2.3	3.681	0.7156	4.262	0.768	1.434	1.696	0.4503	2.033	1.098	1.78	7.25	2.087	2.758	3.143	1.023	3.577	2.212	3.962	0.7175	2.921	1.203	1.352	1.159	2.681	1.016	4.185	2.668	1.241	1.021	0.6387	1.64
105378610	0.154	0.2069	0.1027	0.369	0	0	0.07505	0.224	0.1284	0.02836	0.2009	0	0.3397	0.06288	0.08059	0.02933	0.05926	0.02945	0.05294	0.5503	0.05405	0.07753	0.08327	0.3397	0	0.03231	0.1188	0.02712	0.105	0.06551	0.05107	0.192	0.01792	0.0581	0.1423	0.1169	0.05433	0.08676	0.1032	0.1122	0.1286	0	0.1047	1.123	0.1061	0.0353	0.9286	0	0.0491
105378609	0	0	0	0	0.2294	0	0	0	0	0.08657	0	0	0.1481	0	0	0	0	0.08989	0	0	0	0	0	0	0	0.09861	0	0	0.1602	0	0	0	0	0	0	0	0	0.08827	0	0	0	0	0	0	0	0.05387	0.107	0	0
57212	11.8	10.64	12.51	4.662	9.053	17.97	6.089	10.65	5.305	7.531	15.41	15.36	6.873	10.8	5.464	10.38	3.268	11.82	7.418	5.479	13.24	2.521	12.7	7.174	3.994	11.49	7.254	12.65	8.862	5.03	4.88	9.7	3.4	10.84	6.385	7.927	9.616	1.832	3.556	6.57	5.483	9.09	4.175	8.918	9.611	3.84	4.517	2.062	6.058
148870	0.1209	0	0.01512	0.01358	0.2507	0.05427	0	0.09419	0.04318	0.03339	0.05913	0.07021	0.01428	0.1296	0.03558	0.03453	0	0.3121	0.187	0.07043	0.2704	0.2739	0.2451	0.04285	0	0.2282	0	0.2394	0.09272	0.01286	0	0.1292	0.03165	0.0684	0.1844	0.06883	0.1919	0.03405	0	0.01321	0.0757	0.2004	0.03081	0.08264	0.01561	0.05195	0.04126	0.05007	0.1012
388588	14.64	4.577	8.052	5.4	8.041	11.84	8.881	21.75	6.51	24.85	13.94	36.82	5.681	19	4.946	10.3	1.455	73.86	8.297	23.4	11.53	3.294	16.35	9.988	1.212	11.84	1.973	17.51	6.345	5.361	5.883	28.38	7.174	8.447	19.14	14.13	12	7.427	3.411	8.393	5.147	17.88	10.67	4.639	5.409	4.866	4.169	2.248	7.047
57470	31.67	20.23	25.5	13.86	20.87	24.6	15.34	24.83	10.63	26.85	27.44	29.8	17.36	20.26	9.504	23.54	15.27	31.67	18.37	17.56	20.36	11.06	22.13	16.19	12	24.31	14.62	29.06	25.33	20.56	14.01	23.71	11.05	27.73	20.33	17.33	22.81	17.25	12.68	14.81	13.09	23.72	17	28.94	19.29	11.69	12.11	27.3	10.45
9731	15.68	10.19	11.49	8.194	8.439	13.38	9.286	15.23	5.015	11.69	13.79	14.23	7.97	12.13	6.207	12.21	8.457	14.41	7.623	7.689	11.31	5.463	10.08	9.045	5.327	18.74	7.394	12.14	9.846	7.809	5.661	11.52	5.707	11.74	11.15	11.14	11.76	9.902	6.164	7.867	7.815	10.47	7.781	10.56	9.458	6.757	5.08	14.15	5.323
1677	3.375	2.299	2.384	1.594	2.353	3.614	1.382	2.609	2.06	2.057	3.161	2.577	1.987	3.307	1.423	2.435	1.937	3.762	2.387	2.472	3.706	1.311	3.275	3.373	0.9917	2.913	2.026	2.842	2.525	0.9435	1.199	2.813	1.69	1.932	1.604	2.679	2.572	2.14	1.833	1.763	1.613	1.721	2.32	2.32	2.87	1.167	1.962	2.918	1.633
107984910	0.3914	0.0845	0.3672	0.1318	0.09548	0.1171	0	0.4574	0.06989	0.1622	0.3111	0.6819	0.1618	0.1798	0.03839	0.02795	0.1694	0.2806	0.2774	0.1368	0.1802	0.09235	0.3703	0.2081	0.08497	0.4002	0.3168	0.4134	0.3002	0.1457	0.1703	0.2091	0.03415	0.2491	0.08138	0.1671	0.1294	0.1929	0.123	0.1283	0.07352	0.2949	0.1745	0.1338	0.3033	0.08409	0.06678	0.2972	0.04679
339448	18.41	8.781	13.45	5.987	8.354	8.647	6.115	10.2	6.617	10.35	11.22	10.82	5.71	10.02	3.854	8.208	6.973	11.69	8.707	7.411	9.327	3.688	8.176	6.188	5.316	8.911	7.753	11.4	11.03	9.847	5.234	6.912	3.374	8.483	6.354	8.284	6.117	7.669	6.256	5.566	4.62	6.36	6.303	12.7	6.966	4.341	4.168	11.84	3.852
100133612	1.992	0.09831	0.3132	0.2557	0.08331	0.4429	0.2219	0.07095	0.2236	0.3144	0.3898	0.4628	1.022	0.4531	0.134	0.06503	0.3285	0.2939	0.08803	0.1857	0.5992	0.1074	0.3385	0.3497	0.178	0.8238	0.5003	0.2705	0.0291	0.1453	0.1416	0.3344	0.2384	0.2254	0.3156	0.9397	0.1205	0.5771	0.4006	0.1742	0.3136	0.1373	0.3481	0.5058	0.3528	0.1174	0.2137	0.1886	1.116
728716	0	0	0	0	0	0	0	0	0	0	0	0	0	0	0	0	0	0	0	0	0	0	0	0	0	0	0	0	0	0	0	0	0	0	0	0	0	0	0	0	0	0	0	0	0	0	0	0	0
105376672	0	0.8192	0	0	0	0	0	0	0	0	0	0	0	0	0	0	0	0	0	0	0	0	0.06411	0	0	0	0	0	0	0	0	0.5701	0	0	0	0	0	0	0	0	0	0	0	0	0	0	0	0	0
105376673	0	0	0	0	0	0	0	0	0	0	0	0	0	0	0	0	0	0	0	0	0	0	0	0	0	0	0	0	0	0	0	0	0	0	0	0	0	0	0	0	0	0	0	0	0	0	0.02503	0	0
284661	0	0	0	0	0	0	0	0	0	0	0	0	0	0	0	0	0	0	0	0	0	0	0.02896	0	0	0	0	0	0	0	0	0	0.0187	0	0	0	0	0	0	0.04684	0	0	0	0	0	0	0	0	0
105376674	0	0	0	0	0	0	0	0	0	0	0	0	0	0	0	0	0	0	0	0	0	0	0	0	0	0	0	0	0	0	0	0	0	0	0	0	0	0	0	0	0	0	0	0	0	0	0	0	0
105376679	0	0	0	0	0	0	0	0	0	0	0	0	0	0	0	0	0	0	0	0	0	0	0	0	0	0	0	0	0	0	0	0	0	0	0.05993	0	0	0	0	0	0	0	0	0	0	0	0	0	0
107985376	0	0	0	0	0	0	0	0	0.1425	0	0	0.3475	0	0.1222	0	0	0	0	0	0	0	0	0	0	0	0	0	0	0	0	0	0.2131	0	0	0	0	0	0.1124	0	0	0.09991	0	0	0	0	0	0	0.1101	0
55966	0.04253	0.08814	0.08936	0.08404	0.02905	0.1476	0.1989	0.106	0.07291	0.1551	0.03744	0.3063	0.06431	0.08855	0.2703	0.1895	0.06872	0.08782	0.07454	0.007927	0.2373	0.01927	0.2207	0.09244	11.55	0.02141	0.1141	0.06289	0.05218	0.01447	0.06346	0.2181	0.06828	0.02887	0.07074	0.2712	0.0225	0.01437	0.02138	0.06322	0.1065	0.01538	0.03034	0.03488	0.03515	0.02047	0.02612	0.8548	0.06101
105376680	0	0	0	0	0	0	0	0	0	0	0	0	0	0	0	0	0	0	0	0	0	0	0	0	0.05883	0	0	0	0	0	0	0	0	0	0	0	0	0	0	0	0	0	0	0	0	0	0	0	0
102724429	0	0	0	0	0	0	0	0	0	0	0	0	0	0	0	0	0	0	0	0	0	0	0	0	0	0	0	0	0	0	0	0	0	0	0	0	0	0	0	0	0	0	0	0	0	0	0	0	0
105376681	0	0	0	0	0	0	0	0	0	0	0	0	0	0	0	0	0	0	0	0	0	0	0	0	0	0	0	0	0	0	0	0	0	0	0	0	0	0	0	0	0	0	0	0	0	0	0	0.1319	0
105376682	0	0	0	0	0	0	0	0	0	0	0	0	0	0	0	0	0	0	0	0	0	0	0	0	0	0	0	0	0	0	0	0	0	0	0	0	0	0	0	0	0	0	0	0	0	0	0	0	0
107984911	0	0	0	0	0	0	0.2734	0	0	0.062	0	0	0	0	0.04404	0	0	0	0	0	0	0	0	0	0	0	0	0.01976	0	0	0	0	0	0	0	0	0	0	0	0	0	0	0	0	0.01932	0	0	0	0
105376686	0	0	0	0	0	0	0	0	0	0	0	0	0	0	0	0	0	0	0	0	0	0	0	0	0	0	0	0	0	0	0	0.02139	0	0	0	0	0	0	0	0	0	0	0	0	0	0	0	0	0
100616421	0.7936	1.828	2.382	4.99	3.098	1.9	0	1.979	0	0.8768	6.211	3.687	0.7501	0	0.6228	2.72	0	0.9105	0.8183	0.7397	10.02	0	0.8581	0	0	2.996	1.468	2.515	0	0	0	0	2.216	1.796	0	0	0.8397	0	0	0	0	0.9569	1.618	0	0	3.274	1.625	0.8764	0
261734	6.116	7.02	3.739	3.476	4.139	6.829	4.6	4.732	2.702	5.252	7.004	6.378	3.544	4.845	2.176	2.681	3.023	6.994	4.647	3.73	5.417	1.3	3.997	3.047	0.7991	5.681	2.589	4.347	3.827	4.015	2.401	2.777	2.024	4.95	3.222	5.874	3.13	3.146	1.551	2.726	3.27	3.88	3.368	7.734	4.059	2.487	2.686	5.418	2.295
8514	19.76	28.31	9.303	21.51	10.5	13.44	20.53	12.51	11.46	34.38	12.15	11.48	6.495	21.63	9.85	8.692	19.04	8.478	29.31	8.646	21.84	9.539	19.82	13.77	7.28	10.27	15.04	12.66	12.57	7.424	21.02	12.01	17.91	12.22	11.93	29.73	9.837	19.63	13.28	10.88	22.27	5.523	7.373	14.44	12.07	9.306	11.16	16.83	12.78
26038	0.0846	0.07793	0.2427	0.0152	0.1101	0.02701	0.02198	0.07733	0.008057	0.05608	0.08275	0.04586	0.02665	0.02072	0.03098	0.01289	0.04557	0.05176	0.005815	0.01051	0.08905	0.02981	0.09147	0.0533	0.03527	0.0142	0.03653	0.05361	0.02307	0	0.00561	0.2109	0.03543	0.08935	0.02502	0.05137	0.005968	0.01271	0	0.04438	0.00565	0.0272	0.02299	0.08481	0.02331	0.05429	0.0231	0.1433	0.02697
105376687	0.1725	0	0.1726	0	0	0	0	0	0	0	0	0	0.1631	0	0	0	0	0	0	0	0	0	0	0	0	0	0	0	0	0	0	0	0	0	0	0	0	0	0	0	0	0	0	0	0	0	0	0	0
6146	195.5	227	261.5	207.6	334.5	212.5	211	368.9	192.5	293.1	354.8	263.6	271.5	290.5	151.8	481.7	198.9	401.2	264.2	282.1	247.2	213.2	280	218.4	93.03	413.5	272.6	380.6	267.5	295.9	230	297.9	194.8	305.5	316.5	359	339.5	333.5	259.5	228.2	193.2	356.6	181.6	436.4	189.6	120.5	138.3	639.3	203.8
107985733	19.54	16.02	7.865	15.65	9.224	11.95	7.763	28.2	5.235	7.511	25.15	11.1	10.14	24.33	3.418	6.675	11.77	21.69	12.48	12.77	21.36	4.892	18.72	16.97	7.084	18.58	7.174	10.77	8.364	11.2	17.65	11.23	3.93	6.971	11.19	20.92	20.9	5.504	7.368	10.4	12.56	27.41	13.42	11.33	7.023	2.775	10.73	18.89	15.64
102724450	4.85	2.708	8.823	1.584	1.864	3.167	2.435	4.58	2.625	4.384	1.725	3.755	2.639	3.06	0.8074	2.519	1.696	2.023	1.667	3.698	2.63	1.443	5.403	2.361	1.327	5.734	1.088	3.415	0.9017	1.125	1.462	5.338	1.129	1.829	1.63	3.514	1.555	1.159	0.591	2.313	1.178	3.367	0.4494	2.411	1.215	0.5052	1.806	0.6492	1.265
388591	23.28	9.057	4.302	3.44	3.886	13.07	4.552	11.61	4.783	5.173	11.03	3.075	8.158	6.954	3.692	2.325	10.66	7.405	4.343	4.415	13.12	2.486	10.62	8.551	2.782	4.543	2.996	6.032	3.983	2.959	1.752	5.996	1.657	5.521	4.125	6.029	3.669	4.141	5.576	7.873	3.737	16.75	4.159	4.277	5.945	1.647	5.062	1.716	5.137
23463	40.68	33.56	33.54	27.08	35.25	28.55	25.33	42.82	20.09	44.11	48.36	30.77	29.01	42.14	27.96	60.98	42.37	56.39	41.93	24.89	26.6	24.56	24.72	36.15	22.29	36.43	46.68	40.66	40.71	68.89	28.9	44.16	20.17	49.08	39.12	36.05	28.07	47.22	34.24	27.08	33.96	38.25	33.47	70.76	44.9	23.39	22.57	35.69	16.73
148645	1.489	0.4285	0.1354	0	0.3631	0.081	0.1319	0	0.6525	0.3738	0.2317	0	0	0.3729	0.02655	0.07731	0.781	0.1553	0.3837	0.0946	0.03561	0.1277	0.1463	0.09593	0	0.08516	0.313	0.1787	0.9687	0.2878	0	0.5422	0.1889	0.9571	0.2626	0.03852	0.0358	0.4193	0.2381	0.2958	0.06778	0.2447	0.06896	0.185	0.2447	0.2326	0.9698	0.07473	0.06471
390992	0.07824	0	0	0	0	0	0	0	0	0	0	0	0	0	0	0	0	0	0	0	0	0	0	0	0	0	0	0	0	0	0	0	0	0	0	0	0	0	0	0	0	0	0	0	0	0	0	0	0
387509	25.01	2.443	2.762	3.422	5.152	5.297	4.334	6.568	2.9	6.263	6.582	13.11	7.448	7.459	2.703	11.15	5.95	6.189	6.538	2.243	10.77	4.288	5.512	2.479	4.065	2.124	4.706	7.264	2.519	6.714	5.718	7.323	3.057	3.807	3.744	5.467	1.786	6.051	4.391	2.433	5.438	5.61	3.999	9.245	4.866	2.948	2.911	4.585	2.912
11332	21.71	18.26	22.79	14.72	8.495	7.938	15.99	12.13	17.11	20.77	24.9	11	12.2	11.6	8.854	11.75	9.773	13.3	21.37	7.648	13.96	24.31	10.08	9.423	4.69	7.985	14.19	14.01	25.17	28.16	14.19	23.42	16.3	25.59	8.491	11.46	7.774	33.05	39.26	12.7	21.51	8.513	12.06	89.96	11.63	8.675	22.22	31.06	13.64
54626	3.206	0.9155	0.2869	0.3747	0.7631	0.3121	2.401	0.7637	0.4283	0.6769	0.7395	0.4239	0.5051	1.74	0.3171	0.5957	0.6018	0.329	2.715	0.07289	1.166	0.9546	0.3523	0.1601	0.2445	0	1.447	0.5232	0.1866	0.3548	0.5576	0.8216	0.5824	0.6047	0.3614	0.9647	0.4551	1.968	0.3931	0.4217	3.186	0.2357	0.3321	3.457	0.3501	1.29	0.3736	2.879	0.5609
83715	10.23	6.304	6.456	4.559	4.989	5.969	4.612	4.365	0.6389	3.484	9.29	4.959	0.2758	0.7304	1.041	3.16	0.5272	5.779	2.662	0.6327	1.937	0.3305	1.53	0.5936	0.1146	0.2635	1.25	2.024	5.079	12.52	1.029	0.9827	1.036	3.546	3.152	2.752	0.4229	4.981	0.8929	2.269	3.184	0.7266	1.92	1.57	1.534	4.732	0.8876	7.889	1.244
100422975	0	0	0	0.7921	0	0	0	0	0	0	0	0	0	0	0	0	0	0	0	0	0	0	0	0	0	0	0	0	0	0	0	0	0	0	0	0	0	0	0	0	0	0	0	0	0	0	0	0	0.8433
8718	47.78	53.08	25.12	10.81	8.403	37.69	12.66	29.24	10.42	11.92	34.97	24.42	5.371	14.84	7.099	7.42	6.258	27.28	10.55	7.432	19.69	10.03	31.19	14.74	2.84	2.773	10.81	22.66	52.54	18.92	9.807	7.62	9.776	15.32	14.02	10.6	6.903	29.72	10.79	19.01	9.585	11.43	19.27	17.44	17.73	6.259	14.39	36.73	15.72
57449	26.58	26.22	7.545	7.032	4.787	17.57	7.003	10.42	4.182	5.338	11.91	9.255	3.792	6.407	3.426	2.978	5.157	12.62	5.096	2.985	6.457	2.727	10.72	3.695	1.649	1.054	6.407	7.787	22.07	2.265	4.889	6.951	3.145	11.68	4.841	6.836	3.201	5.883	3.771	7.789	6.08	6.756	6.176	13.03	9.088	4.429	6.817	16.65	9.819
79707	3.925	5.305	3.209	3.747	4.99	7.435	2.372	5.313	2.251	4.267	7.348	4.935	5.272	5.29	2.71	6.349	3.466	5.931	3.873	3.35	4.494	2.432	5.56	4.574	2.165	7.63	4.666	5.201	4.949	5.02	3.261	4.681	2.224	5.126	4.454	4.333	5.262	5.428	2.645	3.075	3.1	5.139	3.169	4.183	4.222	2.737	2.784	7.162	2.469
80835	0.01305	4.794	0.1567	0.05863	0.3694	0.5313	0.1399	0.7322	0.08392	0.375	0.166	0.3032	0.07402	0.03197	0.1537	0.01491	0.0452	0.3444	0.1346	0.1338	0.1099	0.04928	0.1694	0.185	0.03627	0.3285	0.07246	0.1654	0.04004	0.07773	0	0.1255	0.1185	0.6351	0.0579	0.05945	0.1519	0.0147	0	1.392	0.01308	0.03148	0	0.05353	0.4045	0.0359	0.03563	0.07207	0.04993
107984912	0	7.745	0.1246	0.1119	0.1215	0.5964	0.2428	0.7763	0	1.101	0.1218	0.434	0	0.1526	0.1955	0.1423	0	0.7145	0.2569	0.2322	0.2622	0.09405	0.1347	0.1177	0.2596	0.627	0.1152	0.1316	0	0.106	0	0	0.1739	0.1409	0.1381	0.2836	0.2636	0	0	2.505	0	0	0	0.1703	0.9008	0.1713	0	0	0.1191
3104	18.12	28.03	16.2	7.955	14.77	17.06	14.54	21.57	8.386	21.51	23	18.45	9.4	14.36	7.733	13.94	8.3	17.56	12.29	10.73	13.56	4.941	17.51	10.97	4.226	13.15	9.339	24.23	19.28	18.84	6.915	11.69	6.337	18.26	10.95	10.5	12.97	6.727	8.066	15.76	8.204	15.51	9.666	13.24	13.1	7.257	8.757	12.33	7.673
9903	29.84	11.36	11.57	8.7	11.51	14.22	14.33	18.04	7.994	18.69	11.5	23.05	12.51	14.91	7.388	16.27	8.321	17.87	12.1	12.48	15.75	6.633	10.88	12.18	14.71	18.86	11.1	9.802	6.107	8.152	9.824	13.53	7.687	10.84	8.869	21.52	14.92	14.66	10.32	6.708	9.172	6.903	7.841	22.19	7.623	5.135	5.166	31.61	7.885
107984913	0.1409	0.6166	0.1692	0.1013	0.6876	0.5398	0.0824	0.5621	0.1007	0.1868	0.4963	0.6548	0.1598	0.1726	0.08848	0.3864	0.2277	0.291	0.4068	0.07881	0.2967	0.1064	0.64	0.5594	0.1958	0.1774	0.2608	0.1191	0.317	0.1678	0.3365	0.3914	0.05903	0.287	0.1563	0.3851	0.4473	0.1905	0.05667	0.09858	0.1412	0.1359	0.02873	0.1926	0.2038	0.07751	0.1154	0.249	0.1078
148479	13.37	11.17	11.18	6.738	10.73	10.81	9.929	21.47	4.387	10.68	14.29	20.7	4.781	11.4	5.546	12.43	11.28	9.666	10.97	4.095	8.382	5.15	8.641	6.761	2.982	8.585	8.33	10.81	11.85	13.12	7.361	10.65	4.651	13.52	10.48	7.322	7.952	13.45	5.1	6.457	6.877	7.109	7.438	14.17	9.719	5.912	4.932	11.86	4.782
90326	19	14.23	15.72	8.113	12.93	13.21	8.294	14.42	7.088	17.38	15.55	13.84	9.476	11.7	6.784	14.65	9.772	16.94	10.67	10.76	11.41	6.516	13.8	8.942	5.531	10.73	8.864	17.42	15.49	15.91	9.043	12.03	6.087	13.92	11.15	10.47	8.77	10.63	9.274	9.832	8.214	13.9	9.795	21.97	12.71	6.669	8.212	18.37	6.25
55735	33.45	25.59	25.91	13.89	21.51	25.07	15.16	23.53	13.82	25.58	27.51	21.22	19.32	22.55	11.96	18.51	20.17	20.41	15.08	12.38	18.02	13.18	20.07	14.98	9.649	20.06	20.26	25.9	25.53	24.93	13.97	19.63	9.117	25.4	22.92	15.81	15.21	20.08	15.78	17.21	15.17	19.97	15	31.6	24.04	13.04	13.07	37.76	10.84
100505887	0	0	0	0	0	0	0	0	0	0	0	0	0	0	0	0	0	0	0	0	0	0	0	0	0	0	0	0	0	0	0	0	0	0	0	0	0	0	0	0	0	0	0	0	0	0	0	0	0
110841581	1.308	2.086	1.511	0.9945	1.277	0.1205	0.6865	1.631	0.7189	1.334	2.658	0.4676	0.6658	1.233	1.027	1.495	0.5808	0.8082	1.868	0.7504	1.271	0.5319	2.285	0.3805	0.7691	0.8866	0.5587	2.87	1.029	1.541	1.001	0.8601	0.4215	0.4555	0.6696	0.4583	0.9584	0.4535	0.6071	0.792	0.6049	2.791	0.718	0.963	0.8318	0.1384	0.3434	2.334	0.385
23261	1.708	2.067	1.342	1.737	1.916	2.763	1.798	4.775	1.063	2.644	3.83	4.732	1.542	2.873	1.555	3.847	1.228	4.625	2.354	1.826	2.075	1.003	2.107	1.994	0.8561	2.187	2.007	4.038	2.198	3.457	1.492	2.342	1.656	2.261	2.876	2.639	1.776	1.832	1.441	2.591	1.284	1.797	2.878	2.762	2.024	1.671	0.9764	2.749	0.9982
105376692	0	0	0	0	0	0	0	0	0	0	0	0	0	0	0	0	0	0	0	0	0	0	0	0	0	0	0	0	0	0	0	0	0	0	0	0	0	0	0	0	0	0	0	0	0	0	0	0.02638	0
102725193	0	0	0	0	0	0	0	0	0	0	0	0	0	0	0	0	0	0	0	0	0	0	0	0	0	0	0	0	0	0	0	0	0	0	0	0	0	0	0	0	0	0	0	0	0	0	0	0	0
101928836	0	0.04322	0	0	0	0	0	0	0	0.1659	0.03672	0.0872	0	0	0	0.04288	0	0	0	0	0	0	0	0	0.02608	0	0	0	0	0	0	0.2005	0.05241	0	0	0	0	0	0	0	0	0	0	0.05131	0	0.02581	0.02562	0	0.0359
105376691	0	0	0	0.1626	0	0	0	0.2256	0	0	0	0	0	0	0	0	0	0	0	0	0	0	0.3913	0	0	0.2277	0	0.1911	0	0	0	0.1933	0	0	0	0	0	0	0	0	0	0	0	0	0	0	0	0	0
105376689	0.6235	0.4072	0.4377	0.7775	1.789	1.95	0.5623	1.937	0.8643	0.4525	2.012	1.059	0.2639	1.63	0.8034	1.276	0.08593	1.89	0.902	0.5899	0.8915	0.04216	1.952	0.6773	0.04526	0.9722	0.5511	3.057	0.1523	0.5859	0.3055	0.8551	0.6497	0.4213	1.662	0.9855	1.054	0.1258	0.1497	0.4964	0.3077	0.3815	1.413	0.08906	0.5577	0.4735	0.1016	0.3289	0.1335
9341	48.44	56.89	67.36	57.17	58.97	59.4	65.76	102.9	32.77	111.5	91.27	95.87	43.96	85.31	47.72	95.8	76.38	92.75	81.36	58.98	53.5	41.77	54.57	51.79	29.53	123.5	57.14	94.56	61.84	62.96	68.2	65.44	52.56	71.99	108.6	75.87	83.92	77.45	63.3	60.98	53.83	92.46	62.45	159.6	60.51	39.6	33.23	60.49	39.54
8863	4.149	15.45	11.03	4.132	4.833	3.137	2.133	18.61	1.186	5.386	19.9	10.41	1.266	9.291	5.943	23.88	5.287	16.27	5.154	13.81	4.381	1.066	4.324	3.31	0.7309	8.939	3.536	18.31	9.107	5.831	1.872	7.874	6.021	6.455	8.253	17.04	2.662	3.018	1.051	5.616	3.999	10.33	6.753	4.591	8.404	5.198	0.8875	2.042	4.099
10911	6.397	6.013	4.638	6.802	4.937	3.165	0.2545	6.673	0.2565	5.446	3.321	0.2275	0.4627	2.798	5.943	5.072	3.466	3.782	4.072	0.791	2.268	1.898	3.141	3.887	1.202	10.84	1.751	5.964	0.1335	8.996	5.682	1.36	2.803	8.126	2.317	0.2601	1.485	3.052	9.615	5.109	3.728	1.81	2.595	16.33	3.473	0.06732	0.8243	1.91	2.404
3604	0.8895	1.294	1.084	4.228	0.6312	0.5711	1.198	5.554	0.9415	4.405	1.274	1.23	1.016	2.951	0.9011	1.016	0.6906	0.3433	1.151	0.5577	1.055	2.229	1.6	2.927	0.8146	0.9566	1.294	0.9822	1.612	0.6328	3.459	1.028	2.664	1.748	3.704	0.8102	0.4193	7.106	3.837	1.534	2.284	0.3997	0.3132	2.753	0.8521	1.017	0.8554	1.134	2.892
11315	191.3	171	229.2	151.4	222.1	196.5	147.3	266.8	125.2	238.2	239.8	182.4	202.3	171.4	111.3	246.9	122.9	265.4	207.4	177.8	139	150.5	177.3	210.4	138.4	214.6	156.8	301.6	274.6	329.4	167.7	234	128.7	220.2	201.3	194.4	209.7	233.1	216.2	177.8	123.3	254.3	163.8	532.3	160.6	105.8	139.5	156.2	128
54206	19.9	20.85	96.39	22.38	17.22	36.24	54.54	81.69	51.29	37.42	37.98	67.41	11.84	44.71	28.55	81.93	100.7	39.92	39.1	32.12	55.31	9.34	40.73	14.93	3.851	47.46	44.72	39.41	14.51	17.23	46.86	57.34	28.81	119.1	129	23.54	32.21	268.4	124.6	44.41	43.81	38.53	37.62	606.7	42.64	61.13	16.07	7.217	86.79
107984915	0.1535	0	0	0.04595	0	0.06124	0.2492	0	0	0	0	0	0.04835	0	0.1606	0.05844	0.1181	0	0.1055	0	0	0	0.05531	0	0	0	0	0	0.1569	0.08703	0	0.1093	0	0.05788	0	0	0	1.325	1.646	0	0	0	0	0.2797	0.05285	0.07034	0	0	0
102724539	0	0.3861	0.5592	0	0.2181	0	0.3268	1.672	0.3194	0	0	1.818	0.3169	0.1369	0.4386	1.149	0.258	0	0.461	0.3125	0	0	0	0	0	0.7034	0.7239	0.4723	0	0.1902	0.4448	0.1194	1.248	0.6324	1.735	0	0.2365	0.3778	0.2248	0	0	0.5391	1.709	0.9168	0.231	0.3074	0	0	0
105376695	0.3156	0	0	0.2835	0.308	0	0.3076	2.754	0	0	0	3.666	0	0	0	1.082	1.093	1.448	0.9763	0	0	0	0	0	0	3.178	0	1	0	0	1.57	0	0	1.429	2.45	0	0	1.067	0	0.552	0	1.142	0.3217	0	0.3261	0	0	0	0
50651	1.198	0.5767	0.7191	0.5477	0.4037	0.4692	1.125	0.5158	0.4356	1.203	0.426	0.9612	0.5557	0.7735	0.7349	1.543	2.162	0.5996	1.572	0.2233	0.7106	0.3782	0.7064	0.638	0.4085	0.6029	1.189	0.8281	1.292	0.4075	1.69	2.582	0.6689	1.503	0.7004	0.5455	0.2074	0.736	0.9633	1.066	1.113	0.4201	0.5105	24.11	0.9224	0.3593	1.917	0.2164	2.02
473	21.94	41.52	26.4	15.71	29.74	48.03	21.45	41.66	14.07	30.18	33.12	32.38	23.44	35.53	18.44	28.87	22.82	38.62	18.82	18.78	41.82	8.17	32.7	23.47	9.606	48.19	23.73	33.17	29.6	18.65	14.6	39.04	13.24	25.77	23.18	30.19	24.02	12.9	10.27	18.74	17.69	27.43	16.97	34.63	29.72	14.65	12.31	18.92	15.88
102724552	0.4002	1.383	0.2403	0.6472	0.4686	1.246	0.312	1.497	0.5718	1.061	1.018	1.395	0.6053	1.078	1.068	1.006	0.5543	0.6428	0.4952	0.5223	3.707	0.9066	1.818	1.21	0.5561	1.914	0.6665	0.761	0.8185	0.5447	0.1593	0.7697	0.2794	0.9058	0.3551	1.003	0.7623	0.2705	0.7243	0.7699	1.042	0.5791	0.4895	0.3283	0.4135	0.4403	0.601	0.7072	0.4593
106632271	0.9746	0	0.4876	0	0	0.5834	0	1.822	0.6962	0	0	0	0	0	0.7649	0	0	0	0	0	0	0.3679	0.5269	0	0	0	0	0.5147	0.4983	0	0	0	0	0	0.5404	0	0	0	0.9798	0	0.4882	0	0	0	0.5034	0	0	0.5382	0
2023	571.6	638	1837	639.3	1285	410.6	316.2	1271	534.1	1168	1153	614.8	583.4	701.9	358.4	1321	580.7	1346	917.2	735.4	490.6	525.6	424.7	552.8	224.2	1349	650.7	1174	1741	2059	616	573.5	420.1	1131	1044	820.8	463.5	1400	906.6	489.7	484.2	992.6	720.8	4037	813	628.3	326.2	839.9	338
102465436	4.369	2.875	9.369	5.046	9.745	2.242	2.433	9.337	0.8917	7.586	10.38	4.35	6.489	3.822	1.47	4.279	30.98	5.729	3.861	3.491	3.942	3.77	6.074	3.54	1.735	8.641	23.68	5.934	5.106	5.841	2.484	6.668	1.307	4.944	6.23	7.107	1.321	10.55	3.765	3.821	3.752	9.031	8.906	31.57	4.514	5.579	1.704	8.272	2.388
100505975	1.243	1.002	2.985	1.228	1.334	0.7439	0.6055	1.704	0.8878	3.433	1.945	2.454	1.879	3.958	0.4877	1.988	1.291	0.7129	0.2563	1.506	1.177	0.8445	1.344	1.175	0.8634	1.408	1.38	1.313	1.525	1.903	0.7418	4.514	0.8676	1.688	1.378	1.274	1.315	2.52	1.249	0.4347	0.747	2.098	0.76	1.529	1.926	0.5127	1.442	0.6862	0.4754
112268261	0	0	0.06305	0	0	0	0	0.03366	0.01286	0	0	0.01046	0.008508	0.01103	0	0	0.02078	0	0.07425	0	0.009476	0	0.009734	0.05105	0	0	0.008329	0.02853	0.01841	0.02297	0.02687	0	0	0.01019	0	0	0.009525	0.02028	0	0.007872	0.009018	0.01085	0	0.03692	0.0279	0.006189	0.01843	0.02982	0
765	0.03442	0.03963	0	0	0	0.0412	0.03354	0.1716	0.04917	0	0	0	0.7808	0.1265	0.02701	0	0	0	0	0	0.07246	0	0	0.03253	0.4304	0.13	0.06369	0	0.07039	0.05856	0.06848	0.1471	0.02403	0	0.03817	0	0.07284	0.07755	0	0.1505	0	0.0415	0	0.04705	0.03556	0	0	0.07602	0.03292
155184	0	0	0	0	0	0.032	0	0	0.03819	0	0.02615	0.0621	0.1011	0	0	0	0.03086	0.03067	0	0	0.05628	0	0	0.1263	0	0.03364	0.0742	0	0	0	0.07978	0.02856	0	0.03025	0	0	0.05657	0	0.05375	0	0.1071	0	0	0.03655	0	0.01838	0.01825	0	0.02557
6518	4.262	7.666	2.944	5.269	2.199	1.287	1.25	3.045	2.87	4.168	1.042	0.1972	1.56	2.171	1.924	2.844	4.528	0.3787	7.526	0.8701	4.12	2.065	1.254	3.948	2.581	2.065	10.63	1.076	8.553	6.153	5.225	1.431	3.785	3.724	2.771	1.428	0.439	3.357	1.498	2.548	2.154	0.3297	1.192	9.127	3.673	5.887	4.074	2.072	2.651
80045	3.481	3.003	4.676	2.811	2.638	5.67	5.861	9.235	3.954	6.504	5.945	7.95	5.02	7.04	2.506	3.332	2.727	8.133	4.555	3.591	5.625	2.853	5.674	4.95	2.492	7.823	5.426	5.273	2.993	3.115	3.907	4.23	2.809	4.649	3.494	4.945	5.406	8.31	5.137	3.155	2.9	4.851	4.003	1.702	2.166	2.547	4.976	1.458	2.738
106614088	6.307	18.73	7.154	5.378	5.503	17.39	4.337	11.86	6.119	4.813	14.18	8.025	4.825	8.315	9.921	4.443	6.679	10.33	9.011	5.58	7.695	1.322	10.69	4.496	3.296	4.961	4.847	8.625	5.808	2.774	3.39	4.412	4.888	9.482	14.67	8.308	9.163	4.712	4.125	7.631	5.609	7.782	5.503	5.882	3.617	3.151	2.964	3.143	6.224
407040	5.05	5.815	3.537	1.361	1.971	1.814	4.921	3.148	3.968	3.348	3.952	4.693	1.432	1.856	4.36	1.731	5.246	3.476	1.041	0.4707	3.19	0	2.73	1.432	0.7017	1.907	0	2.667	0	0	1.005	1.079	0.7051	1.143	6.721	2.875	2.137	1.138	0.5077	3.974	1.012	1.218	0	1.381	0	1.042	0.6894	0	1.449
102724571	5.544	3.583	3.793	0.8639	1.546	4.131	3.528	5.923	1.293	1.625	7.305	0.9856	1.604	3.534	1.421	1.228	1.175	4.608	3.441	2.32	1.608	0.9397	4.71	2.139	3.066	1.068	1.727	3.227	2.719	2.406	1.576	1.813	1.027	2.048	2.447	2.319	2.993	1.657	1.82	1.88	1.077	2.183	1.211	2.552	1.578	0.6223	1.313	1.749	0.4328
9563	15.66	12.27	12.65	7.404	10.88	20.05	10.89	17.11	5.299	12.69	18.28	13.16	23.19	16.99	7.968	14.24	9.954	10.94	11.49	7.045	15.72	4.565	10.8	11.04	16.38	20.21	11.98	11.49	6.143	7.401	8.459	13.01	7.546	12.09	10.03	10.13	9.752	12.2	6.383	5.9	10.16	12.57	7.573	14.84	10.57	5.995	4.911	3.916	5.419
80176	33.66	60.11	28.08	22.67	15.25	23.17	25.38	65.21	16.47	17.07	28.99	45.99	25.09	25.96	32.26	58.77	32.93	44.45	46.73	12.84	24.72	16.22	21.54	24.97	4.113	11.05	27.27	31.53	25.62	29.06	24.48	56.75	19.67	45.34	33.08	29.04	13.42	19.69	23.72	26.62	21.18	17.58	23.5	25.57	15.95	12.78	14.42	33.8	20.35
100506022	0.4101	1.076	0.3648	0.3684	0.4892	0.982	0.5107	0.7385	0.3744	0.6798	0.535	0.9528	0.603	0.3349	0.7332	1.041	0.9468	0.6535	1.363	0.2761	0.9115	0.3441	0.9855	0.5169	0.3166	1.118	0.9065	1.155	0.3495	0.3101	0.7707	1.412	0.4454	0.8251	0.6065	0.934	0.434	0.4364	0.3207	0.518	0.7304	0.2747	0.5109	0.9656	0.3766	0.2977	0.1711	0.2516	0.5884
84275	6.71	4.597	6.118	2.242	4.099	5.278	4.715	7.742	3.397	7.659	4.679	12.61	3.472	5.4	2.59	6.478	3.888	6.983	3.945	3.851	2.32	2.272	3.553	3.603	3.14	6.089	3.399	4.964	5.912	5.637	2.317	6.354	2.381	6.526	5.889	4.42	5.692	4.717	3.039	4.255	1.944	4.814	4.96	4.226	3.71	2.602	5.119	6.767	1.724
199953	7.991	5.348	5.587	2.114	4.38	5.522	3.186	4.453	2.458	4.436	9.307	3.671	3.032	4.889	1.871	3.922	2.653	4.776	3.643	1.752	3.695	2.539	3.586	3.567	1.333	3.313	5.231	4.085	5.162	5.054	2.032	4.149	1.605	5.264	2.403	2.485	1.685	4.322	2.92	1.881	1.891	3.118	3.38	6.338	5.239	2.365	3.217	7.813	2.213
107985734	2.722	1.103	1.261	0.4076	1.968	0.4224	0.8842	0.8169	0.6482	0.6127	2.219	0.7612	0.5241	1.05	0.5539	1.209	0.3491	1.677	0.9875	0.5168	0.4776	0.8754	0.8721	1.001	0.2802	0.8248	1.213	1.331	2.217	2.187	0.7021	0.5924	0.4927	1.027	0.3354	0.7462	0.5867	1.249	1.064	0.4408	0.202	0.8509	1.079	1.447	0.9895	0.4506	1.101	2.895	0.3375
105376712	0	0.1447	0	0	0	0.3009	0	0.1567	0.08978	0	0	0	0	0	0	0	0	0.1442	0	0	0.1323	0	0.2718	0.4751	0	0.1582	0.2326	0.6638	0	0	0.2501	0.4028	0.08774	0.2844	0	0.1431	0	0.1416	0	0	0.2518	0	0	0	0	0.08641	0	0	0
5293	13.01	14.37	4.347	10.17	4.504	10.02	11.55	9.222	8.639	16.66	9.169	9.235	5.74	13.55	6.812	6.778	7.749	16.68	12.02	3.525	9.21	8.329	18.8	9.422	8.243	11.19	11.08	10.59	7.691	4.196	13.35	8.288	11.46	8.699	7.728	10.32	4.996	13.36	9.344	5.518	8.115	6.222	4.446	6.095	7.988	5.026	4.403	11.76	8.662
644997	0.09142	0.03509	0.06098	0.2737	0.0892	0.03648	0	0	0.1088	0.3367	0.2683	0.2124	0.1152	0.1493	0.02392	0	0	0.03496	0.06284	0	0.2566	0.1381	0.09885	0.0288	0.1905	0.03835	0.02819	0.09656	0.03116	0.02592	0.1516	0.06511	0.1489	0.1034	0.1014	0.06939	0	0.206	0.1225	0.02665	0.09158	0.03674	0.1553	0.08332	0.09445	0.06285	0.0416	0.1346	0.05829
101929074	0.9278	5.609	9.342	4.48	3.565	7.497	2.317	5.71	1.077	3.524	14.52	14.89	4.878	2.77	4.687	7.288	0.937	7.784	5.8	2	1.648	1.095	6.082	2.905	0.2417	13.79	2.361	6.493	1.601	5.673	1.154	9.416	2.226	4.921	8.617	5.876	2.884	1.045	0.5247	5.73	0.5228	7.341	4.255	0.2378	4.373	3.229	7.559	2.305	1.775
22883	152.2	67.7	121.3	45.12	64.64	49.57	53.56	83.38	35.72	80.03	93.9	49.99	23.46	98.7	45.69	77.83	82.61	98.88	83.8	35.84	59.31	34.65	59.35	44.32	119.7	83.63	60.05	89.48	55.04	83.71	43.55	69.81	29.87	131.1	57.99	44.92	37.43	123	74.86	41.97	39.96	74.9	41.87	112.5	77.37	43.66	37.47	135.9	34.11
56998	15.6	18.5	13.17	15.86	15.74	23.48	23.02	39.04	6.587	60.5	25.39	58.28	8.296	23.04	10.48	47.98	17.4	64.44	25.43	26.04	37.88	6.28	16.8	20.52	4.257	31.52	16.93	35.49	21.59	33.11	13.01	22.86	12.79	23.53	31.93	23.51	23.39	26.46	20.76	16.56	9.254	42.92	29.52	44.18	28.12	10.59	3.802	12.08	10.05
105376717	17.98	13.58	16.73	10.91	11.74	14.26	16.41	26.41	6.055	34.8	18.82	38.85	5.629	13.33	8.989	30.75	11.9	33.51	17.6	12.17	21.82	5.794	10.65	15.81	3.183	18.88	15.9	23.83	16.75	25.92	8.774	12.48	8.076	19.44	15.88	12.52	12.48	26.71	19.92	13.32	8.721	22.79	22.76	23.02	18.22	8.19	3.362	9.234	9.201
84328	6.455	13.73	13.25	10.31	13.89	11.57	5.774	14.35	5.202	11.88	15.95	12.35	10.98	13.41	10.06	14.92	10.91	17.35	12.99	10.91	10.8	7.075	11.66	11.81	5.921	26.93	10	18.29	15.73	16	8.056	14.1	6.867	16.24	14.02	11.38	9.567	10.62	8.387	10.73	6.605	15.44	11.85	20.66	11.05	8.49	6.967	14.47	5.555
64802	3.114	3.156	2.661	2.137	2.845	4.496	2.398	4.972	2.083	4.523	5.488	3.102	2.899	3.871	1.977	4.877	3.608	4.523	4.558	3.131	3.843	2.246	2.863	4.365	2.001	6.664	3.162	4.201	3.578	3.74	2.692	3.464	1.913	4.039	3.518	3.918	3.246	3.561	2.615	2.784	1.753	2.461	2.603	4.576	1.88	2.021	1.377	1.752	1.562
113391335	0.1251	0.4322	0	0	0.1221	0.1498	0	0.156	0	0	0.1224	0.2907	0.3548	0.613	0	0.1429	0	0.1435	0	0.2332	0.2634	0.09447	0.2706	0.1183	0	0.1575	0	0	0.2559	0	0	0	0.08734	0.7079	0.1388	0	0.3972	0	0	0.4376	0.376	0	0.255	0	0.1293	0.08602	0.1708	0	0.1197
100847055	1.424	0.8201	0	0	2.78	1.705	0	0	0	0	0	0	1.346	0.8723	0	0	0	0.8171	0	0	0	0.5378	1.54	0	0	1.793	0	0	0	0	0	0	0	0.8059	1.58	0	1.507	0	0	0	0	0	0.7259	0	0	0	0.4861	0	1.362
116362	17.13	2.665	0.9926	1.604	7.163	8.629	9.345	1.566	1.37	2.557	2.264	3.457	3	2.268	2.284	2.493	3.969	4.325	4.159	4.007	3.272	1.148	3.575	1.813	2.068	0.4162	8.444	4.68	4.869	1.181	2.895	6.924	2.678	3.218	2.054	6.551	7.208	2.086	3.856	6.592	2.253	2.392	3.909	4.068	3.894	2.865	39.54	1.899	3.542
10277	16.13	15.54	15.93	9.914	10.51	16.41	9.302	14.13	6.564	13.49	22.52	15.56	11.16	15.72	9.582	14.95	19.2	20.67	11.98	6.806	14.66	7.159	13.53	10.47	5.376	17.22	13.72	20.02	9.404	11.95	9.33	14.41	7.843	14.78	11.79	17.17	12.56	14.42	6.552	9.754	10.2	11.62	18.25	20.1	14.01	7.309	7.408	16.97	7.408
23095	4.485	6.966	5.079	5.948	6.167	9.624	3.645	9.102	2.808	5.062	7.182	8.213	4.794	8.371	5.78	9.208	6.975	9.713	5.763	3.847	7.848	3.344	4.489	6.756	3.596	10.92	7.129	5.097	4.6	6.183	4.196	7.472	3.143	6.676	7.483	7.341	5.402	7.895	4.036	2.971	5.499	6.8	8.149	9.265	5.744	4.88	3.218	6.541	3.297
105376725	0.03834	0.2649	0.07673	0.1378	0.187	0.9179	0.2615	0.4301	0.08216	0.08472	0.3375	0.1781	0.4711	0.5165	0.2407	0.6132	0.177	0.08797	0.1581	0.1429	0.2825	0	0.2902	0.2174	0.07991	0.8202	0.1419	0.2025	0.0392	0.06523	0.03814	0.2048	0.05353	0.2169	0.2126	0.2183	0.4462	0.216	0.07709	0.2347	0.1152	0.1387	0.07815	0.1572	0.2773	0.07908	0.157	0.3811	0.22
5226	65.55	120	74.58	81.77	74.72	91.4	81.32	70.4	56.16	135.9	80.25	97.32	414.7	110.1	71.47	162.3	172	154.1	128.7	81.03	61.27	112.6	60.38	66.01	38.3	100.5	148.8	110.1	101.2	178.3	146.9	90.52	60.88	98.65	135.7	127.8	100.9	99.4	126.4	96.99	126.3	83.31	137.2	387.6	119	81.28	75.23	416.9	42.56
100526739	7.512	7.349	7.63	3.324	10.58	9.365	6.908	8.132	3.409	7.676	10.75	10.53	7.581	4.531	3.059	5.647	4.922	17.37	6.872	9.029	7.759	2.751	7.696	7.42	2.649	10.88	3.763	22.55	8.433	13.62	4.102	8.056	2.622	6.36	8.77	8.714	8.875	5.377	4.373	8.446	2.688	11.54	7.628	10.85	5.602	4.233	3.605	6.176	2.08
378708	9.276	8.833	9.425	4.199	13.37	11.53	8.692	10.5	4.103	9.658	13.47	13.26	9.577	5.55	3.92	7.378	6.136	22.43	8.939	11.64	9.953	3.448	9.761	9.172	3.446	13.83	4.753	29.4	10.91	17.51	5.288	10.1	3.363	7.994	11.04	11.17	11.48	6.833	5.668	10.45	3.396	14.84	10	13.85	7.188	5.397	4.359	7.762	2.627
1325	1.823	3.149	1.277	0.3822	1.661	1.382	0.7107	1.44	0.9552	1.007	2.259	1.2	0.6319	0.8189	0.4293	0.6944	0.912	0.9762	0.8147	1.19	1.727	0.2753	1.249	2.24	0.4645	0.2295	0.5061	1.477	0.6215	1.81	0.6046	1.299	0.4243	0.5502	0.9437	1.038	0.5788	0.8901	0.55	1.435	0.548	0.513	0.4956	0.914	1.005	0.6686	1.41	1.678	0.2906
1676	16.13	8.621	10.43	7.725	8.986	12.3	7.838	13.34	9.139	10.37	15.4	12.48	10.46	15.31	7.203	11.49	10.78	15.25	9.82	9.977	8.878	10.96	9.453	8.22	4.982	20.57	8.735	13.2	8.725	9.63	7.007	14.66	5.857	12.55	11.25	11.14	10.18	14.4	9.084	6.849	7.802	9.58	8.428	13.25	9.055	5.726	8.573	9.032	5.708
5195	8.775	8.977	8.152	3.917	5.336	7.608	7.156	8.267	3.9	9.236	9.723	10.63	5.107	7.41	4.574	6.659	5.096	8.934	7.134	5.028	6.612	3.383	6.932	4.618	4.768	5.952	4.453	12.38	9.512	9.343	6.221	7.293	3.502	8.195	5.358	6.689	5.649	7.503	4.736	5.186	5.247	5.97	6.138	10.06	6.966	4.064	3.518	6.519	3.074
54897	2.825	9.13	4.665	3.354	9.038	16.88	11.89	17.86	1.481	9.27	9.085	42.62	5.655	7.143	2.555	9.149	1.273	10.91	2.925	2.746	3.963	0.92	8.311	10.39	1.811	8.178	2.215	7.172	6.769	5.327	3.003	5.589	2.294	7.553	3.032	5.418	3.804	2.001	1.603	3.928	2.909	5.869	6.067	0.7293	6.801	3.705	1.978	2.845	2.789
105376733	0	0.02455	0	0.1149	0.08324	0.6637	0.3533	0.05317	0	0.2356	0	0.09908	0.5442	0.02612	0.06694	0	0	0	0	0.01988	0	0	0.2767	0.1411	0	0.05368	0	0.02253	0.02181	0.03628	0.02121	0.4101	0.02977	0.1689	0.07095	0.1942	0.9252	0.02402	0	0.1119	0.08545	0	0	0	0	0.04398	0.01455	0	0
105376735	0	0.09035	0	0	0	0	0	0	0.05605	0	0	0	0.07416	0	0	0	0	0	0	0	0	0	0	0	0	0	0.07259	0	0	0	0	0	0	0	0	0	0	0	0	0	0	0	0.07997	0	0	0	0	0	0
148345	0.7041	4.032	0.1523	0.8206	1.04	1.8	0.5564	0.7117	0.2447	2.313	1.545	1.68	0.7555	0.5594	1.016	0.2827	0.7468	2.489	1.334	0.5144	0.3406	0.3592	2.757	1.259	0.3438	0.3832	0.2817	1.126	2.763	0.7771	0.5869	0.549	0.4384	0.926	2.343	1.452	3.987	0.3216	0.0574	1.88	0.5338	0.5737	0.7371	0.1821	0.5702	0.3271	0.3507	0.5044	0.6552
23435	38.73	79.94	34.65	45.99	63.16	68.71	30.32	79.53	33.24	39.36	76.01	67.16	53.06	59.83	41.18	64.34	59.55	61.82	44.34	36.1	55.08	41.26	66.83	48.12	25.57	71.18	50.76	64.66	69.21	54.61	45.07	50.67	32.7	63.51	65.05	57.56	52.2	66.3	54.05	48.59	48.28	70.87	57.28	94.1	62.12	36.9	35.37	78.45	42.31
10747	1.385	3.476	0.8689	1.319	2.441	3.217	0.5641	3.556	0.9156	1.462	5.056	5.811	1.837	2.456	1.347	2.575	1.312	2.467	1.577	1.387	4.244	0.4839	6.036	2.462	1.135	3.487	1.683	1.463	1.776	0.7738	0.3702	2.098	1.183	1.17	1.169	2.189	2.559	0.9084	0.4365	1.627	0.9941	3.141	1.033	0.8762	2.542	0.995	1.496	2.055	1.661
6723	95.79	37.33	56.67	35.85	41.24	29.89	40.13	39.2	86.1	82.39	33.91	50.83	61.03	34.8	23.56	55.21	34.56	46.94	54.34	34.68	36.53	46.83	45.21	39.52	27	29.87	36.88	48.16	64.58	69.29	34.26	57.23	30.18	62.14	39.77	33.42	20.99	55.88	64.43	40.62	41.59	27.76	42.81	119.7	32.41	25.97	59.58	40.35	36.12
5394	43.05	42.88	28.1	28.07	35.49	36.28	21.08	35.44	18.77	35.76	47.06	35.84	24.23	30.98	18.8	30.31	25.18	37.39	27.44	15.66	23.93	16.55	34.36	22.76	13.8	37.59	29.11	40.33	42.38	37.12	24.19	30.16	17.85	33.73	37.03	24.46	22.21	32.55	29.01	25.47	25.44	32.74	27.5	57.21	37.86	16.83	17.73	30.08	17.75
105376736	7.87	10.33	6.319	8.221	11.25	7.45	4.281	9.811	4.119	6.775	13.52	7.229	5.709	10.31	3.448	5.751	6.232	11.65	6.322	3.241	6.936	4.492	6.036	6.574	4.96	9.33	9.314	8.314	6.458	5.761	5.827	8.702	4.983	9.424	8.018	7.815	4.745	7.526	5.705	5.362	7.243	6.841	5.69	14.14	9.644	5.852	3.748	7.985	5.689
2475	16.71	13.99	9.647	10.49	11.9	14.78	7.373	14.27	6.233	12.92	14.81	14.59	11.72	14.31	8.831	12.45	11.94	13.73	9.815	5.577	13.13	7.577	14.35	11.27	7.705	15.46	11.67	12.22	12.52	11.04	7.867	14.6	7.192	13.98	14.69	11.06	7.742	13.73	9.652	8.294	11.05	11.12	11.4	12.84	14.12	8.869	9.96	14.44	7.518
100873935	3.305	3.352	2.283	3.252	2.687	4.05	2.07	3.629	1.911	2.782	4.08	4.204	3.57	3.373	2.1	2.158	3.179	3.16	2.272	1.027	3.065	1.842	3.999	3.421	1.913	5.248	3.858	2.743	3.299	1.74	2.583	3.278	1.978	4.452	3.141	2.598	1.832	3.191	2.136	2.546	3.232	2.941	2.326	2.904	3.658	2.867	2.417	3.128	1.43
10218	0.08881	0.05113	0	0.03989	0	0.3455	0.5193	0.4982	0.01586	0.9077	0.06516	0.8253	0.04197	0.707	0.1046	0	0.07688	0.02547	0.02289	0.06208	0.2805	0.2179	0.12	0	0.01543	0.2515	0.1438	1.126	0.3406	0.01889	0.243	3.273	0.155	0.2764	0.2955	0.177	0.02349	0.07504	0	0.563	0.2669	0.1606	0.09052	0.1214	0.04588	0.0458	0.03031	0.07356	0.1911
29914	4.809	4.245	5.164	3.482	4.221	4.507	2.492	4.457	2.563	4.78	5.789	5.593	3.941	4.539	2.048	5.39	2.417	5.689	3.74	3.661	4.327	3.123	6.314	3.466	2.267	5.067	2.861	4.328	5.878	3.913	3.135	5.27	2.765	4.984	3.994	3.841	2.679	4.624	2.899	2.756	3.105	3.076	2.933	5.263	3.707	2.485	4.68	3.97	2.165
105376737	0	0	0	0	0	0	0	0	0.02032	0	0	0	0	0	0	0	0	0	0	0	0	0.04295	0	0	0	0	0	0	0	0	0	0.03039	0	0.06438	0.03154	0	0	0	0	0	0	0	0	0	0	0	0	0.06283	0
105376739	0	0.281	0	0	0	0.09737	2.695	0.4056	0.2905	1.348	0	0	0.3075	0	0.3192	0	0	0	0	0	0.7706	0.3685	0	0	0	0.2047	0	0.08591	0	0	0.08091	1.303	0.05678	0	0.0902	0.3704	0	0.09163	0.08177	0.1422	0	0.09807	0.0829	0	0	0.3355	0	0	0
105376740	0	0	0.1179	0	0	0	1.148	0.2203	0	0.1302	0	0	0	0	0	0	0	0	0	0	0.248	0.04448	0	0	0	0	0	0.06223	0	0	0.1172	0.5035	0.1645	0	0.1307	0.06707	0.06233	0.1327	0	0	0	0.07103	0.06004	0	0	0.486	0	0	0.05634
57540	0.05919	1.048	1.022	0.03988	0.1661	0.248	0.1658	0.04612	0.2326	0.4496	0.5356	0.07735	0.03497	0.8247	0.02903	1.302	0.3074	0.03396	0.1221	0.4621	1.254	0.02235	2.4	0.04895	0.005141	0.149	0.1917	0.8363	4.623	0.1196	0.05152	0.4031	0.3409	0.06698	0.238	0.1264	0	0.05001	0.02232	0.1359	0.03706	0.1517	0.2639	0.0708	0.4663	0.1119	0.1263	0.3105	0.276
112268221	0	0.1048	0.1366	0	0.0148	0.07262	0.01478	0	0.02167	0.05027	0.07418	0	0.01433	0.1486	0.0238	0.1213	0.08752	0	0	0.07068	0.1596	0.0229	0.3772	0	0	0.01909	0.05612	0.2243	0.2636	0.0129	0.01509	0.06481	0.02117	0	0.03364	0.03454	0	0	0	0.01326	0	0.01829	0.06183	0.02073	0.06267	0.01043	0.01035	0.06699	0.05802
101929181	0	0	0	0	0	0	0	0	0	0	0	0	0	0	0	0	0	0	0	0	0	0	0	0	0	0	0	0	0	0	0	0	0	0	0	0.04922	0	0.0487	0	0	0	0	0	0	0	0	0	0	0.08269
26232	26.93	4.871	42.93	7.833	2.485	9.921	12.28	33.14	12.83	36.48	15.5	48.28	7.466	1.956	17.95	3.403	0.8967	12.33	4.139	17.7	29.12	70.85	15.64	2.121	31.01	38.08	1.478	12.4	2.295	5.948	2.662	6.871	4.49	5.959	4.117	30.37	5.709	116.3	17.58	9.247	10.42	3.955	1.804	34.93	3.166	5.193	3.771	1.001	17.96
93611	22.87	10.07	13.87	6.097	8.368	20.5	9.787	22.03	8.179	17.19	18.11	25.43	10.69	10.3	7.75	13.54	4.499	18.45	9.709	13.31	20.77	8.126	36.78	10.19	10.34	19.62	6.039	24.14	11.54	8.492	6.387	11.87	5.848	10.03	7.358	15.51	9.495	13.31	5.84	9.049	7.489	17.51	7.198	21.25	6.665	5.896	8.316	10.72	11.13
26270	18.87	14.5	17.62	14.81	12.37	19.83	15.42	24.68	13.03	25.15	21.11	30.92	14.16	15.17	11.92	18.14	4.955	35.57	23.11	16.92	16.83	18.27	28.79	24.97	12.41	20.6	8.557	21.21	36.86	20.56	24.54	25.03	16.61	24.98	21.25	21.36	12.84	46.52	25.93	11.82	18.99	17.27	23.14	19.18	14.11	14.36	14.1	6.714	14.85
10459	21.74	17.01	23.05	12.33	17.69	10.59	12.32	23.12	14.81	21.2	36.22	24.22	13.5	19.63	8.846	22.51	10.58	16.39	19.28	11.79	9.725	18.56	19.93	11.72	9.823	15.51	11.81	24.33	26.91	40.79	15.36	18.9	13.34	19.02	10.79	13.87	6.353	26.92	12.61	11.42	15.98	9.986	12.06	44.65	18.08	10.95	18.48	23.54	11.74
374946	0.2962	0.07105	0.3272	0.0776	0.1626	0.1256	0.2165	0.1154	0.4276	0.1704	0.7304	0.03584	0.09331	0.4308	0.1937	0.3877	0.2137	0.05663	0.1781	0.06326	0.09743	0.1305	0.1201	0.06415	0.3044	0.05436	0.1884	0.1369	0.08203	0.4357	0.3192	0.1714	0.09477	0.2863	0.1848	0.06323	0.03917	0.1043	0.1427	0.09172	0.3214	0.04464	0.06918	0.3458	0.306	0.09333	0.08002	0.03407	0.06491
57085	100.3	33.93	46.67	37.66	37.85	54.53	56.15	54.15	40.98	80.08	82.22	105.9	54.98	43.48	45.42	45.38	41.27	92.26	67.85	71.41	43.95	46.09	65.82	41.61	74.49	65.29	45.73	81.95	37.17	97.6	49.64	42.53	31.91	53.4	52.67	68.83	52.39	80.23	88.27	38.24	64.7	55.32	50.81	126.8	53.9	40.43	36.68	42.7	41.74
284498	1.75	1.257	0.8671	2.672	2.033	3.9	3.118	4.643	1.137	3.204	3.081	6.63	3.835	4.113	0.922	2.056	0.8752	2.858	1.366	2.058	4.219	0.7109	3.523	2.197	1.679	2.391	1.603	1.716	1.133	1.219	1.591	2.599	1.169	1.659	1.451	1.812	2.883	1.108	0.7037	0.9472	1.953	0.8138	1.019	1.333	1.842	1.329	1.615	0.7546	1.658
102724659	0	0	0	0	0	0	0	0.03707	0	0	0	0	0	0	0	0	0	0	0	0	0	0	0	0	0	0	0.02751	0	0	0.0253	0	0	0.02076	0	0	0	0	0	0	0	0	0	0	0	0	0	0	0	0
4524	5.659	4.605	3.118	6.766	5.226	11	6.928	13.05	2.979	8.901	8.615	17.97	9.922	10.21	3.292	5.903	3.735	8.048	4.02	4.933	10.13	1.972	9.979	5.873	4.773	6.391	3.922	5.071	3.903	4.331	4.405	7.279	3.699	4.99	5.366	5.401	9.345	3.418	2.334	3.321	5.214	2.251	3.086	3.976	5.579	3.695	4.435	2.174	4.899
1185	12.72	11.64	8.365	5.106	5.793	16.67	6.165	9.317	3.274	6.355	9.092	14.06	5.795	8.606	6.576	6.171	6.976	9.122	4.967	4.218	10.8	2.3	13.24	5.455	3.3	7.018	6.231	6.25	7.763	4.098	3.853	6.997	3.744	5.694	4.889	8.776	9.948	5.767	3.689	4.706	5.616	4.858	6.537	7.477	8.436	5.192	4.112	6.621	6.18
100379251	6.25	7.274	6.422	2.732	3.066	9.163	4.365	5.25	2.316	4.247	5.493	10.6	3.096	5.65	3.305	3.742	4.398	7.401	2.998	2.71	7.811	1.338	8.999	3.191	1.951	4.711	3.494	2.86	4.648	2.218	2.261	3.357	1.657	3.48	3.336	5.442	5.588	3.163	2.218	2.514	3.014	2.821	6.268	3.793	4.006	3.47	3.262	3.654	4.379
4878	2.339	2.244	3.706	0.5253	0.5072	2.333	2.723	1.458	1.81	1.364	1.208	6.868	0.9212	0.9549	1.02	0.6681	1.05	5.143	1.139	1.756	3.762	0.3925	5.62	1.105	1.038	1.881	0.7815	0.6863	1.13	1.382	0.7756	1.041	0.2268	0.8088	1.297	3.477	0.9625	0.732	0.5226	1.307	1.172	1.018	6.49	0.4441	1.007	0.7147	2.528	0.9328	0.9321
4879	0.07846	0.09035	0.2355	0	0.5359	0	0	0.1956	0.1681	0	0	0	0	0	0	0	0.2717	0	0.1618	0.1463	0	0	0.08484	0	0.3271	0	0.1452	0.1658	0.1605	0.1335	0.1561	0	0.2191	0.4439	0	0	0	0.08839	0	0	0	0	0	0	0	0	0.05355	0	0
26829	0	0	0	0.4194	0	0	0	0	0	0	0.4567	1.084	0.4412	0	0	0	0	0	0	0	0.4914	0	0	0	0	1.763	0	0	0.4774	0	0	0	0	0	0.5177	0	0.9879	0	0.9387	0	0	0	0	0	0.4823	0	1.274	0	0
90231	76.97	34.38	60.77	29.01	36.11	33.29	35.74	47.98	27.79	79.56	45.76	84.51	27.86	46.2	26.37	49.1	31.07	54.13	46.69	38.88	28.38	26.29	44.41	35.2	67.62	44.72	31.98	66.34	45.18	64.98	31.95	39.71	27.03	47.85	41.09	32.8	36.03	52.44	49.33	28.23	32.55	37.85	45.99	88.79	34.55	24.98	33.06	47.57	33.57
5351	183.6	73.49	138.6	46.19	41.39	52.83	37.01	103	41.52	95.82	81.49	94.75	43.41	74.13	40.66	77.42	80.49	72.42	125.6	43.69	40.84	49.86	68.7	59.97	53.6	61.59	71.84	89.01	77.51	105.2	66.2	90.25	32.09	97.63	48.8	44.64	38.68	182	107.1	44.54	114.8	44.07	92.57	1672	76.96	59.35	59.34	92.49	75.42
9927	39.99	37.01	44.9	23.83	29.23	35.68	27.9	52.97	20.51	48	46.8	69.59	27.81	37.51	25.5	41.06	28.88	44.19	32.88	20.83	35.77	25.43	42.35	31.44	21.98	41.75	29.58	46.42	56.91	33.9	29.38	47.43	21.08	42.95	46.56	44.53	29.47	46.29	32.01	28.61	30.02	37.74	28.43	75.8	32.04	22.53	22.69	46	27.48
60672	45.05	29.61	29.74	16.46	20.38	28.17	17.13	20.87	15.33	32.93	26.2	26.16	22.92	20.54	16.5	22.65	15.14	31.55	26.16	24.37	22.62	13.62	40	21.51	8.175	14.63	22.49	46.4	38.51	30.66	19.63	20.44	16.83	23.37	16.08	31.77	23.01	27.03	28.98	18.51	17.12	26.19	24.86	26.31	23	11.81	17	26.31	19.42
102466982	11.96	5.904	3.421	1.535	2.502	5.116	3.331	1.065	3.663	6.61	2.508	2.978	2.423	2.094	3.354	0.9765	2.959	3.922	2.644	1.593	1.799	4.517	9.241	2.423	1.188	5.378	4.744	5.416	11.36	2.181	0.8502	3.652	1.79	3.868	1.896	3.892	7.235	4.814	6.015	2.242	2.569	4.122	5.226	2.337	2.649	1.763	1.75	3.775	5.721
943	1.041	0.7889	0.1846	0.5682	0.2186	0.6152	1.079	0.4271	0.593	0.8444	0.2062	0.6122	0.548	0.7908	0.2378	0.3914	0.7452	0.3477	2.133	0.1965	0.4438	1.074	0.9973	0.66	0.4394	0.2819	1.183	0.6681	0.6063	0.2354	1.835	0.6757	0.8647	0.3579	0.3361	0.225	0.1952	1.618	1.033	0.4263	1.122	0.2542	0.2149	0.2522	0.6126	0.4167	0.7105	0.6839	0.6301
102465836	3.472	0	6.948	0	0	0	27.07	0	11.99	38.36	0	33.61	0.5469	14.17	0	0	0	0	0	0	0	0	0	0	0	0	0	0	0	0	0	0.6182	0.8079	0.6548	0	0	0	0	1.164	0	0	0	0	0	0.5978	0	0.395	1.917	0
7133	20.22	31.07	10.54	20.28	11.18	21.72	36.87	33.16	18	55.39	24.44	38.02	25.43	25.12	15.2	11.45	24.59	16.19	37.17	10.63	33.79	21.68	30.37	26.48	133.6	16.53	26.15	25.25	23.73	11.71	37.63	23.29	27.98	20.64	17.27	18.51	16.16	43.61	41.68	16.58	29.37	8.1	8.14	27.24	19.4	14.68	16.26	13.56	18.66
100616438	0.9107	1.049	0	0	0	0	0	0	0.6505	0	0	1.058	0.8608	2.231	0	0	0	0	0	0	0	0	0.9847	0	1.898	0	0.8426	0	0	0	0	1.946	0	0	0	0	0.9636	0	0.9156	0.7963	0.9123	0	0	1.245	0.9408	0	0.6216	0	1.742
107984917	0.06999	0.1075	0	0.04192	0	0.08379	0.02274	0.02908	0.06667	0.1805	0.1826	0.1626	0	0.08573	0	0	0.05386	0.02677	0.02406	0.02175	0.1228	0.07047	0.02523	0.06615	0.4377	0.08809	0.02159	0.04929	0.04772	0	0.09284	0.07478	0.03258	0.0264	0.02587	0.186	0.07406	0.1314	0.1642	0.0612	0.04675	0.02813	0	0	0.07231	0.06416	0.04777	0	0.02231
55187	4.242	8.869	3.929	7.096	6.32	14.23	5.977	13.2	2.596	8.466	6.831	14.57	7.608	10.71	6.314	6.158	8.11	14.02	5.277	4.666	15.91	3.516	11.08	8.304	6.109	17.37	6.36	8.563	8.797	3.819	4.5	13.02	4.844	8.059	11.17	9.818	6.896	6.022	4.101	5.423	7.131	7.027	5.507	5.785	6.709	5.639	3.454	6.406	6.012
677885	5.117	10.52	2.56	4.925	5.706	9.625	3.562	11.39	2.872	1.615	2.145	11.89	4.836	3.581	6.023	1.253	3.796	11.32	2.638	4.088	11.16	1.38	20.15	2.418	2.539	3.68	4.396	6.177	12.33	4.974	1.454	6.247	1.021	5.376	3.242	4.994	5.801	2.882	5.512	6.711	4.76	5.729	7.077	3.497	5.286	3.015	3.243	2.825	2.097
105376744	0	0.1234	0.0402	0.1083	0.09148	0.3527	0.0522	0.1002	0.0287	0.1184	0.0262	0.1867	0.07595	0.2953	0.08408	0.07651	0.03091	0.1229	0.1381	0.02497	0.2115	0.06067	0.3475	0.07595	0.04652	0.2697	0.1611	0.1415	0.137	0.03418	0.05329	0.1145	0.06545	0.06062	0.07426	0.2287	0.05668	0.07544	0	0.4567	0.04025	0	0.06825	0.07323	0.05534	0.04604	0.1097	0.02958	0.07685
9249	11.96	50.32	15.06	26.61	12.78	52.97	49.38	68.05	11.09	71.11	63.27	78.2	13.74	38.08	28.64	27.49	21.42	105.6	34.75	41.86	61.26	22.56	64.97	47.07	34.04	48.93	27.44	75.75	80.68	26.5	26.21	78.84	16.98	15.49	48.38	80.92	27.34	26.45	17.16	52.63	29.73	44.1	38.34	18.29	37.2	20.48	24.56	19.77	17.88
102466722	1.658	10.5	0.8297	1.49	1.618	4.963	3.232	5.168	0.5923	2.748	7.3	0.9631	1.567	10.16	3.904	0.9473	2.871	2.854	1.71	3.091	7.855	0	2.69	3.135	0.5761	0	3.836	6.131	13.57	0	2.474	7.086	2.315	0.9382	1.839	5.664	2.632	0.9341	3.334	11.6	2.492	3.999	2.535	1.133	2.57	1.71	1.698	4.578	1.586
343066	0	0.06153	0	0	0	0.06398	0.02604	0.03331	0	0	0	0.06207	0	0	0	0	0	0.1226	0	0	0.1969	0	0.05779	0.02525	0	0	0	0.08467	0	0	0	0.02855	0.01865	0	0	0	0	0	0	0	0	0	0	0	0	0	0.01824	0	0
126767	0	0	0	0	0	0	0	0	0	0	0	0	0	0	0	0	0	0	0	0	0	11.69	0	0	0	0	0	0	0	0	0	0	0	0	0	0	0	0	0	0	0	0	0	0	0	0	0	0	0
93190	0	0.05384	0.03119	0.014	0.04563	0.765	5.21	1.224	0.3229	1.757	4.635	0	0.07366	0	0.5382	0	0	0.4471	0.04821	0.01453	0.6727	0.4001	0.03371	0.01473	0	0.05885	0	0.4116	0	0.2917	0.1085	2.498	0.4135	0.01764	0.242	0.1242	0.09896	0.1054	0.141	0.06815	0	0.3759	0.07943	0.02131	0.08052	0.5144	0.01064	0	0.02981
390999	0	0	0	0	0	0	0	0	0	0	0.03055	0	0	0	0	0	0	0	0	0	0	0	0	0	0	0	0	0	0	0	0.03106	0	0	0	0	0	0	0	0	0	0	0	0	0	0	0	0	0	0
65121	0	0	0	0	0	0	0	0	0	0	0	0	0	0	0	0	0	0	0	0	0	0.0172	0	0	0	0	0	0	0	0	0	0	0	0	0	0	0	0	0	0	0	0	0	0	0	0	0	0	0
105376745	0	0	0	0	0	0	0	0	0	0	0	0	0	0	0	0	0	0	0	0	0	0	0	0	0	0	0	0	0	0	0	0	0	0	0	0	0	0	0	0	0	0	0	0	0	0	0	0	0
440560	0	0	0	0	0	0	0	0	0	0	0	0	0	0	0	0	0	0	0	0	0	0	0	0	0	0	0	0	0	0	0	0	0	0	0	0	0	0	0	0	0	0	0	0	0	0	0	0	0
343069	0	0	0	0	0	0	0	0	0	0	0	0	0.04488	0	0	0	0	0.05447	0	0	0	0	0.05134	0	0	0	0	0	0	0	0	0	0	0	0	0	0	0	0	0	0	0	0	0.06491	0	0	0	0	0
65122	0	0	0	0	0	0.03435	0	0	0	0	0	0	0	0	0	0	0	0	0	0	0	0	0.03103	0	0	0	0	0	0	0	0	0	0	0	0	0	0	0	0	0	0	0	0	0	0	0	0	0	0
400735	0	0	0	0	0	0	0	0	0	0	0	0	0	0	0	0	0	0	0	0	0	0	0	0	0	0	0	0	0	0	0	0	0	0	0	0	0	0	0	0	0	0	0	0	0	0	0	0	0
343071	0	0	0	0	0	0	0	0	0	0	0	0	0	0	0	0	0	0	0	0	0	0	0	0	0	0	0	0	0	0	0	0	0	0	0	0	0	0	0	0	0	0	0	0	0	0	0	0	0
441871	0	0	0	0	0	0.04268	0	0	0	0	0	0	0	0	0	0	0	0	0	0	0.03753	0	0	0	0.02477	0	0	0	0	0	0	0	0	0	0	0	0	0	0	0	0	0	0.03634	0	0	0	0	0	0
440561	0	0	0	0	0	0	0	0	0	0	0	0	0	0	0	0	0	0	0	0	0	0	0	0	0	0	0	0	0	0	0	0	0	0	0	0	0	0	0	0	0	0	0	0	0	0	0	0	0
101929983	0	0	0	0	0	0	0	0	0	0	0	0	0	0	0	0	0	0	0	0	0	0	0	0	0	0	0	0	0	0	0	0	0	0	0	0	0	0	0	0	0	0	0	0	0	0	0	0	0
649330	0	0	0	0	0	0	0	0	0	0	0	0	0	0	0	0	0	0	0	0	0	0	0	0	0	0	0	0	0	0	0	0	0	0	0	0	0	0	0	0	0	0	0	0	0	0	0	0	0
441873	0	0	0	0	0	0	0	0	0	0	0	0	0	0	0	0	0	0	0	0	0	0	0	0	0	0	0	0	0	0	0	0	0	0	0	0	0	0	0	0	0	0	0	0	0	0	0	0	0
649324	0	0	0	0	0	0	0	0	0	0	0	0	0	0	0	0	0	0	0	0	0.02641	0	0	0	0.0523	0	0	0	0	0	0	0	0.01752	0	0	0	0	0	0	0	0	0	0	0	0	0.01725	0.01713	0	0
440563	0	0	0	0	0	0	0	0	0	0	0	0	0	0	0	0	0	0	0	0	0	0.03628	0	0	0.03339	0	0	0	0	0	0	0	0	0	0	0	0	0	0	0	0	0	0	0	0	0	0	0	0
645354	0	0	0	0	0	0	0	0	0	0	0	0	0	0	0	0	0	0	0	0	0.02641	0	0	0.02371	0.0523	0	0	0	0	0	0	0	0.01752	0	0	0	0	0	0	0	0	0	0	0	0	0.01725	0.01713	0	0
645359	0	0	0	0	0	0	0	0	0	0	0	0	0	0	0	0	0	0	0	0	0	0	0	0	0	0	0	0	0	0	0	0	0	0	0	0	0	0	0	0	0	0	0	0	0	0	0	0	0
101060301	0	0	0	0	0	0	0	0	0	0	0.05856	0	0	0	0	0	0	0	0	0	0	0.0452	0	0	0	0	0	0	0	0	0	0	0	0	0	0	0	0	0	0	0	0	0	0	0	0	0	0	0
343070	0	0	0	0	0	0	0	0	0	0	0	0	0	0	0	0	0	0	0	0	0	0	0	0	0	0	0	0	0	0	0	0	0	0	0	0	0	0	0	0	0	0	0	0	0	0	0	0	0
400736	0	0	0	0	0	0	0	0	0	0	0	0	0	0	0	0	0	0	0	0	0	0	0	0	0	0	0	0	0	0	0	0	0	0	0	0	0	0	0	0	0	0	0	0	0	0	0	0	0
391003	0	0	0	0	0	0	0	0	0	0	0	0	0	0	0	0	0	0	0	0	0	0	0	0	0	0	0	0	0	0	0	0	0	0	0	0	0	0	0	0	0	0	0	0	0	0	0	0	0
343068	0	0	0	0	0	0	0	0	0	0	0	0	0	0	0	0	0	0	0	0	0	0	0	0	0	0	0	0	0	0	0	0	0	0	0	0	0	0	0	0	0	0	0	0	0	0	0	0	0
391002	0	0	0	0	0	0	0	0	0	0	0	0	0	0	0	0	0	0	0	0	0.03489	0	0	0	0.02303	0	0	0	0	0	0	0	0	0	0	0	0	0	0	0	0	0	0	0	0	0	0	0	0
645382	0	0	0	0	0	0	0	0	0	0	0	0	0	0	0	0	0	0	0	0	0	0	0	0	0	0	0	0	0	0	0	0	0	0	0	0	0	0	0	0	0	0	0	0	0	0	0	0	0
653619	0	0	0	0	0	0	0	0	0	0	0	0	0	0	0	0	0	0	0	0	0	0	0	0	0	0	0	0	0	0	0	0	0	0	0	0	0	0	0	0	0	0	0	0	0	0	0	0	0
729528	0	0	0	0	0	0	0	0	0	0	0	0	0	0	0	0	0	0	0	0	0	0	0	0	0	0	0	0	0	0	0	0	0	0	0	0	0	0	0	0	0	0	0	0	0	0	0	0	0
645414	0	0	0	0.04701	0	0	0	0	0	0	0	0	0	0	0	0	0	0	0	0	0	0	0	0	0	0	0	0	0	0	0	0	0	0	0	0	0	0	0	0	0	0	0	0	0	0	0	0	0
391004	0	0	0	0	0	0	0	0	0	0	0	0	0	0	0	0	0	0	0	0	0	0	0	0	0	0	0	0	0	0	0	0	0	0	0	0	0	0	0	0	0	0.04245	0	0	0	0	0	0	0
645425	0	0	0	0	0	0	0	0	0	0	0	0	0	0	0	0	0	0	0	0	0	0	0	0	0	0	0	0	0	0	0	0	0	0	0	0	0	0	0	0	0	0	0	0	0	0	0	0	0
126755	0.1281	0.05901	0	0.02302	0.025	0	0	0.03194	0	0.08493	0.1003	0.05953	0	0.03138	0.08044	0.02928	0	0.441	0.02642	0	0.1349	0	0.1662	0	0	0	0	0	0	0	0	0.05475	0.322	0.029	0	0.08753	0.02711	0.05773	0.103	0	0.3594	0.06179	0.02612	0.7006	0.02647	0.05285	0.06995	0	0
102724856	0	0	0	0	0	0	0	0	0	0	0	0	0	0	0	0	0	0	0	0	0	0	0	0	0	0	0	0	0	0	0	0	0.01389	0	0	0	0	0.02242	0	0	0	0	0	0	0	0.01368	0	0	0
107984918	0.04405	0.05073	0	0.03957	0	0	0	0	0	0	0.04309	0	0	0	0.03457	0	0	0.05054	0	0	0.1391	0	0.04763	0	0	0	0	0	0	0	0	0	0.09226	0.04985	0	0	0	0	0	0	0	0.05312	0	0.1807	0.04551	0.03029	0.03007	0	0
10630	28.82	10.5	18.79	10.99	5.262	7.874	18.54	11.59	22.63	15.94	9.772	32.08	2.69	15.4	13.58	22.42	29.65	3.144	41.55	3.461	4.43	13.84	7.399	9.157	1.167	44.88	33.75	6.873	26.41	17.21	17.29	12.18	11.73	23.63	23.08	3.805	6.286	12.47	33.52	10.11	22.35	16.97	4.685	18.18	5.169	11.37	11.02	13.1	5.056
107984919	0.0785	0.03013	0.05237	0.02351	0.0766	0	0	0	0.09346	0	0.1024	0.09118	0.02473	0	0.1027	0.1196	0.2416	0.03002	0.1079	0	0.05509	0	0.02829	0	0	0.1317	0.1453	0	0.05352	0.1336	0.05206	0.02796	0.03653	0.02961	0.05804	0	0	0	0.1052	0.09152	0.05243	0.0631	0.05334	0	0	0.03598	0.03572	0.08669	0.02502
105378612	0	0	0	0	0	0	0.04821	0	0	0	0	0	0	0	0	0.05652	0	0	0	0	0	0	0	0.09351	0	0	0	0	0.05059	0	0	0	0	0	0	0.05632	0	0	0	0	0	0	0	0	0	0	0	0	0
105376756	0	0	0	0	0	0	0	0	0	0	0	0	0	0	0	0	0	0	0	0	0	0	0	0	0	0	0	0	0	0	0	0	0	0	0	0	0	0	0	0	0	0	0	0	0.1296	0	0	0	0
7799	6.35	10.62	6.766	8.286	7.542	13.89	7.058	16.63	4.086	8.233	9.87	16.6	6.912	12.84	7.359	14.47	11.35	14.18	8.356	4.836	9.948	3.963	13.68	8.175	5.122	18.44	9.45	10.74	7.53	4.941	5.838	9.929	6.249	11.56	10.74	10.01	7.414	7.091	5.305	6.155	6.649	9.698	8.387	6.441	8.908	4.961	4.482	7.498	6.002
23254	1.467	3.429	0.6325	1.691	1.408	2.652	2.778	3.289	0.7607	2.68	1.408	3.088	1.581	3.513	0.8869	2.418	0.8445	2.085	1.813	2.382	1.399	1.346	3.673	1.841	2.904	4.098	3.127	2.329	1.433	1.446	0.6083	2.785	0.8657	2.332	0.9333	1.373	1.221	0.5108	0.5595	1.238	1.528	1.528	0.8018	0.6527	2.584	1.023	0.3423	2.132	1.948
107985467	0	0.07552	0.02625	0.05892	0.0128	0.2041	0.05113	0.06541	0	0	0	0.01524	0.2356	0.1285	0.01029	0.05995	0	0.1053	0.02705	0	0.1519	0	0.05673	0.0248	0	0.01651	0	0.04157	0	0	0	0.07007	0.04579	0	0.02909	0.01494	0.09716	0	0	0.02294	0.07884	0	0.02674	0.01793	0	0.03607	0	0.01449	0
107985468	0	0.4624	0	0.3607	0	0.1602	0	0.3337	0	0.1479	0.1309	0	2.53	0	0.1051	0.1529	0	0.1536	0	0.4991	0.2818	0	0	0	0	0.6739	0.2477	0.1414	0	0	0	0	0.09345	0.1515	0	0	0.2833	0	0	0.1171	0.5364	0	0	0	0	0.09203	0	0	0.128
105376762	0	0.3078	0	0.2801	0	0.1067	0	0.2221	0	0	0	0	0	0	0.03496	0.0509	0	0	0	0.08304	0.04689	0	0.2408	0.1684	0	0.1682	0	0	0.1367	0	0	0	0.0311	0	0.0494	0	0.1886	0	0	0.03895	0	0	0	0	0	0.03063	0	0	0
105376759	0	0.01184	0	0	0	0.03694	0.01002	0	0.01469	0	0.03018	0.01195	0.04861	0.05039	0	0.0235	0.01187	0	0.04242	0.01917	0	0	0.02224	0	0.06431	0	0.01903	0.03259	0.02104	0	0.01023	0.04395	0.00718	0.01164	0.02281	0.02342	0.01088	0	0.02068	0.03598	0.03091	0	0	0	0	0.02121	0	0	0
107985469	0	0.1107	0	0.1296	0.04691	0.05755	0.1171	0.02996	0	0	0.1176	0	0.1136	0	0.03773	0	0.02774	0.05516	0	0.06721	0	0	0.104	0	0.2839	0.1513	0.04448	0	0	0.02045	0	0	0.01678	0.0272	0	0	0.02544	0	0	0	0	0.05797	0	0	0	0	0	0	0.02299
200197	0.8437	1.311	0.2151	1.301	1.452	1.649	0.8688	1.945	0.4378	1.697	0.8487	1.452	0.4138	1.56	0.9183	0.7548	0.588	0.9315	0.9028	0.7642	1.6	0.2524	2.074	1.264	0.2157	1.162	1.745	1.312	0.8954	0.6026	0.4038	0.8079	0.3445	1.09	0.9445	0.8066	0.438	0.6815	0.6082	0.7517	1.069	0.8446	0.7545	0.3809	1.817	0.602	0.239	0.4044	0.7689
55092	25.22	23.01	9.126	25.15	20.06	14.52	12.84	24.29	9.864	35.89	18.91	21.67	6.844	18.88	12.16	14.35	16.87	18.34	36.59	11.65	11.85	11.37	16.36	17.91	3.959	15.51	27.57	27.08	25.21	29.72	18.93	12.83	12.73	22.92	18.98	15.07	12.94	42.61	31.92	11.95	24.93	13.91	18.27	39.97	29.74	9.712	8.223	10.29	13.79
727684	0.06653	0.7277	0.06657	0.1793	0.1948	0.1195	0.1297	0.1659	0.04752	0.07351	0.06508	0.03864	0.09432	0.3667	0.1827	0.114	0	0.07633	0.1372	0.031	0.07003	0	0.1439	0	0.04622	0.1256	0.09233	0.1054	0.1361	0.0566	0	0.03554	0.02322	0	0	0.07575	0.1056	0.07495	0.03344	0.08726	0.1666	0.04011	0.06781	0.04547	0.06873	0.1372	0.2497	0	0.2545
114827	1.003	1.988	0.6308	1.19	0.8108	2.23	6.687	2.402	0.6396	3.72	3.679	0.3911	0.5213	1	1.838	0.6302	0.8433	0.8629	2.784	0.207	2.096	0.6436	0.7358	0.9885	0.9207	0.7933	1.504	1.324	0.8204	1.438	0.848	3.551	1.255	1.605	1.327	1.02	0.5003	2.687	1.527	0.7329	1.414	0.976	0.7228	1.058	1.31	1.615	0.6063	0.5696	1.288
101927417	1.035	1.912	0.4644	0.8178	0.5748	1.261	0.5741	0.5786	0.2933	0.8876	2.322	0.2695	0.2868	0.5247	0.5744	0.2855	0.3709	0.3891	1.362	0.1165	0.6013	0.2561	1.004	0.7086	1.501	0.4044	0.6111	0.7731	0.8032	1.534	0.3729	2.079	0.5109	0.808	0.4157	0.5894	0.2833	1.207	2.764	0.2966	0.9835	0.4089	0.5458	0.2684	0.8668	0.3927	0.1706	0.1577	1.383
101927441	0.157	0.235	0.03141	0.0423	0.07659	0.1127	0.2677	0.3033	0.05046	0.1214	0.1305	0.1641	0.07418	0.05768	0.154	0.09864	0.04529	0.009005	0.1295	0.02195	0.1652	0.1007	0.09335	0.06676	0.1091	0.05927	0.1452	0.1078	0.06421	0.0868	0.007808	0.1006	0.04383	0.08881	0.04352	0.03575	0.04152	0.2829	0.2209	0.02745	0.1494	0.05678	0.024	0.2468	0.04054	0.08094	0.04285	0.07801	0.1877
79180	145	63.89	53.13	61.3	35.76	44.62	73.69	73.31	51.18	158.9	58.07	69.53	30.68	73.94	39.33	48.06	52.18	41.1	72.65	36.04	62.17	114.8	76.41	69.98	101	62.12	57	79.25	68.58	70.12	75.77	56.36	58.8	49.99	43.45	51.68	38.93	195.7	178	36.7	65.6	44.52	39.67	309.3	49.26	32.85	30.96	55.7	61.81
11330	0.223	0.07335	0.03187	0	0.01554	0	0.04656	0.01985	0.02275	0.0176	0.1091	0.185	0.01505	0	0	0.03639	0	0	0.1478	0	0.1006	0.01203	0.08611	0.07526	0.05533	0.02004	0.05894	0.01682	0.114	0	0.01584	0.01702	0.02224	0	0	0.03627	0.01685	0.07177	0.01601	0.01393	0.03191	0	0	0	0.03291	0	0.01087	0.01759	0.04569
63036	0.06064	0.1397	0.06068	0	0	0.1452	0.0591	0.1512	0.04332	0.268	0.05933	0.2818	0	0.3714	0.09519	0.2772	0.14	0.06958	0.06253	0	0.1277	0	0.06558	0.2866	0.3792	0.07633	0.1122	0	0.06202	0	0	0	0	0	0	0.1381	0.06417	0.2733	0	0	0	0	0.1854	0.08291	0	0.08339	0.04139	0.06698	0
105376767	0.04455	0.0513	0.04458	0	0.04347	0.16	0	0.05553	0.06365	0	0.1743	0	0	0.05456	0	0	0	0	0.1378	0	0.1407	0	0	0.0421	0.0619	0	0	0.04706	0	0	0	0	0.0311	0	0	0	0	0	0	0	0	0	0.0454	0.0609	0.1381	0	0	0.0492	0.0426
51032	0.6678	0.9088	0.8505	1.036	0.4739	0.8722	0.9466	1.362	0.3903	2.214	0.9502	3.103	0.9181	0.5949	0.6671	1.11	0.6307	2.09	0.7512	0.962	1.086	0.275	1.838	0.9755	2.446	1.07	0.8987	0.7054	0.5588	0.5165	0.4228	0.6486	0.4238	0.3435	0.4713	0.6913	0.9636	0.4104	0.5494	0.5309	0.4257	0.9516	1.361	1.328	0.5018	0.2504	0.3729	0.3352	0.6968
842	6.228	8.527	8.535	5.037	5.303	8.501	7.062	9.017	3.372	10.42	9.314	15.11	11.14	5.523	3.715	7.237	5.235	9.785	5.754	6.31	6.153	2.915	11.95	7.074	19.49	9.469	5.897	9.163	7.194	8.448	4.275	6.894	3.877	6.389	6.115	5.285	5.933	4.082	3.629	6.822	5.113	8.498	7.426	11.01	6.967	4.109	4.756	2.819	4.489
23341	7.546	6.556	5.733	4.479	5.717	8.923	4.196	6.598	2.744	4.94	7.48	4.537	5.172	7.386	3.952	6.179	7.48	8.494	4.639	3.987	6.242	2.641	6.853	6.842	3.757	9.957	4.229	4.934	5.267	4.868	3.522	5.732	3.361	5.796	8.956	5.457	4.731	5.303	4.128	4.091	4.171	5.339	6.212	6.503	4.892	4.156	2.773	4.866	5.801
107397391	0	0	0	0	0	0	0	0	0	0	0	0	0	0	0	0	0	0	0	0	0	0	0	0	0	0	0	0	0	0	0	0	0	0	0.4432	0	0.8458	0	0	0.3495	0	0	0.4073	0	0	0	0	0	0
79814	4.577	2.191	0.3053	0.4515	0.3853	0.5801	0.6472	0.3356	0.6924	1.309	1.457	0.271	1.238	0.7035	0.4789	0.6767	0.5801	0.5972	0.6847	0.435	0.5857	1.572	1.456	1.001	0.611	0.4518	0.9964	0.6636	1.505	1.725	1.089	1.841	1.19	1.32	0.8161	0.5518	0.4558	2.245	1.859	1.522	0.8451	0.3463	0.6037	3.263	0.9086	0.5183	2.34	0.7334	2.111
84301	5.671	11.52	6.733	6.755	9.289	18.47	4.928	13.93	5.004	9.494	11.94	12.81	10.21	12.93	7.569	12.42	13.01	18.58	7.308	4.441	9.517	5.316	17.92	8.82	5.174	16.01	8.702	12.87	7.983	5.786	5.595	13.19	5.588	12.02	13.17	11.08	9.125	8.349	6.236	6.785	6.427	10.17	10.78	5.945	11.31	5.858	4.56	6.856	7.491
6248	5.776	6.043	4.988	4.155	4.607	10.73	3.013	7.289	2.037	3.734	4.923	8.101	6.524	6.604	4.476	4.956	8.492	8.331	3.138	1.519	6.155	2.787	7.204	4.598	2.93	10.74	5.743	4.126	4.877	2.283	2.599	6.298	3.346	6.265	8.319	5.785	3.88	5.265	3.566	3.395	4.706	3.236	5.496	4.423	6.462	3.51	2.813	4.155	4.469
23207	54.6	37.17	28.41	22.57	20.55	31.59	33.7	38.44	18.51	51.51	30.27	50.27	17.53	37.3	20.79	36.69	30.19	32.34	41.07	24.3	28.18	16.38	37.43	23.13	11.06	24.55	26.91	32.52	29.1	25.21	29.31	30.71	20.46	33.07	24.07	27.28	24.52	38.17	24.08	21.96	30.83	22.37	22.6	48.04	29.1	17.49	22.44	26.03	23.38
284723	3.331	0.8394	1.082	0.3613	1.582	1.399	0.9676	1.065	0.7272	1.625	1.832	1.796	0.6058	1.293	0.3847	1.149	0.7688	0.7066	1.037	0.6677	0.9393	0.2467	1.862	0.5583	0.5589	0.3005	0.6861	1.5	0.5269	0.4597	0.3501	0.5371	0.1579	0.256	0.3345	0.9159	0.4256	0.3681	0.3412	0.8133	0.9821	0.6971	2.242	0.4811	0.7531	0.4234	0.6348	0.4858	1.142
110806303	1.843	0.2021	0.3513	0.3153	0.6851	0.6304	0.4276	0.6564	0.1254	0.9697	0.9443	0.8155	0.3318	0.8599	0.2755	0.3008	0.3039	0.6041	0.9953	0.409	0.739	0.4638	0.9489	0.08294	0.4268	0.4418	0.1624	1.02	0.2692	0.3733	0.2619	0.375	0.1838	0.09931	0.292	0.2998	0.1857	0.09887	0.3529	0.307	0.7033	0.2116	0.8945	0.12	0.272	0.2413	0.2995	0.2908	0.5875
388595	0	0.3989	0.07704	0.06917	0	0.553	0	0.09598	0.055	0.2978	0.1506	0.04472	0.1819	0	0.1209	0.08797	0	0.1325	0.03969	0	0	0.0872	0.08325	0.1455	0	0.0969	0	0	0.1181	0	0.1532	0.1645	0.02688	0	0	0.263	0.04074	0	0	0.1683	0	0.04642	0.03924	0	0.1193	0	0.1839	0.04252	3.314
54751	34.95	33.76	19.41	14.21	16.83	17.62	15.55	17.41	11.28	32.78	35.26	11.01	20.7	26.29	17.26	32.57	24.42	16.65	27.78	9.216	8.432	18.54	18.14	15.65	2.269	24.15	32	19.45	26.21	36.86	21.95	32.34	12	27.01	14.92	10.98	4.644	19.06	23.45	25.06	22.24	10.93	26	26.58	35.66	10.19	16.02	10.15	11.88
440567	3.717	3.448	4.753	3.154	10.68	3.337	3.421	6.307	4.942	7.073	8.687	5.637	4.099	3.035	2.755	5.899	2.384	6.634	3.407	5.389	3.587	3.898	5.917	6.051	1.507	4.158	3.917	6.217	5.596	9.399	3.698	3.971	2.379	6.777	1.947	5.996	5.026	8.957	7.267	3.25	2.483	4.731	9.577	10.02	5.44	2.13	7.964	11.63	3.555
729614	4.351	6.134	3.072	1.808	3.036	4.162	2.457	4.056	1.845	3.078	3.501	3.992	2.095	4.209	2.059	4.019	2.793	2.986	3.438	4.245	3.275	1.259	6.574	1.634	3.518	5.246	2.295	6.207	6.092	3.65	1.74	3.497	2.143	2.646	2.323	2.778	3.894	1.443	1.819	2.205	1.894	2.648	1.43	1.974	3.529	1.734	1.901	3.413	1.575
23013	7.795	15.97	8.487	9.01	10.63	18.71	7.868	18.71	6.117	9.996	17.81	15.5	8.403	15.38	7.491	11.38	10.29	17.11	7.418	4.406	14.51	5.608	14.35	12.18	10.66	20.49	12.32	9.855	9.866	4.937	7.429	10.79	6.435	14.17	12.59	12.74	8.292	10.42	8.911	7.542	8.623	8.642	9.998	8.689	11.12	5.93	5.351	16.65	10.21
7709	34.49	17.84	19.43	8.05	13.11	16.73	14.13	16.4	10.62	17.19	19.31	18.68	10.82	15.42	7.595	14.72	11.37	17.37	13.03	11.18	13.34	5.933	20.9	10.86	5.736	10.05	10.42	19.86	19.98	17.71	9.931	12.47	7.871	14.87	8.974	10.2	9.768	11.88	12.11	10.84	9.86	12.8	14.04	21.82	15.68	7.994	8.136	10.69	10.28
149563	0	0.1052	0	0	0	0	0.2672	0	0	0.04039	0.01788	0	0.05183	0	0	0	0	0.02097	0	0.1704	0.1155	0	0	0	0	0	0	0	0.03739	0	0.01818	0.4296	0	0	0	0	0.1354	0	0	0.03197	0	0	0	0	0.1511	0.6535	0.09981	0.02019	0
27129	1.418	1.253	1.485	0.6371	1.513	4.462	4.677	2.981	0.6127	1.367	2.969	6.437	1.73	2.04	3.197	3.599	4.036	4.22	5.068	3.029	3.698	0.6725	3.852	1.2	0.3896	0.4567	3.22	6.708	1.434	1.712	1.871	7.066	1.37	3.77	2.707	2.385	0.9424	0.3345	0.5141	6.548	1.966	1.511	0.7565	0.02255	1.074	0.635	0.4841	2.259	1.861
1187	3.546	1.335	1.227	0.0601	1.393	2.963	0.7824	1.779	0.1274	0.345	2.291	1.062	1.138	0.437	0.175	0.7134	0.2831	2.686	0.3449	0.873	1.15	0.101	4.292	0.5269	0.3409	0.0842	0.2063	2.026	0.2052	0.9675	0.1553	1.453	0.1557	0.4038	0.3462	0.5586	0.354	0.02512	0.02242	2.613	0.3575	0.2689	0.4546	0.03049	0.3686	0.1993	0.2588	0.02463	0.192
1188	0.3592	0.5443	3.462	0.3057	1.347	4.957	0.6265	2.098	0.06753	0.6267	1.961	5.732	0.8757	0.9495	0.8162	0.4105	0.3492	2.538	0.9163	0.1762	2.03	0.1142	3.373	0.7863	0.1182	0.119	0.1574	2.776	0.9861	1.319	0.2633	3.111	0.3432	0.4921	0.4613	1.485	0.2601	0.0426	0.03802	1.571	0.2084	1.277	0.6552	0.3877	1.172	0.481	0.3355	0.04176	0.217
348487	0.4199	1.636	0.5817	0	0.1576	0.1933	0.2203	0.4429	0	0.07137	1.453	0.1501	0	0.07912	0.1774	0	0.4101	0.9634	0.5661	0.0301	0.136	0.9267	0.2445	0.09158	0.02244	0.1626	0.05976	0.4776	0.5945	0.2198	0	0.276	0.4509	0.2558	0	0.03677	0	0.4002	0.03247	0.08473	0.1941	0.07788	0.03292	4.106	0.1001	0.04441	0.7495	2.104	0
1969	73.61	13.18	125.1	3.81	10.68	23.05	39.26	50.83	10.08	37.52	17.26	145.2	15.95	29.8	13.32	14.22	23.17	25	14.84	10.1	21.79	10.82	44.73	11.03	8.46	17.11	13.75	23.17	6.532	22.32	20.94	20.71	10.89	24.57	11.59	13.81	33.13	48.85	55.35	11.52	10.49	34.74	13.31	61.93	28.41	18.21	3.525	8.132	17.77
101927479	0.6568	0.3049	1.961	0.2379	0.4135	0.7355	0.5471	1.215	0.3027	0.7959	1.005	1.267	0.7309	0.6747	0.6568	0.2663	0.3057	0.7414	0.3823	0.2172	0.6914	0.06399	1.283	0.6808	0.8979	0.7866	0.2646	0.7273	0.1733	0.3785	0.137	0.4527	0.1479	0.4555	0.3994	0.6272	0.8519	0.3461	0.2769	0.352	0.2016	0.5364	0.2375	0.3476	0.7551	0.6482	0.1085	0.0234	0.618
128272	34.07	45.08	46.92	9.94	25.86	37.73	7.466	43.51	6.072	24.67	70.03	53.08	5.488	16.89	10.43	25.8	15.99	50.06	17.66	21.39	18.59	3.617	59.13	15.29	0.7621	34.23	12.54	57.01	54.09	37.64	4.814	23.85	4.988	33.9	20.02	24.59	18.67	3.471	9.341	19.25	9.324	22.03	22.93	18.1	32.21	9.36	4.294	19.15	20.75
101927546	0.7404	1.499	1.601	0.8045	1.783	6.447	0.9193	5.344	0.4777	1.451	2.138	3.856	0.6433	1.126	1.04	0.8323	0.9097	2.206	1.305	2.538	1.772	0.5771	3.77	1.095	0.5642	2.42	0.4088	3.002	1.075	1.392	0.5583	1.403	0.817	1.324	1.682	1.346	2.729	0.6861	0.9124	1.441	0.7895	0.8207	1.388	1.437	0.9376	0.7553	0.8558	0.3429	0.7994
79363	2.947	1.835	5.026	1.864	2.23	8.461	4.015	7.199	1.762	6.314	6.208	6.149	2.132	3.389	3.375	3.883	2.361	4.934	3.504	5.579	7.029	1.476	5.269	3.838	1.4	5.943	2.031	5.909	1.938	5.424	2.453	6.009	1.722	4.186	3.769	5.411	4.997	2.067	1.814	1.683	2.35	3.699	1.931	4.852	3.511	2.936	1.334	1.196	2.445
54455	10.56	10.49	12.09	6.718	10.06	10.81	6.891	12.25	4.888	10.99	11.98	12.31	6.675	9.73	5.962	12	8.416	12.54	8.655	6.591	10.67	3.809	11.58	7.404	4.294	10.6	6.346	10.95	15.03	9.499	5.854	10.22	4.859	11.5	7.823	8.235	8.272	7.852	5.49	6.465	7.602	7.657	6.619	11.28	9.372	5.398	4.624	7.294	5.806
26099	53.81	37.88	46.37	29.51	37.58	38.43	34.94	50.76	30.56	53.89	63.05	79.79	28.14	46.83	27.21	50.12	35.01	52.59	45.36	29.03	37.43	29.02	47.04	34.61	23.89	48.51	39.92	49.21	42.07	51.18	38.13	43.81	26.91	55.73	36.4	40.47	36.83	61.35	37.53	26.07	36.44	35.08	33.26	152.8	44.48	24.24	28.47	37.7	28.05
374955	16.21	11.2	12.59	7.839	10.58	10.42	9.638	14.23	8.692	16.07	17.53	22.87	7.641	12.32	7.786	15.72	10.21	14.91	13.46	9.42	9.869	7.553	13.83	9.411	6.192	14.17	10.05	15.12	13.06	17.03	11.26	12.7	7.379	15.13	10.38	11.48	10.79	17.79	10.5	7.337	9.632	10.02	9.754	50.07	13.04	6.533	7.739	11.34	7.346
55707	48.76	40.26	39.46	40.56	34.11	32.68	40.63	50.7	26.57	67.75	51.08	48.62	23.5	45.17	26.29	42.71	36.58	46	52.65	34.1	35.39	30.91	47.83	37.11	13.33	50.21	38.79	60.77	45.79	43.02	47.29	35.32	38.31	47.71	43.41	43.98	35.95	64.15	56.6	35.51	45.4	35.96	36.93	69.43	36.8	25.6	26.59	29.7	31.75
107984921	1.096	0.8673	0.2056	0.5844	0.7851	1.742	0.5672	1.43	0.3302	0.435	1.222	1.312	0.9547	1.258	0.9136	0.7237	0.8101	1.336	0.6178	0.4787	1.802	0.1551	2.295	0.6472	0.3806	1.163	0.5385	1.085	0.9628	0.3058	0.3236	1.262	0.4063	0.8136	0.7214	0.6627	0.8151	0.4243	0.327	0.5239	0.4287	1.197	1.099	0.9829	0.7605	0.3649	0.3038	0.6806	0.704
114819	1.501	3.384	0.8077	1.041	1.969	7.21	1.422	4.605	0.7097	1.304	3.26	3.871	2.064	3.181	2.485	2.625	2.305	2.921	1.537	1.428	5.392	0.6407	7.464	2.191	1.366	3.165	1.532	3.268	1.524	0.5898	0.7515	2.742	1.228	2.213	1.905	1.909	2.508	1.038	0.9468	2.054	1.503	3.93	2.247	2.334	2.384	1.217	1.328	1.703	1.93
26871	1.016	0	0	0	0	0	0	0.4222	0	0	0.3314	0	0	0	0	0	0	0	0	0	0	0	0.7325	0	0.2353	0	0.6268	0	0	0	0.337	0	0	0	0	0	0	0	0	0.2962	0	0	0.3452	0	0	0	0	0	0.6479
107985757	0	0	0	0	0	0	0	0	0	0	0.7344	0	0	0	0	0	0	0	0	0	0	0	0	0	0	0	0	0	0	0	0	0	0	0	0	0	0	0	0	0	0	0	0	0	0	0	0	0	0
100132147	0.1437	0.2896	0	0.06456	0.8415	1.204	0.3852	0.5375	0	0.1588	0.3164	0.6678	0.1698	0.2201	0.5922	0.04105	0.04147	0.5772	0.4075	0.8038	0.03782	0.08139	0.3885	0.2717	0	1.085	0.06649	0.4555	0.1102	0.1834	0.03575	0.03839	0.07525	0.5693	0.5977	0.491	0.4182	0	0	0.1571	0.108	0.1733	0.07325	0	0.2599	0.09882	0.2698	0	0.3436
107985758	0	0	0	0	0	1.847	1.504	1.924	0	0.8525	0	0.8962	0	0	0	0	0	0.8852	0	0	0	0	0	0.7292	0	0	0.7138	0.815	0	0	0	0	0	0	1.711	0	0	0	0	0	0	0	0	0	0	0.5305	0.5266	0	0
7195	0	0	0	0	0	0	0	0	0	0	0	0	0	0	0	0	0	0	0	0	0	0	0	0	0	0	0	0	0	0	0	0	0	0	0	0	0	0	0	0	0	0	0	0	0	0	0	0	0
55672	6.979	6.886	8.468	4.652	10.49	11.85	4.846	7.246	3.526	10.95	8.443	8.377	3.995	17.15	6.905	11.37	18.81	10.97	10.23	6.809	11.43	2.938	12.87	8.659	2.787	19.57	6.431	11.81	5.4	5.016	3.573	10.13	4.592	7.127	10.12	8.499	6.091	5.981	3.433	4.944	4.814	16.09	7.95	10.09	10.46	7.358	3.56	10.04	9.191
105376794	6.848	6.735	1.983	3.043	7.187	6.259	2.241	6.729	4.205	2.566	8.789	4.278	2.761	4.139	2.554	4.537	6.743	3.767	3.973	1.523	7.816	1.586	5.126	1.768	3.766	3.862	2.785	3.171	2.352	3.013	2.244	2.402	2.37	2.226	1.845	3.343	3.357	1.65	1.078	3.143	3.393	5.698	4.349	3.538	6.693	3.961	3.069	8.363	8.352
84809	19.26	16.89	10.11	7.634	16.25	14.85	10.21	13.61	11.85	14.47	23.03	14.84	8.627	13.22	6.398	13.38	14.02	12.17	13.47	5.368	17.16	4.349	16.61	7.288	8.638	11.92	7.629	13	8.4	9.371	6.481	10.26	8.086	7.8	5.759	10.11	8.492	6.063	4.683	8.614	8.513	17.72	10.87	11.36	23.22	8.98	9.624	19.01	18.06
11209	21.81	4.489	2.805	3.862	9.542	20.56	3.676	19.94	2.454	2.561	15.4	11.21	3.167	2.71	4.813	1.276	1.946	12.62	3.194	5.618	18.68	0.8115	17.96	4.78	2.211	5.039	0.8774	4.586	0.9051	1.147	0.7967	2.567	3.501	4.531	2.337	6.335	15.16	1.116	0.8051	5.399	1.963	11.03	8.033	5.445	5.617	1.463	3.064	2.676	33.24
107985736	0.1985	0.4571	0.1192	0.4279	0.6197	3.184	0.0967	0.7422	0.05671	0.1974	0.7378	1.176	0.2439	0.7779	0.7632	0.3628	0.6414	0.3643	0.3274	0.407	3.092	0.08991	1.459	0.6378	0.08273	1.249	0.202	0.5031	0.0203	0.1351	0.1579	0.1696	0.2217	0.6513	0.7484	1.175	3.78	0.1342	0.05986	0.9892	0.07953	0.8375	2.468	1.004	0.5946	0.2456	0.2709	0.4384	8.674
26869	0.3387	0	0	0.3043	0	0.4055	0	0	0	0	0	0	0	0	0.2658	0	0	0	0	0.3157	0.7131	0	0.3663	0	0	0.4263	0.3134	0	0	0	0	0	0	0	0	0	0	0	0	0	0	0	0	0	0.3499	0.2329	0	0.3741	0.3239
107985759	0	0	0	0	0	0	0	0	0	0	0	0	0	0	0	0	0	0	0	0	0	0	0	0	0	0	0	0	0	0	0	0	0	0	0	0	0	0	0	0	0	0	0	0	0	0	0	0	0
284729	2.316	4.063	0.8276	0.1486	3.955	3.102	0.05373	4.193	0	0.1828	3.803	0.8326	0.6254	1.823	0.5625	0.4725	0.09546	1.297	0.4832	0.6938	0.1161	0	3.428	0.1303	0	0.2429	0.1275	1.631	0.1973	1.36	0.02743	0.2945	0.3849	1.466	0.3057	0.6906	0.7876	0.09318	0.02772	1.446	0.2762	2.56	1.489	0.7915	5.355	1.706	0.07527	0.5176	3.401
100189045	0	0	0	0	0	1.873	0	0	0	0	0	0	0	0	0	0	0	0	0	0	0	0	0	0	0	0	0	0	0	0	0	0	0.5462	0	0	0	0	0	0	2.053	0	0	0	0	0	0	0	0	0
6060	0.3387	0	0	0.6086	0	0.4055	0	0	0.242	0	0	0.3934	0	0.4149	0	0	0	0	0	0	0.7131	0	1.099	0	0	1.279	0.3134	0.7156	0	0.2882	0	0.3619	0	0.3833	0	0	0.3584	0	0	0	0	0	0	0	1.4	0.4658	0.2312	1.122	1.296
11223	5.819	6.18	1.358	5.089	12.09	46.66	2.575	24	1.216	2.827	15.51	11.79	1.676	3.032	7.827	0.7614	0.8516	2.458	4.785	4.381	47.65	0.1977	25.71	9.448	0.4796	8.342	0.5285	3.935	0.5476	0.6175	0.4854	0.9027	2.376	8.861	3.59	15.89	40.86	1.314	0.7298	16.95	2.086	19.87	31.65	9.403	9.246	1.448	1.665	0.368	133.8
100500876	0	0	0	0	2.228	0	0	0	0	0	0	0	0	0	0	0	0	0	0	0	0	0	0	0	0	0	0	0	0	0	0	0	0	0	0	0	0	0	0	0	0	0	0	0	0	0	0	0	0
100189298	0	0	0	0	0	0	0	0	0	0	0	0	0	0	0	0	0	0	0	0	0	0	0	0	0	0	0	0	0	0	0	0	0	0.8854	0	0	0	0	0	0	0	0	0	0	0	0	0	0	0
112267871	0.344	0.4951	0.2581	0.3863	1.72	2.677	0.9637	1.662	0	0.285	1.009	3.296	0.3251	0.5793	0.9786	0.1965	0	1.529	0.9753	2.485	0.181	0.03246	1.255	0.5283	0	2.814	0.2785	2.316	0.3517	0.7681	0	0.5972	0.2401	1.8	0.9537	2.986	2.184	0	0	0.7144	0.3446	1.296	0.4821	0.1763	1.644	0.1774	0.3522	0	0.9869
7193	0.7715	0	0.772	0	0.7529	2.771	3.008	0.9618	0	0.8525	0.7548	8.962	0.7292	0	0.6055	0	0	0.8852	0	0.7191	0.8122	0	0	0	0	0	0	2.445	0	0.6563	0	0.8243	0	0.8731	0.8557	2.635	0	0	0	0	0	0	0	1.055	0.7971	0	0	0	0.7379
100189183	0	0	0	0	0	0	0	0	0	0	0	0	0	0	0	0	0	0	0	0	0	0	0	0	0	0	0	0	0	0	0	0	0	0	0	0	0	0	0	1.313	0	0	0	0	0	0	0	0	0
105376805	25.31	24.67	23.21	8.396	14.2	17.1	18.05	18.47	2.771	17.34	12.16	34.41	10.92	27.11	7.335	19.04	6.615	22.96	16.37	63.53	12.53	4.594	42.33	8.417	2.267	41.39	7.342	55.79	33.54	25.28	4.386	21.48	7.695	19.76	14.28	24.1	18.75	11.52	10.02	14.88	6.095	30.19	13.21	29.89	21.13	8.063	10.05	1.753	11.22
791226	0	0	0	0	0	0	0.7316	0.9358	0	0	0	0	0	0	0	0	0	0	0	0.6997	0	0	0.8117	0	0	0.9448	0	0	1.535	0	0	0	0.5241	0	0	0	0	0	0	0	0	0	0	0	0	0	0	0	0
26870	0.6774	0	0	0	0	0	0	0.4222	0.242	0	0	0	0	0.4149	0	0	0	0	0	0	0.3566	0	0.3663	0	0	0.8526	0.3134	0.3578	0	0.2882	0	0.3619	0.2365	0	0	0	0	0	0	0	0	0	0	0	0	0	0	0	0.3239
9696	9.478	12.19	7.881	4.312	6.381	14.03	16.52	13.18	4.228	13.15	12.12	15.32	6.045	10.97	5.362	10.11	4.675	9.012	7.136	5.593	12.4	2.291	17.6	5.007	2.118	7.758	5.476	16.52	6.805	4.814	4.572	11.43	3.599	7.539	4.288	5.466	5.361	5.9	5.059	5.873	5.246	8.493	8.235	6.749	7.728	3.91	4.705	5.889	5.908
4237	116.9	64.67	52.23	9.718	15.95	20.75	11.09	26.91	26.66	12.53	72.23	22.5	12.41	50.8	32.66	147.8	73.44	36.64	113	7.177	22.03	24.4	30.03	31.43	0.7548	3.805	54.41	44.71	44.54	36.25	46.29	61.87	17.68	75.96	11.42	17.7	5.448	17.08	39.56	30.28	43.06	15.89	16.32	72.07	37.43	13.06	20.09	43.56	18.16
105376806	115	72.5	60.77	12.44	16.66	26.3	11.45	34.19	26.49	14.22	86.78	25.19	14.28	61.87	36.57	175.9	91.9	40.94	135.6	7.173	27.69	29.48	32.98	36.77	0.7777	4.931	70.3	50.55	48.65	37.5	62.64	70.41	21.59	94.37	15.67	17.68	6.219	20.18	44.74	35.36	53.97	21.26	20.25	88.19	45.54	15.78	21.01	53.62	19.14
23400	30.21	25.57	24.7	24.03	26.07	24.64	23.34	32.24	22.39	69.6	27.91	42.56	16.53	32.15	18.1	25.76	16.14	36.71	19.51	24.97	28.59	18.34	32.58	29.4	28.99	30.41	17.91	37.15	25.61	37.03	25.55	29.6	14.36	21.21	21.2	19.57	18.46	20.87	15.51	11.76	24.16	25.78	22.47	33.22	35.4	18.6	15.13	22.81	20.74
6390	110.7	98.18	101.9	82.75	81.92	76.4	74.67	111.4	66.85	141.9	116.9	174.4	79.97	80.58	54.42	109.6	69.36	143.4	101.1	68.92	73.86	88.35	94.87	79.4	64.26	112	81.12	150.9	104	120.8	83.52	82.44	63.96	89.06	95.17	118.7	86	133.9	123.4	82.08	81.8	103.7	93.55	214.4	77.97	50.87	75.31	116.9	73.44
11240	3.255	13.03	3.075	2.413	32.07	3.027	3.514	8.175	4.616	9.212	2.415	4.596	1.167	10.36	5.736	2.737	15.8	2.193	2.982	1.477	4.267	4.961	3.088	3.236	0.454	3.472	5.295	5.317	3.366	12.18	4.815	5.042	4.097	17.46	3.033	5.759	4.981	1.595	0.9367	3.714	2.873	1.678	1.788	0.3143	68.19	16.9	1.057	3.354	1.967
105376808	0	0.07772	0.2026	0	0	0	0	0	0	0	0	0	0	0	0	0.07712	0	0	0	0	0	0	0	0	0	0	0.06245	0	0.2761	0	0	0	0	0	0	0.1537	0	0	0	0.05902	0	0.8952	0	0	0	0	0	0.1491	0
400743	0.3766	0.1084	0	0	2.573	0	0.367	0	0.2018	0	0	0	0	3.46	0.4434	0.753	1.087	0	0.4854	0	0	0	0.1018	0.178	0	0.237	0.6098	0	0	1.442	0	0	0	0.4262	0	0	0	0	1.42	0.08233	0.6603	1.022	0.09597	0	3.891	3.56	0	0.104	0
29943	0.09485	1.802	0.2088	0.02556	3.313	0.05677	0.1109	0.01182	0.4675	0.07336	0.0835	0.02203	0.02689	9.317	1.69	1.16	0.6021	2.057	2.376	0.01768	0.1398	0.05729	0.1436	0.01793	0.01318	0.04775	4.607	0.4508	0.0485	0.5245	0.02831	0.1723	0.1258	5.302	0.08415	0.054	0	0.1282	0.7915	1.178	9.834	5.443	0.04834	0.06483	12.56	22.55	0.01942	0.07332	0.1723
51702	0	0.1864	0.06479	0	0.07371	0.02584	0.03155	0	0.1233	0.03577	0.07389	0	0	0.1983	0.3218	0.02466	0.04982	0.1486	0.08901	0.01006	0.02272	0.03259	0.04667	0.0306	0.02999	0	2.226	0.06839	0.1655	0.02754	0.01073	0.04611	0	0.5007	0.02393	0	0	0.02431	2.788	1.425	2.14	0.09108	0	0.118	0.6243	0.2522	0.007365	0.0715	0.02064
100616188	0	0	0	0	0	0	0	0	0	0	0	0	0	0	0	0	0	0	0	0	0	0	0	0	0	0	0.5908	0	0	0	0	0	0	0	0	0	0	0	1.284	0	0	0	0	0	0	0	0	0	0
23569	0.05529	0.2334	0.03689	0.01656	0.03597	0.02206	1.545	0.6663	0.5266	1.1	0.03606	1.22	0.1742	0.4741	0.04339	0	2.17	0	0.03801	0.01718	0.07761	0.1113	0.4185	0.1568	0	0	0.324	0.3115	0.05654	0.06272	0.2017	0.05907	0.09007	0.1043	0.1226	0.1889	0.156	0.2284	0.7042	0.1612	0.3693	0.4222	0	0.07559	0.1523	0.1901	0.1006	0.08142	0.141
353238	0.02318	0	0.0232	0.06248	0	0.02776	0.04519	0	0.01656	0.05123	0	0.1077	0	0	0.0182	0.02649	0	0	0.02391	0	0	0	0.05014	0	0	0.02918	0	0.02449	0.02371	0.09862	0.04613	0	0	0.05247	0	0.0528	0.02453	0.02612	0.06993	0.02027	0	0	0.04726	0	0	0.03188	0	0	0.04435
55920	85.7	88.01	53.26	34.27	83.36	80.46	30.98	73.38	44.6	76.11	110.5	57.28	51.9	66.75	43.36	76.67	75.41	104.2	68.13	35.19	41.36	43.98	83.7	44.68	28.23	53.15	73.48	83.99	96.21	114.8	47.26	65.79	34.34	99.78	62.5	55.73	26.27	83.02	78.73	56.93	44.86	62.04	78.66	102.5	108	41.25	50.71	79.62	49.83
55160	18.42	15.77	6.482	8.686	10.41	10.12	6.772	14.41	4.604	13.51	13.95	9.719	4.646	13.79	7.332	11.88	9.178	12.52	14.88	10.84	12.67	3.155	16.21	7.762	1.105	5.168	10.43	14.85	13.99	6.845	7.635	8.75	5.458	11.94	8.843	12.21	3.248	10	10.63	8.169	9.226	8.231	7.297	7.394	10.33	4.88	4.244	3.341	6.359
107984028	0	0	0	0	0	0	0	0	0	0	0	0	0.03692	0	0	0	0	0	0	0	0	0	0	0	0	0	0	0	0	0.06647	0	0	0	0	0	0	0	0	0	0	0	0	0	0	0	0	0.02666	0	0
81569	56.37	0	0	0	0	0	0.05524	0	0.06074	0	0	0	0.1339	0	0	0	0	0	0.05845	0	0	0.0856	0	0	0.07877	0	0	0	0	0	0	0	0	0	0	0	0	0.03193	3.476	0	0	0	0.1733	0	0	0	0	0.0313	0.1084
105376809	0	0	0	0	0	0	0	0	0	0	0	0	0	0	0	0	0	0	0.07556	0	0	0	0	0	0	0	0	0	0	0	0	0	0	0	0	0	0	0	0	0	0	0	0	0	0	0	0	0	0
105376812	0	0	0	0	0	0	0	0	0	0	0	0	0	0	0	0	0	0	0	0	0	0	0	0	0	0	0	0	0	0	0	0	0	0	0	0	0	0	0	0	0	0	0	0	0	0	0	0	0
101927876	0	0	0	0	0	0	0	0	0	0	0	0	0	0	0	0	0	0	0	0	0	0	0	0	0	0	0	0	0	0	0	0	0	0	0	0	0	0	0	0	0	0	0	0	0	0	0	0	0
84966	10.07	0.1645	3.503	2.93	0.9526	1.226	1.415	1.484	0.6123	2.315	0.7221	1.825	1.575	1.196	2.784	4.57	1.154	0.5737	8.519	1.043	0.6016	0.1079	0.5664	0.9227	0.6121	1.199	8.107	1.886	0.5844	6.198	1.255	1.45	1.213	4.257	1.954	1.654	0.8818	6.867	6.847	0.9994	1.073	0.3445	1.238	4.655	0.5658	0.5894	0.3738	1.078	0.6149
105376814	0	0	0	0	0	0	0	0	0	0	0	0	0	0	0	0	0.0185	0	0	0	0	0	0.01733	0	0	0	0	0	0	0	0	0	0	0	0	0	0.01696	0	0	0	0	0	0	0	0	0	0	0	0
127707	0.01096	6.863	5.975	2.077	5.292	12.29	2.691	4.972	0.5244	10.38	5.038	7.191	2.196	7.207	3.311	8.087	2.074	13.15	4.044	5.188	5.167	0.2068	10.11	5.126	4.644	15.51	0.6387	6.007	1.748	7.746	0.9592	10.42	2.172	11.26	2.139	10.33	3.142	0.3209	0.6389	1.543	0.8671	17.11	2.591	0.1947	5.535	4.497	0.1197	0.0605	5.889
5081	0	1.413	0.1202	0.4472	6.607	0.09246	0.05018	1.776	0.006131	0.531	0.008395	0.009968	0.7381	0	0.1414	42.19	0.009905	14.98	0.0177	0.136	1.021	0.1296	1.717	0.008111	0	2.841	0	5.203	0.008776	0.0438	0	0.03667	0.4014	0.009711	0.01904	0	1.417	0	0.008628	6.844	0	0.06209	0.008747	0.01173	1.525	0	0	0	0.1559
80834	0	0	0.02205	0	0	0	0	0	0	0	0	0	0	0	0	0.05035	0.05087	0.02528	0	0.02054	0	0	0.02383	0	0	0	0	0	0	0	0	0	0	0	0	0.05018	0	0	0	0	0	0	0	0	0	0	0	0	0
8659	4.762	13.83	7.342	8.403	7.826	16.29	8.466	5.84	5.208	16.61	13.19	21.97	7.698	8.018	5.6	7.852	11.67	6.852	12.11	12.41	9.406	2.717	9.528	7.008	2.36	13.22	5.124	15.32	6.679	12.95	4.09	9.38	4.863	8.689	4.181	10.49	10.44	4.369	6.317	3.5	5.89	9.427	7.89	11.37	10.18	6.613	3.865	11.5	2.938
100616120	0	0	0	0	0	0	0	0	0	0	0	0.872	0.7095	0	0	0	0	0.8613	0	0	0	0	0	0	0	0	0	0	0	0.6386	0	0	0	0	0	0	0	0	0	0	0	0	0	0	0	0	0	0	0
100302276	0	0.8201	0	0	0	0	0	0.8878	0	0	0	0	1.346	0	0	0	0	0	0	0	0	0	0	0.6731	0	0	0	0	0	0	0	0	0	0	0	0	0	0	0	0	0	0	0.7259	0	0	0	0	0	0
126917	6.635	7.826	5.29	5.169	3.263	13.87	9.445	23.52	4.932	7.897	13.65	34.13	4.062	19.2	5.355	10.57	3.497	9.252	6.155	6.461	7.126	2.641	7.952	6.951	1.961	11.07	5.922	6.923	2.593	4.971	4.427	10.5	4.531	8.576	2.453	8.66	10.06	13.79	9.943	2.524	5.458	5.843	5.251	5.395	5.582	2.299	2.767	3.981	5.279
105376815	0	0.3376	0	0	0	0.08259	0	0.0215	0.02464	0	0.03374	0.04007	0	0.04225	0.01354	0	0	0.01979	0.01778	0.01608	0	0	0	0.0326	0	0	0.01596	0	0	0.1174	0	0.01843	0	0.09758	0	0	0.01825	0	0	0.03016	0.03456	0	0.01758	0	0.01782	0	0.01177	0	0
23352	14.04	20.74	8.12	12.19	11.96	22.09	7.614	18.43	6.095	13.86	16.11	18.69	13.38	17.71	11.3	17.14	15.93	17.36	10.04	6.299	19.8	8.162	18.27	12.81	9.986	26.05	15.65	12.41	10	6.607	10.49	14.93	7.691	15.74	13.18	14.32	10.16	13.31	10.37	9.115	12.78	10.34	12.63	28	15.66	8.095	7.576	12.34	18.25
101927895	9.347	5.79	9.709	3.72	5.426	6.657	2.364	8.038	2.409	5.099	9.607	6.597	5.033	7.391	3.529	6.692	7.238	4.48	5.307	1.93	4.484	3.529	5.821	4.138	6.371	7.371	7.225	5.749	5.263	3.976	3.355	5.688	2.23	9.038	5.249	3.233	2.504	7.798	3.628	2.949	6.697	4.28	3.256	26.77	6.906	5.979	3.594	5.946	4.639
23065	34.54	15.75	24.8	9.836	13.67	16.44	8.463	18.71	6.893	13.19	19.71	18.77	10.73	16.32	9.586	20.99	18.69	14.21	13.97	7.869	12.12	9.851	15.68	10.52	17.1	18.1	14.79	16.7	17.43	19.9	11.01	16.67	6.661	23.96	14.61	8.93	8.986	27.61	14.05	11.08	14.98	11.93	10.5	85.59	17.93	15.15	10.73	21.85	10.99
51154	30.85	20.87	27.93	15.16	26.59	17.44	13.84	20.72	19.83	23.17	28.57	25.31	18.03	16.48	10.77	27.44	16.34	27.87	21.03	12.37	11.82	20.41	17.55	13.81	5.71	22.35	18.2	23.11	22.05	27.29	14.59	19.36	10.62	31.2	21.06	14.83	12.65	32.93	27.79	13.96	14.37	17.38	19.86	70.37	19.57	9.454	22.11	24.14	19.16
246181	1.176	18.98	0.2589	0.04226	1.538	0.7039	0.1834	0.9382	0.672	0.4418	0.4601	1.093	0.9114	0.1728	0.646	2.633	0.1629	1.565	0.5577	0.1973	0.6189	0.1421	1.424	0.7113	0.1471	0.8288	0.2829	0.5465	4.016	0.8203	0.07019	0.3266	0.1149	1.038	0.2608	0.2142	0.3235	0.212	0.1182	0.9255	0.1178	0.9358	0.5034	2.122	0.4131	0.5174	1.942	0.5454	0.2699
22977	2.734	103.9	2.835	0.4647	3.221	1.062	0.7922	2.272	4.892	1.034	1.133	3.205	5.961	1.056	4.389	15.09	1.223	8.564	0.8636	0.6888	1.063	0.2046	2.531	0.6985	0.5135	3.131	0.4103	1.301	14.79	0.8383	0.2941	1.5	0.4299	6.217	0.6557	0.4207	1.017	0.5273	0.5944	5.472	0.765	1.366	1.18	2.492	0.6872	1.965	24.16	0.6802	0.5654
100506730	3.949	5.574	1.295	0.7015	2.656	2.617	1.739	3.782	1.498	4.314	4.474	3.758	1.898	2.459	0.893	6.041	2.214	4.403	2.53	2.682	2.56	0.657	4.342	2.551	0.651	2.527	1.424	3.299	2.783	3.245	0.8212	2.765	1.012	1.868	2.647	1.753	2.266	1.081	0.9196	1.171	0.6705	4.196	2.16	6.862	2.443	1.319	0.9898	1.552	1.878
8574	34.85	38.44	33.13	19.93	32.43	26.74	25.32	30.51	22.39	59.62	43.95	80.47	20.79	26.16	16.46	50.63	22.79	43.02	35.3	31.99	23.24	12.4	38.97	17.3	10.88	50.91	19.9	51.17	31.43	48.52	16.37	27.67	16.72	35.4	21.69	26.32	27.72	19.48	15.76	18.32	18.61	30.87	24.62	72.61	22.15	17.22	13.9	19.68	13.63
54896	14	8.753	7.189	2.69	4.804	5.485	4.731	6.02	2.779	8.588	7.194	7.205	3.113	5.12	3.428	6.112	3.516	7.537	6.765	4.541	3.889	2.654	6.2	3.935	2.122	3.887	4.539	8.246	7.486	8.006	3.718	5.387	2.722	5.233	3.312	6.042	5.462	6.257	3.637	3.865	3.786	4.115	4.748	11.43	5.668	2.745	4.257	2.846	4.268
832	156.2	106.7	116.1	58.12	57.87	81.41	77.83	105.3	55.57	154.3	90.44	150.2	48.82	81.63	68.83	122.3	110.7	107.9	149.7	59.71	72.26	64.05	87.81	86.34	31.79	78.9	92.63	130.8	125.4	141.8	104.5	97.95	71.45	121	84.7	84.88	59.5	152.3	115.9	78.44	78.49	75.39	100.5	237.3	83.11	47.99	55.26	65.66	62.77
105376819	0.3268	0.2258	0.0654	0.1174	0	0.1565	0.2548	0.08147	0.1401	0.07221	0.06393	0	0.06177	0.1601	0.1026	0.3733	0.07543	0.15	0.3369	0.06091	0.2752	0.09869	0.07067	0.06177	0	0.08225	0.1209	0.06903	0	0.1668	0.13	0.2095	0.09125	0.1479	0	0.1488	0.06915	0.4418	0.06571	0.1143	0	0.0788	0.06661	0	0.135	0	0	0.07218	0.0625
105376818	1.984	0.9138	0.3971	0.3565	0.3872	0	0.3867	0	0.2834	0	0	0.4609	0	0.486	0.3114	1.36	0	0.4552	0.4091	0	0.8354	0.2996	1.287	0.375	0	0	0.7342	0.4191	0	0	1.579	0	0.277	0.449	0.8801	0	0	0	0	0.347	0.795	0	0.4044	0	0	0	0.2708	0	0
105376817	0	0	0.09135	0	0	0.1093	0.08897	0.0569	0.03261	0.1009	0.04465	0	0.04314	0.1118	0.07165	0.05215	0.2107	0	0.1412	0	0.2403	0.06893	0.1481	0.08628	0	0	0.08446	0.1929	0.2801	0	0.09082	0.04877	0.03187	0.1033	0.05062	0	0.0966	0.1028	0.09178	0.03991	0	0.05504	0	0	0	0.1569	0.03115	0	0
105378614	0	0	0	0	0	0	0	0	0	0	0	0	0	0	0	0	0	0	0	0	0	0	0	0.2536	0	0	0	0	0.5489	0.2283	0	0	0	0	0.5952	0	0	0	0.2698	0	0	0	0	0	0	0	0	0	0
440574	10.91	8.769	6.044	5.013	10.36	9.258	5.771	11.87	4.586	8.559	13.04	11.22	7.433	8.62	5.781	12.47	8.82	12.08	11.89	7.6	7.892	6.196	9.327	10.72	4.944	7.452	8.455	14.33	12.18	19.61	6.465	11.77	6.196	10.19	7.397	9.912	9.169	11	9.715	8.978	6.143	9.736	7.775	15.56	7.284	4.369	4.92	7.018	7.71
100532736	156.8	57.99	54.83	31.56	45.01	90.43	56.17	63.88	48.27	88	64.7	89.82	16.58	81.99	80.17	255.1	151.4	69.84	229.5	13.81	86.18	39.41	105.7	73.59	8.808	15.35	116.9	104.6	81.71	102.9	124.1	136.4	64.07	133.3	36.9	72	30.19	83.14	76.73	64.49	75.95	43.97	73.88	161.3	42.84	28.96	43.47	51.83	54.33
644068	3.513	2.595	0.8623	2.025	3.234	1.428	3.036	3.223	2.889	3.809	4.28	5.159	3.571	1.786	2.289	4.317	3.673	2.966	3.281	2.842	2.721	2.653	3.369	3.383	0.9211	3.337	2.637	3.781	4.203	1.917	1.978	2.762	1.481	2.4	2.867	3.095	2.385	3.883	4.399	5.739	1.926	4.476	3.446	11.87	3.698	1.048	6.153	4.759	4.565
4681	103.9	36.02	34.81	18.99	25.35	59.18	36.17	38.23	31.07	56.3	37.31	57.07	7.234	52.19	53.65	172.4	101.9	41.47	153.8	4.761	56.34	23.38	69.38	44.47	3.389	6.295	76.96	65.25	50.12	58.07	82.69	89.52	41.41	86.86	21.58	45.52	16.2	50.93	47.2	39.5	49.81	24.81	46.64	102.7	25.34	17.29	27.6	32.58	33.62
3362	0.19	0.1515	0.04388	0.01313	0.02853	0.0525	0.02849	0	0.1671	0.1777	0.1001	0	0.02763	0.1074	0.02295	0.06681	0.1012	0.01677	0.04522	0	0.4463	0.1104	0.1581	0.2902	0	0.0184	0.02705	0.06177	0.1495	0.07462	0.3781	0.1093	0.3776	0	0	0.06658	0.01547	0.06588	0.0294	0.03835	0.249	0.03525	0.0298	0.07994	0.07551	0.08041	0.03991	0.1776	0.5872
255104	13.01	11.25	6.821	5.172	7.245	9.814	7.515	12.61	3.908	17.05	12.42	22.11	9.792	9.934	4.668	13.9	9.823	11.38	7.172	7.876	5.887	3.639	13.87	8.076	10.04	12.36	5.311	15.14	7.388	8.414	6.194	9.565	5.208	8.264	10.59	8.503	11.56	7.523	6.496	6.523	5.568	9.717	13.43	6.553	8.29	5.165	3.266	4.181	14.25
54546	0	6.269	0.1772	0.5169	0	0.212	0	0.05518	0	0.2934	0.1299	0.4113	1.13	0.2169	0.1042	0.5057	0.1022	0.2031	0.09128	0.2475	0	0	0.6701	0	4.982	0.2228	0.04095	0.4208	0.09053	0	0.2642	0.2364	0.1236	0.6011	0	0	0	0.04987	0	0.07741	0.04434	0.1601	0.2256	0	0.1372	0	5.227	0	1.905
105376823	0	0.05196	0	0	0.04403	0.2161	0	0.3375	0	0	0	0	0.04265	0	0.1062	0	0	0.05177	0	0	0.09501	0	0	0.0853	0	0.2272	0.1253	0	0.1384	0.03839	0	0.09642	0.0315	0	0.1001	0	0.04775	0	0.04537	0.1184	0.09042	0.2176	0.04599	0	0	0	0	0	0.04316
23252	6.186	9.565	9.331	2.952	2.416	5.236	3.059	7.933	3.3	2.258	5.946	17.93	3.164	7.331	4.407	3.781	2.092	4.566	2.211	2.876	3.946	0.9144	7.615	5.249	3.114	8.358	2.969	4.155	5.017	2.008	1.834	2.777	2.154	3.841	2.618	3.785	14.9	3.571	3.063	3.042	3.964	4.25	2.476	2.383	4.415	2.853	2.085	5.988	3.865
30814	0	0	0	0	0	0	0	0	0	0	0	0.1644	0	0	0	0	0	0	0	0	0	0	0	0	0	0	0	0	0	0	0	0	0	0	0	0	0	0	0	0	0	0	0	0	0	0	0	0.07815	0
5320	5.193	17.44	0	0.6317	1.953	2.72	13.02	0.4046	2.28	0.8965	3.175	1.445	3.783	0.9275	0.7641	3.708	0.5619	0.4344	1.283	0.1008	2.164	3.308	2.398	7.106	0.714	0.5446	23.47	11.6	8.684	21.63	10.49	65.13	4.682	8.508	1.68	0.8622	5.094	1.584	0.2175	26.82	17.23	0.06522	0.6616	0	5.197	5.69	2.769	3.345	1.035
5322	1.396	0.942	0.09631	0.6773	0.5322	1.671	1.985	0.26	0.9626	1.258	0.7689	1.286	0.1516	0.9824	0.8057	1.118	1.463	0.8282	2.464	0.3439	1.233	0.7873	1.752	0.7581	0.1449	0.1817	1.202	1.067	0.3445	0.7915	1.484	3.599	0.5263	2.505	0.676	1.059	0.3395	0.2169	0.1613	1.108	1.093	0.3675	0.5395	0.1096	0.7292	0.6176	0.5803	1.364	0.7517
26279	0.373	23.02	0.1244	6.887	2.548	1.96	5.896	3.332	3.079	7.143	5.189	0.6017	4.034	7.664	0.8944	1.184	1.028	2.663	1.303	1.506	27.9	27	6.923	7.305	4.981	2.451	1.879	2.254	11.46	1.71	15.15	5.047	25.56	0.68	1.907	1.604	2.982	6.093	2.729	3.714	9.694	1.424	0.4646	0.3116	6.529	8.263	4.37	16.5	3.012
64600	6.378	0.04693	0.2447	0	0	0.07319	0	0.0254	0.05823	0.02252	0	0	0.05778	0	0.09596	0.02328	0	0.1169	0.06303	0	0	0.01539	0.06611	0.01926	0.01416	0	0.07542	0	0	0.01734	0.02027	0	0.01423	0.04612	0	0	0	0.04592	0.08195	0	0.04083	0.02457	0.06231	0	0.04211	0.01401	0.02782	0	0.05847
391013	0.04894	0.2254	0.04898	0.1539	0.1433	0.05859	0	0.4881	0.1573	0.4056	0.1676	1.393	0.5089	0.1499	0.1152	0.1678	0.113	1.011	0.1009	0.1597	0	0.03696	0.1852	0.1388	0.017	0	0.09057	0.4653	0.02503	0.06245	0.07303	0.1307	0.1367	0.08308	0.6785	0.08359	0.02589	0.02757	0.09842	0.0428	0.2697	0.2065	0.4739	0.1004	0.02528	0	0.05011	0	0.1872
127733	1.098	5.352	5.793	0.7036	3.24	7.562	17.29	12.49	1.277	7.093	16.04	10.08	5.947	0.6986	4.951	3.268	1.12	11.74	5.065	3.214	3.854	1.138	8.258	3.05	0.6447	2.947	1.607	7.437	0.3221	6.388	2.109	8.877	2.847	8.555	4.91	4.498	1.576	1.324	2.003	1.682	2.559	10.45	2.777	0.1979	3.518	6.105	0.7322	0.1034	1.417
101928017	0.9803	3.763	0.763	2.055	1.275	2.738	0.4246	7.604	0.389	2.046	2.557	8.856	3.294	0.4002	2.65	3.982	0.5029	8.123	1.123	4.67	0.2293	0.1645	3.887	1.956	0.227	2.33	1.008	3.452	0.4455	3.892	1.192	4.073	1.293	1.726	3.02	1.736	2.19	0.859	0.9856	0.5715	1.637	4.991	0.6661	0.4467	2.026	1.722	0.8178	0	1.354
105376825	0.146	0.08408	0.2192	0.1968	0.07125	0.2841	1.139	0.842	0.2869	0.9682	0.6965	0.1484	0.3969	0.02236	0.3868	0.438	0.06321	1.026	0.7341	0.1361	0.4612	0.1792	1.046	0.3278	0.1015	0.1838	0.08445	0.6749	0	0.2329	0.1634	0.7801	0.102	0.2479	0.3644	0.1871	0.1545	0.08227	0.03671	0.1756	0.128	0.5063	0.2047	0.07487	0.1132	0.4518	0.0623	0	0.1571
105376826	0	0	0	0	0.09384	0	0	0	0	0	0	0	0.09089	0.03926	0.07547	0	0.074	0	0.0661	0	0	0.0242	0	0	0.2004	0	0.1779	0	0	0.02727	0	0	0	0.1814	0	0	0	0.1445	0	0.08409	0	0.0773	0	0.04382	0.03312	0.04408	0	0	0.03066
105376827	0	0	0	0	0	0	0	0	0	0	0	0	0	0	0	0	0	0	0	0	0	0	0	0	0	0	0	0	0	0	0	0	0	0	0	0	0	0	0	0	0.2319	0	0	0	0	0	0	0	0
105376828	0	0	0	0	0	0	0	0	0	0	0	0	0	0	0	0	0	0	0	0	0	0	0	0	0	0	0	0	0	0	0	0	0	0	0	0	0	0	0	0	0	0	0	0	0	0	0	0	0
127731	0.07363	0.1537	0	0.01654	0.008981	0.04958	0.004484	0.03442	0.009862	0.02542	0.2656	0.06414	0.01305	0.05073	0.09751	0	0.005311	0.02112	0.009489	0	0.08235	0	0.09454	0.004349	0.009591	0	0.1022	0.0243	0.009411	0.003915	0.0412	0.01475	0.01606	0.02083	0.03572	0	0.004869	0.04147	0.004626	0.08048	0.03688	0.344	0.00469	0.03145	0.2615	0.006328	0.003141	0.005082	0.03521
339505	0.1028	0.1015	0	0	0.02866	0.05274	0	0.01831	0.1049	0	0	0	0.02776	0.08993	0.05762	0.01678	0.01695	0.03369	0.1211	0	0.03092	0	0	0.08327	0	0	0.05434	0.01551	0.03003	0	0	0.01569	0.04101	0.01662	0.03257	0	0.03108	0.03309	0.04429	0.02568	0.07355	0	0.0449	0.1204	0.03034	0.02019	0.05011	0.01622	0.08426
55450	34.46	66	2.533	2.038	14.4	15.61	24.88	21.44	3.822	31.98	8.411	29.6	9.391	34.34	14.64	25.46	22.66	13.45	28.27	2.382	10.33	13.94	15.88	6.095	1.361	1.623	7.027	11.93	7.376	17.66	22.29	46.49	21.29	27.43	7.337	10.47	4.675	45.9	30.73	6.537	18.04	6.738	7.011	93.31	24.23	18.97	9.259	6.146	13.02
79594	22.51	15.46	23.79	11.85	14.96	17.93	13.13	24.25	9.021	28.88	25.71	29.34	12.05	25	9.744	24.39	15.15	21.57	18.98	20.7	16.85	11.52	19.7	15.68	12.47	23.13	11.29	25.74	16.44	23.61	17.08	21.71	11.04	25.26	16.69	15.06	15.5	18.79	15.19	10.49	17.49	20.71	11.25	30.63	19.4	13.18	11.77	12.15	11.18
163933	1.43	0.4181	0.04541	0	0.31	0.4618	0.08846	0.02829	0.2918	0.07522	0.08879	1.028	0.3003	0.1112	0.2493	0.2074	0.1048	0.1822	0.9359	0.3384	0.6211	0.1542	0.2944	0.5362	0.03153	0.05712	1.05	0.4554	0.5105	0.07722	0.4966	1.43	0.1584	0.1541	0.0755	0.5168	0.1921	0.2045	0.4563	0.2976	0.7502	0.08208	0.3238	0.8996	0.211	0.06241	0.1239	0.1504	0.1953
978	143.6	3.005	1.374	5.305	2.01	4.357	6.223	13.01	2.011	3.262	1.411	6.859	6.231	1.093	3.611	2.903	5.706	10.08	17.84	3.776	6.433	31.21	4.306	2.466	0.6679	1.037	20.84	4.787	2.317	2.22	27.32	6.823	16.87	14.14	1.295	39.95	2.761	164.5	232.7	4.804	37.28	2.815	2.939	157.7	2.696	2.785	1.312	3.64	46.63
65018	49.26	15.31	21.28	12.98	20.61	27.88	26.63	37.76	12.08	47.61	20.1	65.25	21.07	28.17	16.77	41.3	19.96	35.64	34.08	32.72	26.78	15.01	35.22	21.8	26.55	21.81	17.74	46.89	21.36	18.48	23.32	39.38	17.19	24.09	22.54	34.64	33.38	32.01	18.35	16.12	26.68	29.44	24.8	64.85	17.93	14.26	15.05	13.25	17.96
102464833	32.32	11.63	17.69	13.61	24.15	26	30.02	31.48	15.15	63.05	16.3	68.63	16.71	37.73	14.66	23.66	13.99	33.61	22.39	22.12	27.64	17.54	31.13	20.52	17.89	17.8	15.42	26.67	15.49	10.74	17.08	38.85	19.04	24.57	12.88	25.3	26.72	24.46	14.72	8.832	24.79	22.53	19.56	49.71	14.61	12.85	13.1	14.5	17.87
100861548	38.47	14.12	19.13	9.682	12.86	16.75	16.9	21.59	9.101	28.22	17.1	32.63	13.54	16.78	11.78	25.64	16.45	21.98	21.48	21.35	14.39	8.903	21.74	14.84	14.15	15.83	11.49	32.7	16.85	19.11	14.17	21.67	10.72	17.49	14.25	19.65	19.05	21.37	17.86	12.33	15.81	18.32	16.5	47.4	14.35	9.353	11.79	10.18	12.78
1650	465.7	201.1	338.4	181.3	196.4	179.2	132.7	216	111.9	262	262	251.6	175.3	190.1	116	230.5	236.1	197.8	212.1	200	141.4	121.4	218.1	191.7	112.1	215	168.5	360.3	224.9	321.2	149.5	179	117.2	262.5	185.8	165.2	149.1	239.5	265.8	158.8	187.8	197	186.9	681.5	251.1	142	165.6	166.9	164.7
57576	1.508	0.5946	0.8839	0.7569	0.4111	1.594	3.734	1.44	1.019	3.078	1.622	2.967	0.7321	1.481	0.8638	0.8539	0.5019	1.185	2.368	0.8106	2.389	0.6259	0.7641	1.336	0.1605	1.163	1.333	1.565	1.139	0.6127	1.771	1.423	1.603	1.046	1.191	1.284	0.7333	0.7501	0.7787	1.105	1.443	1.065	0.6371	1.245	1.207	0.8595	0.6771	1.156	1.806
400745	1.334	0.1171	0.3054	0.01015	0.01103	0.02706	0.06609	0.155	0.02422	0.01249	0.03317	0.02626	0	0.05537	0.09757	0.4907	0.07827	0	0.1398	0.1369	0.05949	0.2902	0.01222	0	0	0	0.06274	0.05969	0.03467	0.009615	0	0.157	0.04734	0.1535	0.01253	0.1544	0.01196	0.1655	0.5682	0.03953	0.04529	0.3271	0	0.3863	0.2686	0.3031	0.08486	4.681	0.01081
112268222	8.318	13.24	11.43	9.926	10.21	13.65	6.173	17.84	6.177	8.709	17.41	17.87	9.048	15.05	8.428	13.79	13.06	17.05	12.61	10.96	14.93	6.086	16.93	11.84	6.243	15.1	12.04	17.22	16.64	10.77	8.399	12.37	7.149	15.94	13.64	13.72	12.96	11.55	8.515	9.857	8.966	12.71	11.16	17.19	13.05	6.845	7.238	17	11.81
50809	19.82	26.01	26.7	22.95	20.64	37.81	13.1	39.24	11.06	15.26	37.18	40.05	19.27	35.9	18.5	22.23	31.36	32.11	18.86	13.16	37.78	12.56	31.92	28.89	13.33	35.66	29.96	22.8	25.22	10.94	12.98	24.18	13.24	29.99	28.81	27.93	22.38	22.46	16.09	17.06	20.34	21.83	23.52	31.97	27.57	14.59	14.03	35.59	30.53
8672	13.93	22.85	17.83	11.44	11.87	20.18	11.89	18.96	10.03	15.17	24.97	21.52	21.6	15.68	15.95	19.56	18.59	16.47	17.27	7.387	11.91	11.46	14.07	13.27	11.44	23.25	17.56	20.14	12.51	12.55	12.12	16.15	9.494	19.34	15.24	15.4	11.74	23.76	15.02	11.28	17.58	12.17	13.1	25.52	19.22	11.91	11.31	19.4	16.12
105376830	0.06073	0.2331	0.02026	0.1819	0.09877	0.07271	0.09864	0.02524	0.08677	0.04474	0.03961	0.2116	0.1339	0.07439	0.2383	0.02313	0.02337	0.06968	0.1044	0.05661	0.1066	0.1529	0.2408	0.07654	0.05626	0.2038	0.09365	0.2138	0.1242	0.01722	0	0.06489	0.01413	0.1604	0.06735	0.0922	0.1071	0.02281	0.08142	0.1062	0.1217	0.1465	0.3095	0.1384	0.1464	0.02784	0.04145	0.2236	0.1549
105376829	0.09025	0.2598	0.04516	0.1622	0.08807	0.108	0.1759	0.6188	0.09671	0.2992	0.2207	0.3145	0.08531	0.1105	0.2833	0.1031	0.3125	0	0.1861	0.04206	0.1425	0.03407	0.09759	0.128	0.09406	0.2272	0.167	0.04767	0.09229	0.07678	0	0.09642	0.1575	0.1021	0.2002	0.1541	0.191	0.3559	0.3176	0.7103	0.09042	0.05441	0.276	0	0.1399	0.1862	0.154	0.4984	0.3884
100302155	0	0	0	0	0	0	0	0	0	0	0	0	0	0	0	0.5334	0	0	0	0	0	0	0	0	0	0	0	0	0	0	0	0	0	0	0	0	0	0	0	0	0	0	0	0.6382	0	0.321	0	0	0
1889	42.7	66.33	52.74	10.05	25.26	35.27	46.33	55.63	42.62	66.3	46.19	65.81	23.05	46.89	34.43	54.85	46.58	34.91	27.69	18.88	35.39	22.66	29.11	19.76	7.11	20.51	35.95	55.16	58.17	48.89	33.93	88.52	23.38	72.62	33.96	25.75	11.96	97.09	32.16	51.89	37.95	25.99	43.86	117.2	44.92	45.19	24.62	44.66	38.31
100506801	0.3237	0.6461	0.108	0.1551	0.1053	0.8526	0.2524	0.4843	0.3546	0.1908	0.3167	0.6016	0.5508	0.2643	0.2879	0.1479	0.1495	0.2971	0.267	0.1207	0.4089	0.3259	0.5834	0.4487	0.1649	0.1086	0.4593	0.5243	0.6842	0.0918	0.2576	0.3689	0.3616	0.3419	0.1436	0.3686	0.2055	0.1702	0.2604	0.4907	0.3243	0.2342	0.3959	0.8556	0.4905	0.2522	0.221	0.3575	0.4747
105376832	0	0.2154	0	0	0	0	0	0	0	0	0	0	0	0	0.0734	0	0	0	0	0.08717	0	0	0	0	0	0	0	0	0	0	0	0	0	0	0	0	0	0	0	0	0	0	0	0	0	0	0.383	0	0
84224	1.677	3.362	3.783	2.582	6.087	6.903	2.474	4.363	1.522	4.408	3.814	8.004	1.834	6.463	2.071	4.496	2.428	5.076	2.159	3.448	3.226	1.622	5.108	2.725	1.424	13.81	1.51	8.102	3.329	2.738	1.822	5.831	1.013	2.124	4.243	2.756	4.854	0.9908	1.386	1.847	2.97	7.499	2.56	2.243	5.03	1.496	1.677	1.812	2.402
249	5.25	41.25	27.71	139.1	27.65	78.93	259.4	236.6	39.87	81.54	106.2	274.9	125.3	42.27	27.64	13.26	2.429	261.7	80.78	263.5	20.24	27.42	7.548	25.33	4.345	291.4	21.98	146.7	25.9	28.86	39.03	17.04	29.36	187.6	86.82	116.1	125.9	20.23	7.473	37.57	105.3	11.43	15.21	3.495	14.65	19.7	22.16	2.867	26.25
105376834	0	0	0	0	0.1014	0.04149	0.03377	0	0.04951	0	0.0339	0.3623	0.03275	0.04245	0	0	0	0	0	0.0646	0	0	0.07494	0	0	0	0	0.2196	0	0	0	0.03702	0	0	0.03843	0	0.07334	0	0	0.0303	0.03472	0	0.2826	0	0.0358	0	0.04731	0	0
5909	1.985	64.24	39.05	16.16	26.81	45.46	18.67	43.98	3.085	25.97	85.85	108.8	17.17	16.85	36.72	78.25	1.47	120.2	8.186	117.3	28.73	1.763	38.77	26.13	0.451	52.99	3.349	105.4	10.98	44.27	5.241	34.45	10.02	39.96	11.7	128.6	171.9	3.403	0.9037	30.08	8.892	22.02	46.31	6.28	53.64	9.244	6.126	22.6	5.361
84196	7.805	16.3	11.22	11.15	11.63	18.62	7.008	17.41	6.907	9.69	22.11	22.85	11.3	12.97	11.48	16.7	11.21	18.44	10.4	7.014	13.31	6.216	19.94	13.64	12.64	30.46	11.23	15.27	17.68	9.507	7.481	11.85	7.794	15.67	15.26	14.07	14.71	12.5	11.04	10.03	10.44	14.98	11.87	18.06	12.17	9.44	7.512	15.97	11.54
401944	64.94	37.11	15.17	12.26	16.14	37.89	24.73	51.3	18.61	30.65	34.16	46.1	38.05	31.36	22.69	48.62	34.78	64.42	54.95	16.72	32.3	13.62	31.53	20.29	8.108	15.35	32.66	46.93	38.08	21.37	25.51	48.98	17.38	38.54	13.62	24.4	18.93	24.2	31.4	27.85	28.2	30.33	29.18	58.41	33.4	13.58	17.26	24.41	25.16
3339	62.29	54.06	19.58	24.71	23.61	66.54	28.08	87.11	17.07	32.69	45.85	59.16	64.79	60.61	39.29	46.68	74.83	78.08	52.95	14.6	67.07	21.88	40.01	36.89	9.855	27.29	70.22	44.03	35.67	12.3	32.52	68.39	27.13	61.74	27.71	42.09	21.17	32.13	31.76	37.58	57.5	35.9	39.4	67.34	49.68	19.6	24.36	33.68	36.94
23436	0	0	0	0	0	0.0734	0.05975	0	0	0	0	0	0.05795	0	0	0	0	0	0	0	0.06454	0	0	0	0	0	0.05673	0	0	0	0	0.06551	0	0	0	0	0	0	0	0.05362	0	0	0	0	0	0	0.04185	0	0
10136	0	0.0706	0	0	0	0	0	0	0	0	0	0	0	0	0	0	0	0	0	0	0	0	0	0	0	0	0	0	0	0	0	0.262	0	0	0	0	0	0	0	0	0	0	0	0	0	0	0	0	0
101928043	0.07959	1.65	0.2389	1.072	0.8543	4.287	0.2327	0.9921	0.2843	0.7914	1.557	1.387	0.7522	1.462	0.4372	1	1.47	1.004	1.067	0.6676	2.848	0.4807	2.151	1.053	1.216	2.504	0.81	1.177	1.058	0.7447	0.3959	0.6802	0.4445	1.171	1.765	0.9062	1.432	0.4483	0.4801	0.6263	0.7973	1.343	0.9734	0.2176	1.316	0.5472	0.4346	1.846	1.751
29092	8.084	16.68	18.62	8.126	15.07	30.76	13.77	15.52	8.577	13.13	15.54	19.34	9.041	27.4	8.418	15.68	12.33	22.13	17.58	12.98	15.08	7.615	21.9	14.71	6.813	27.15	8.517	27.9	27.59	13.41	10.03	15.65	10.7	20.34	17.53	12.71	31.89	10.42	8.571	11.27	8.781	30.5	14.64	19.31	11.99	7.925	9.916	13.88	8.421
112268223	0.1701	1.044	2.042	0.3565	0.6084	2.375	0.9943	0.9893	0.243	0.689	0.7763	0.7901	0.5358	4.513	0.5338	0.5829	0.9814	1.431	0.5845	0.634	0.4774	0.4708	2.758	1.982	0.2363	1.284	0.5245	1.317	2.551	1.109	0.282	0.7267	0.8706	0.7697	0.7544	0.5163	2.699	0.7663	0.5129	0.5452	0.4543	3.691	0.52	1.085	0.5856	0.3897	0.6964	0.6886	0.2711
998	24.2	49.81	40.31	41.25	53.68	50.87	33.6	75.63	20.31	51.17	71.67	62.28	36.24	53.34	28.09	61.77	47.54	75.88	54.09	36.7	38.34	29.78	49.96	47.39	17.15	73.3	44.57	69.71	61.39	59.57	43.38	47.06	32.14	68.37	73.51	51.92	40.25	64.67	44.84	43.49	40.23	59.61	46.45	97.45	48.25	29.88	22.26	37.78	31.8
54361	0.2548	0.5565	0.3781	0.1579	0.4201	5.828	1.661	6.2	0.2071	3.233	1.066	3.501	0.9717	1.453	0.2414	1.385	6.146	6.633	0.5255	1.278	1.064	0.2919	8.133	2.525	0.4151	2.101	0.4065	2.293	0.5931	0.1196	0.3322	1.915	0.8833	0.3381	3.528	1.381	1.646	0.594	0.4594	0.3611	0.7394	1.907	0.5463	0.2162	0.6173	0.3625	0.2099	0.06793	0.2185
105376845	0.02964	0.1365	0.2373	0.07989	0.2314	1.49	0.5778	1.737	0.04235	0.4258	0.232	1.205	0.4203	0.3631	0.1861	0.1693	2.327	1.19	0.1223	0.3592	0.156	0.08953	1.987	0.4203	0.1236	0.5969	0.1371	0.5949	0.3334	0.2522	0.05898	0.5701	0.2483	0.03354	0.5917	0.1688	0.9096	0.2338	0.0298	0.05184	0.1485	0.5004	0.1209	0.2837	0.2756	0.1223	0.2428	0.06547	0.1134
105376850	0	0.5357	0.03724	0	0.01816	0.2896	0.272	0.0464	0.02659	0.02056	0.03641	0.1081	0.299	0.04559	0.01461	0	0.3007	0.1922	0.2686	0	0.01959	0.01405	0.08049	0.08795	0	0.7261	0.1205	0	0.03806	0.04749	0.01851	0.1193	0.03898	0.6528	0	0	0.01969	0.04193	0.01871	0.01627	0.01864	0	0	0.02544	0.4614	0.1152	0.6097	0	0.05339
107985377	0	0.2781	0	0.07232	0.1571	6.361	0.7061	1.204	0.05751	0	0	0	1.75	0.2958	0	0	0.6505	0	0	1.351	0.2542	0	1.306	0.1522	0	0	0.07449	1.616	0.1647	0	0	3.699	0.3372	0.0911	3.304	0.825	1.959	0.0907	0	0.1408	0.08065	0.09707	0	0	0.2495	0.05535	0.05495	0	0.077
100616433	0	2.063	0	0	0	0	0	0	0	0	0	0	0	0	0	0	0	0	0	0	0	0	0	0	0	0	0	0	0	0	0	0	0	0	0	0	0	0	0	0	0	0	0	0	0	0	0	0	0
105376856	0	0	0	0	0	0	0	0	0	0	0	0	0	0	0	0	0	0	0	0	0	0	0	0	0	0	0	0	0	0	0	0	0	0	0	0	0	0	0	0	0	0	0	0	0	0	0	0	0
9923	5.603	9.19	2.97	5.024	5.078	9.908	6.025	6.998	4.682	5.901	6.642	9.594	6.779	10.12	3.608	5.759	6.461	11.08	3.895	3.444	11.5	2.988	10.9	6.913	4.767	10.48	5.912	5.272	4.841	3.013	4.149	6.512	3.759	5.029	4.795	7.139	7.219	4.656	3.226	4.312	5.942	5.22	5.756	5.904	7.122	3.826	4.507	6.327	6.263
2046	0.008891	0	0.01779	0	0.01735	0.01064	0.008664	0.03325	0.01905	0.01965	0.09567	0	0.008404	0	0	0	0	0.1734	0.07334	0	0.009359	0	0.125	0.008403	0.01853	0.01119	0.02468	0.04696	0.04546	0.03025	0.01769	0.009499	0.01862	0.04024	0.00986	0.01012	0	0	0	0.01555	0.008907	0.01072	0	0.02431	0.02756	0.006113	0.04248	0.06873	0.03401
102466615	0	0	0	0	0	0	0	0	0	0	0	0	0	0	0	0	0	0	0	0	0	0	0.5511	0	0	0	0	0	0	0	0	0	0	0	0	0	0	0	0	0	0	0	0	0	0	0	0	0	0.4874
712	380.7	252.1	91.12	443.8	168.1	132.5	333.6	159.3	113.8	968.4	196.2	212.4	59.51	462	305.4	191.3	217.1	184.9	903.7	144	376.2	403.2	188.5	340	196.3	209.5	482	318.7	306.2	263.8	757.9	224.5	419.4	355.4	276.8	657.8	290.4	664.3	1250	236.1	717.4	109	235.2	700.9	236.8	268	228.6	363.2	264.1
714	537.7	349.1	185.8	543.7	169	151.4	367.8	196.6	117.3	1309	188.4	249.7	77.61	456.5	394.6	211.3	288.7	151.6	1021	169.1	460.4	471.8	200	394.4	213.9	282.2	552.1	371.7	324.6	310.4	851.1	246	439.2	458.5	399.6	479.4	273	979.8	1663	224.9	803.6	108.6	243.1	963.3	301.2	309.8	228.1	478.2	372.2
713	693.2	341.1	155.5	756.4	260.2	139.5	545.4	138.7	160	1431	202.8	294	71.94	691.3	548.3	214	362.5	163	1181	157.9	518.3	492.6	194.9	417.1	208.5	302.9	657.6	421.5	329.2	350.4	1158	299.4	543.5	446.6	422	885.6	364.8	958.3	1627	289.9	1048	121.2	350	928.2	330.6	368.8	314	623.7	389.3
2048	15.52	8.92	1.559	1.82	1.449	8.365	1.518	4.188	2.083	6.757	6.854	1.618	1.215	5.397	2.671	4.701	8.739	3.575	2.947	3.295	5.546	2.846	3.722	1.252	0.5311	3.046	10.96	4.3	4.292	10.3	4.674	4.162	1.805	7.554	3.488	1.569	0.4946	16.52	10.45	2.061	10.63	0.816	0.9032	5.418	7.168	5.276	1.007	3.124	4.564
100616391	0	0	0	0	0	0	0	0	0	0	0	0	0	0.8298	0	0	0	0	0	0	0	0	0	0	0	0	0	0	0.6928	0	0	0	0	0	0	0	0	1.526	0	0	0	0	0	0	0	0	0	0	0
100422914	55.55	33.86	8.992	9.54	7.972	48.9	6.369	18.33	6.419	27.08	36.76	6.642	5.405	24.01	17.31	14	46.2	17.81	10.95	13.71	28.38	14.8	17.67	2.316	1.703	17.48	67.27	15.53	18.38	26.41	26.01	23.56	7.414	36.98	21.74	6.511	2.593	60.74	32.85	10.72	52.38	3.94	5.829	26.8	35.45	28.08	3.903	13.53	25.78
646262	0	0	0	0	0	0	0	0	0	0	0	0	0	0	0	0	0	0	0	0	0	0	0	0	0	0	0	0	0	0	0	0	0	0	0	0	0	0	0	0	0	0	0	0	0	0	0	0	0
729059	0	0	0	0.1949	0.1059	0.1299	0	0	0	0.1199	0	0.126	0	0	0	0	0	0	0	0	0.2284	0.1638	0.2346	0.2051	0	0.2731	0.1004	0.573	0	0	0	0.1159	0	0.1228	0	0	0	0	0	0	0	0	0.2212	0	0	0.2238	0	0.1198	0
23028	33.01	39.05	38.23	16.38	40.03	34.85	19.47	41.51	21.56	32.29	46.36	51.8	28.31	33.76	19.28	39.64	29.23	44.34	28.41	22.31	25.41	17.39	45.33	24.6	27.05	42.48	33.43	47.02	50.82	49.18	25.3	39.71	16.44	40.82	31	30.08	28.5	36.04	25.41	22.96	25.64	33.06	34.91	65.61	38.24	26.53	26.89	50.49	23.95
100422866	0	0	0	0	0	0	0.7961	1.018	0	0.9026	0	0	0	0	0	0	0	0	0	0	0	0	0	0	0	2.056	0	0	0	0	0	0.8728	0	0	0.906	0	0	0	0	0	0	0.985	0	0	0	0	0	0	0
7798	7.168	7.652	13.03	5.091	5.086	7.65	6.281	10	4.695	5.718	6.014	11.16	6.551	14.78	6.903	9.536	9.044	7.896	6.345	1.557	6.88	4.238	5.34	5.161	3.013	10.6	10.31	5.332	4.746	5.54	7.191	10.01	5.39	8.448	7.471	5.499	3.297	11.22	9.509	4.154	10.76	4.497	5.702	11.97	8.397	5.834	3.508	8.735	7.146
3352	1.176	0.2933	0.07843	0	0.1338	0.1173	0.6874	0.2931	0.126	0.3464	0.8242	0.1821	0.1111	0.984	0.3076	1.321	0.1583	2.653	0.7273	0.01826	0.06188	0.6658	0.06356	0.1111	0.01361	0.07398	2.792	0.2484	0.2805	0.2167	2.008	0.2093	0.2052	2.55	1.413	0	0	6.225	2.975	0.2056	1.512	0.4016	0.05992	1.554	0.2227	0.04042	1.926	0.06492	4.46
100996511	1.329	8.727	0.6491	2.658	6.176	5.777	1.002	4.635	3.922	1.906	7.569	2.922	3.679	4.05	6.258	6.237	5.57	4.901	4.029	1.814	4.297	1.302	9.17	3.604	1.858	3.525	3.206	7.036	6.974	2.557	1.243	3.245	1.568	4.172	3.246	3.603	3.449	2.977	3.006	4.469	3.233	4.292	4.628	15.34	5.885	4.297	4.59	4.386	6.628
10236	19.96	38.14	27.87	29.81	39.72	23.88	18.17	40.41	23.29	24.01	33.57	26.12	27.6	35.16	21.86	40.69	38.02	37.53	30.57	22.45	27.25	27.94	28.37	30.84	13.83	43.56	29.99	34.42	46.04	32.06	29.36	31.98	23.31	40.89	39.08	29.86	27.79	42.52	41.98	32.85	30.31	30.27	33.01	64.07	39.01	18.92	21.87	47.67	28.69
80818	7.568	10.97	12.85	5.443	13.49	15.76	6.447	8.754	4.021	5.976	10.66	13.4	6.089	12.33	7.67	17.68	12.94	8.176	13.83	3.646	6.83	5.267	27.45	7.526	3.984	12.29	11.29	23.81	8.522	6.724	6.559	11.31	6.093	13.74	7.929	7.256	4.213	5.557	6.558	5.968	8.5	8.369	21.33	33.37	12.2	6.272	4.397	13.15	6.494
148898	1.142	3.367	1.879	1.148	3.42	7.07	1.623	1.448	0.8576	1.134	3.353	3.149	1.391	2.04	2.674	2.544	2.771	1.733	2.456	0.6858	2.018	0.7749	11.64	1.519	1.345	1.998	2.024	7.792	1.802	1.071	0.9053	2.358	1.19	1.972	1.804	1.653	0.9015	0.8289	1.207	1.236	1.649	3.549	7.322	11.83	3.181	1.025	1.018	2.908	1.704
6920	3.439	34.3	59.8	41.25	54.83	32.23	19.06	84.24	3.427	45.21	63.6	109.8	47.43	44.86	22.43	37.57	3.742	139	23.69	58.88	45.13	3.176	86	28.94	7.244	114.1	12.34	88.87	10.89	66.73	19.72	18.82	15.2	43.43	52.81	68.19	60.91	4.146	11.14	23.18	17.67	75.56	97.3	104.5	40.87	30.44	6.205	4.451	41.61
55616	8.047	18.05	13.67	7.675	11.39	17.3	12.92	30.17	3.629	17.46	23.32	45.15	6.258	14	11.83	14.58	13.71	27.42	17.17	17.92	16	4.297	22.15	17	2.981	24.13	9.66	18.8	3.646	18.74	8.081	15.67	5.307	17.36	10.36	20.46	17.31	3.156	4.122	10.14	11.93	16.3	12.86	32.88	9.76	9.332	4.467	13.27	5.906
1870	1.014	2.496	3.399	1.22	2.515	0.7463	0.671	0.9164	2.898	1.182	3.96	0.5404	0.9235	1.561	0.3797	1.159	1.117	2.498	1.257	0.425	0.7738	1.307	0.7747	0.941	0.3297	0.9134	0.6629	0.7765	7.327	2.794	1.324	1.471	0.9094	2.001	1.166	0.4132	0.2068	1.604	1.066	0.773	0.9881	0.6619	0.9863	1.348	1.942	1.273	2.509	3.658	1.21
101928163	0.1375	0.3694	0.4128	0.1235	0.3131	0.1097	0.08933	0.1143	0.3274	0.1013	0.3139	0.213	0.13	0.2246	0	0.2618	0.2645	0.2629	0.189	0.04272	0.0965	0.3115	0.04956	0.13	0.1274	0.05768	0.1272	0.1452	0.4687	0.07798	0.228	0.4897	0.09599	0.1037	0.1525	0.1044	0	0.4131	0.2765	0.1202	0.1837	0.05526	0.04672	0.188	0.4735	0.06303	0.3441	0.5568	0.263
105376859	0.3891	0.3361	0.9411	0.1165	0.2848	0.8153	0.2844	0.3638	0.8571	0.6091	0.1586	1.544	0.4291	0.2383	0.28	0.1853	0.7112	0.2604	0.1672	0.09068	0.7852	0.6856	1.122	0.0613	0.09012	0.5306	0.18	0.4111	0.2985	0.08276	0.09678	0.485	0.1358	0.1101	0.1079	0	0.3088	0.1827	0.06521	0.2269	0.4873	0.4692	0.03305	0.04433	0.335	0.1338	0.1549	0.5372	0.6823
3399	246.7	68.41	183.4	29.52	51.53	124.8	152.4	77.56	92.73	167.8	97.99	175.4	96.28	125.2	57.46	65.87	108.5	98.96	156.5	32.1	53.55	128.8	77.01	69.25	26.94	30.54	87.32	170	142.3	85.11	121.1	153.2	82.79	107.5	49.42	77.77	77.47	107.2	159.7	87.44	97.48	40.4	75.27	118.5	53.52	29.51	54.8	100.7	102.7
107984928	0	0	0	0	0	0.1201	0.0489	0	0	0.1663	0	0.05829	0.04743	0	0.1182	0	0.05792	0.05757	0.1035	0.09355	0	0.07578	0.05426	0	0.03487	0	0	0.05301	0.05132	0.04269	0.1498	0.05361	0.1401	0.05679	0.05565	0	0	0.1696	0	0.04388	0.05027	0.121	0	0	0	0	0.0685	0.05542	0
259283	0.2364	0.04537	0	0.07079	0.1538	0.3773	0.5375	0.442	0.197	0.5659	0.7708	0.7322	0.2607	0.1448	0.09276	0.135	0.09095	0.0904	0.3656	0.03672	0.8295	0.08924	0.8094	0.1117	0.08212	0.04958	0.3645	0.4162	0.1209	0	0.03919	0.1684	0.11	0.8471	0.6991	0.08972	0.2084	0	0.1188	0.1723	0.07894	0.3325	0.1606	0.05386	0.08141	0.08126	0.08067	0.1305	0.113
6135	650	602.6	913.1	647.1	1185	659	866.6	1262	743.1	1213	964.1	1795	824.8	812	351.4	1505	429	1048	789.4	1143	782.8	718.2	1132	793	269	1107	690.9	1272	955.6	806	682.9	744.9	632.5	882.1	658.8	1068	1048	1091	837.8	633.8	600.2	1016	700.5	1438	587.7	372.6	469.5	895.3	946.7
6924	15.67	20.65	23.54	25.1	21.2	50.08	19.56	35.93	11.22	26.03	24.03	34.5	16.86	22.99	12.02	22.39	13.45	43.71	16.71	21.19	23.57	12.51	40.28	23.89	8.144	69.87	18.35	33	25.28	19.67	14.05	18.07	11.5	32.24	30.55	30.62	34.99	25.16	16.18	18.98	17.17	22.34	16.6	28.16	19.34	13.91	16.91	21.29	15.17
100506963	7.123	12.57	14.15	13.63	10.4	22.09	11.54	21.85	6.37	17.27	17.2	21.79	9.93	15.06	7.722	16.39	8.163	26.4	11.94	16	14.62	4.953	23.99	13.8	4.985	41.66	8.203	21.54	14.41	11.29	8.412	12.1	7.227	17.11	19.78	18.32	26.03	10.85	8.862	9.545	8.984	18.54	8.932	15.97	11.01	7.998	8.604	14.94	8.773
57095	53.04	40.73	68.1	30.9	40.07	39.54	37.09	53.41	34.3	67.94	46.14	80.71	26.47	47.6	23.43	55.97	29.5	68.18	53.21	40.84	31.39	18.98	59.99	39.34	17.15	53.83	30.33	50.82	46.67	47.32	29.42	39.09	26.52	57.96	33.3	43.17	50.06	41.74	30.51	30.71	29.8	38.31	44.66	86.11	43.32	25.06	27.72	52.48	30.59
105376860	33.74	50.37	43.41	37.67	55.97	44.86	30.41	53.33	32.28	70.03	70.49	64.67	34.97	54.02	24.78	44.19	29.76	108.8	40.88	39.2	38.69	26.57	44.69	33.37	14.15	50.05	41.14	71.79	35	70.42	32.01	41.45	25.74	83.73	40.76	60.78	42.2	35.84	32.11	33.51	30.54	39.52	65.95	77.43	58.51	29.91	33.56	25.55	36.99
11313	51.27	65.43	56.38	45	65.26	54.61	41.8	62.95	36.5	84.83	80.73	80.85	42.57	57.58	31.72	59.95	35.71	124.9	56.68	53.98	39.51	32.48	53.2	40.79	16.85	50.08	45.32	92.99	56.46	121.4	37.7	55.16	30.43	98.77	46.75	74.1	45.67	41.41	45.43	41.55	34.25	53.11	93.4	99.03	68.8	33.36	48.57	29.57	44.29
2582	150.9	63.19	103.4	24.77	43.66	58.42	42.68	62.89	28.08	72.62	57.54	59.28	38.25	43.02	35.98	54.92	41.7	127.7	43.96	83.89	19.64	23.2	40.55	30.11	20.22	53.96	22.46	81.07	36.54	102.4	31.5	46	19	56.37	59.13	78.1	78.59	54.29	45.01	54.37	34.91	57.48	53.57	139.4	57.96	42.01	19.36	8.735	33.06
3155	30.88	28.6	40.62	30.91	34.79	59.93	32.32	63.82	21.47	66.8	60.16	58.67	22.82	32.92	22.91	43.89	42.23	77.88	44.06	52.87	33.82	18.96	51.33	48.75	34.71	64.87	24.26	85.94	48.33	51.49	28.83	41.56	23.59	45.35	58.43	50.59	77.35	30.59	22.85	44.5	29.87	54.9	41.02	92.52	25.98	22.56	14.19	23.12	26.2
105376861	0.2308	0.5316	0.5389	0.2074	0.976	1.934	0.07498	0.7673	0	0.08501	1.204	1.698	0.07272	0.1885	0.2415	0	0.8881	2.648	0.07933	0.4303	0.243	0.0581	0.1664	0.07272	0.05346	3.389	0.2847	1.382	0.6294	0.3927	0.1531	0.3288	0	0.5224	0.5973	1.139	1.465	0.1734	0.07736	0.5382	0.07708	0.3711	0	0.6311	0.4769	0.3174	0.1575	0.08497	0.1472
2517	55.6	51.28	87.45	51.38	56.78	83.16	57.94	135.1	12.24	151	112.7	91.93	40.37	103.7	52.28	54.91	76.89	99.7	115.7	63	71.79	33.23	100.7	53.41	92.05	120.7	31.43	110.8	37.18	66.42	87.32	65.93	48.79	68.45	88.38	109.4	65.56	44.37	41.18	42.95	106.3	107	42.96	84.81	63.85	47.79	22.97	37.8	33.87
1269	0.008787	0.2125	0	0.1973	0.07717	0.3471	0.1798	0.05477	0.5586	0.4272	0.1117	0.06124	0.4568	0.0861	0.06207	0.1406	0.05071	0.1411	0	0.07371	0.703	0.2189	0.9691	0.3986	0.04273	0.03318	0.3984	0.1207	0.2157	0.007475	0.1836	0.2629	0.6564	0.009943	0.04872	0.3202	0.07438	0.1782	0.06184	0.1998	0.1849	0.08476	0.03582	0.03604	0.2814	0.1631	0.2099	0.1165	0.05042
107984929	0	0.05524	0	0	0.04681	0.1149	0	0	0	0.053	0	0	0	0	0.03765	0	0	0	0	0	0.0505	0	0	0.2267	0	0	0	0.05067	0	0	0	0	0	0	0	0	0	0	0	0	0	0	0	0	0	0	0	0	0
100616492	0	0	0	0	0	0	0	0	0	0	0	0	0.6732	0	0	0	0	0	0	0	0	0	0	0	0	0	0	0	0	0	0	0	0	0	0	0	0	0	0	0	0	0	0	0	0	0	0	0	0
55629	35.12	109.1	60.25	96.12	115.4	111.3	55.16	117.3	35.1	67.39	106.7	107.7	67.04	112.9	62.13	120	92.56	166.5	71.87	62.62	96.73	54.6	100.3	92.88	36.52	177.9	86.03	115.1	123	76.34	65.68	78.96	61.21	109.4	131.4	113.7	80.99	100.4	103.5	88.93	68.98	128.6	92.75	108.4	97.24	55.24	45.55	68.68	71.97
10772	8.032	27.72	12.28	15.57	24.96	30.45	8.282	30.32	8.69	12.35	26.34	27.01	18.2	21.71	13.81	29.08	26.04	37.02	15.62	12.78	28.63	13.49	24.72	23.69	8.272	36.79	19.51	23.16	25.34	16.67	14.09	19.14	11.11	24.86	25.5	21.82	21.72	21	19.88	19.45	16.18	24.57	26.83	31.58	24.47	14.19	13.32	24.26	20.94
105378615	0	0	0	0	0	0	0	0	0.2334	0	0	0	0	0	0	0	0	0.3749	0	0	0	0	0	0	0	0	0	0	0	0	0	0	0	0	0	0	0	0	0	0.8572	0	0	0.6661	0	0	0	0	0	0
105376863	0	0.108	0	0.2107	0.1831	2.359	1.326	0.7603	0.03352	0.1555	0.1377	0.981	0.9756	0.05747	0.03682	0.8041	0.1625	21.85	0.1935	0.08746	0.04939	0.03543	0.3044	1.33	0	0	0	0.2974	0.04798	0.6785	0.2334	0.05013	0.09826	1.54	0.8325	0.9616	0.4468	0.05286	0	3.118	0.047	0.1131	10.47	0	0.3878	0.09677	0	0	0.1346
107984931	0.6207	0	0	0.1394	0.1514	0.9288	1.361	0.1934	0	0.3429	0	1.262	0.2933	0	0.1218	0.5319	0.1791	10.86	0.48	0.2893	0.1633	0	0.3356	1.32	0.4312	0	0.8614	0	0.1587	0.264	0.1544	0.4973	0	0.878	0.3442	0.7067	0.4926	0.1748	0.156	2.578	0	0	8.066	2.546	0.1603	0.1067	0	1.2	0.4452
127294	0.3086	0.1111	0.1062	0.03466	0.03764	0.09236	0.08459	0.02404	0.006889	0.08525	0.0283	0.1904	0.1732	0.01181	0.1211	0.3306	0.2226	1.206	0.2188	0.0809	0.1624	0.02913	0.1043	0.155	0.5092	0.01214	0.9101	0.1019	0.04931	0.04923	0.08635	0.4328	0.04713	0.2728	0.107	0.1977	0.03062	0.02173	0.06787	0.3964	0.1063	0.01163	1.101	2.861	0.05978	0.02652	0.05924	0.3834	0.8117
107985737	0	0	0	0.02555	0	0.03405	0	0	0	0	0	0.03304	0.02688	0	0	0	0	0.2284	0	0	0	0	0.03076	0.1075	0.01976	0	0	0	0	0	0	0.03039	0	0	0	0	0	0	0	0	0	0	0.145	0.03889	0	0	0	0.03141	0.136
105376864	0	0	0	0	0	0	0	0	0	0	0	0	0.02167	0.02808	0	0	0	0.07891	0	0	0	0	0	0	0.01593	0	0	0	0	0	0	0	0	0	0	0	0	0	0	0	0	0	0.1636	0.1254	0	0	0	0	0
58985	0.2862	1.099	0.09548	0	1.136	0.6168	1.172	0.5233	0	1.392	2.165	1.108	0.07215	0.3272	1.183	0.2616	1.652	0.7663	0.5706	0.1067	1.507	1.21	0.5571	0.9379	16.49	1.417	0.9711	1.471	3.142	2.808	0.3797	1.713	0.5196	1.425	0.7196	0.3911	0.1413	2.214	0.3262	0.8344	0.1721	1.219	0.8947	2.322	1.893	0.1181	2.475	2.782	0.7483
163702	0.6541	4.996	1.32	1.655	4.127	5.037	1.987	2.908	0.9656	2.638	3.124	11.5	0.6285	4.9	3.662	0.9341	2.265	10.31	3.035	2.845	2.823	0.9959	6.99	4.028	3.295	7.751	3.802	6.183	1.884	2.457	1.247	3.471	1.826	1.567	3.494	3.103	7.994	1.965	0.8329	2.555	1.431	3.562	5.866	2.608	5.451	0.8544	2.775	3.78	2.533
284632	0	0	0	0	0	0	0	0.03751	0	0	0	0.06991	0	0	0.02362	0.06876	0.03473	0	0	0	0	0	0.03254	0.02844	0	0	0.02784	0.06357	0.03077	0	0	0	0	0	0.06675	0	0	0.0678	0	0.07894	0	0	0	0.08228	0	0	0	0.1994	0.02878
105376871	0.09541	0.9033	0.05304	0.05714	0.5897	0.2031	0.02066	0.3172	0.007573	0.09371	0.4045	0.09851	0.1703	0.1169	0.6074	0.1575	0.4894	0.3527	0.1968	0.009881	0.04464	0.03202	0.3554	0.2505	0.0221	0.4403	0.05885	0.4255	0.2927	0.2525	0.04219	0.1359	0.148	0.05998	0.09406	0.2173	0.1458	0.04777	0.01066	0.1298	0.06372	0.115	0.2701	0.02899	0.6243	0.02187	0.05065	0.09366	0.1419
57822	0.8315	3.252	0.2669	0.4087	2.419	0.6949	0.2752	1.115	0.1793	1.664	1.427	1.348	1.186	0.4804	0.8126	0.484	3.929	3.348	1.003	0.3217	0.3963	0.1777	0.8482	0.6376	0.654	0.9082	1.263	1.856	6.882	1.535	1.545	1.458	0.46	1.438	2.07	0.4644	0.4482	0.6716	0.2839	0.5762	0.1572	1.683	1.423	0.2574	3.485	0.06472	0.1713	2.512	1.2
90529	4.087	4.318	3.584	2.159	5.168	5.846	8.667	6.812	2.274	10.05	10.8	7.663	5.078	4.575	3.039	2.833	3.057	10.94	7.323	4.009	3.303	1.098	3.724	4.485	2.499	7.552	2.62	7.292	3.992	8.933	3.716	6.313	2.33	6.375	5.331	5.543	4.228	3.587	2.94	2.557	2.607	4.134	5.039	11.26	4.776	3.115	2.215	5.765	3.177
57185	3.318	5.907	10.9	8.802	6.468	11.74	8.383	14.85	3.56	9.806	13.18	19.93	9.731	16.99	6.207	12.13	6.059	17.39	6.567	7.235	12.01	2.494	13.06	16.23	7.275	27.52	4.656	9.382	6.184	4.424	5.159	17.93	4.798	6.978	10.09	13.36	9.465	7.089	4.138	4.486	5.322	10.4	7.647	10.51	4.671	4.629	2.971	5.032	8.34
100750325	0.7337	0.3621	0.3146	0.3766	0.3068	0.7529	1.328	1.437	0.599	0.8107	1.23	0.487	0.6935	0.7703	0.5758	0.1198	0.121	0.3608	0.6484	0.5862	0.7723	0.4748	1.02	0.6934	0.7282	0.7915	0.3879	2.104	0.4287	0.8025	0.6256	1.456	0.5122	0.593	0.3487	0.8354	0.6654	0.3542	0.3161	0.4583	0.21	0.2528	0.4273	0.8597	0.1083	0.2162	0.1431	0.2315	0.5012
11123	3.286	8.501	5.693	5.321	8.743	8.95	6.974	8.678	3.802	8.08	9.765	10.97	7.731	10.13	7.515	9.559	5.972	14.36	6.896	4.939	9.702	3.836	9.536	7.87	6.013	10.38	7.517	9.142	9.641	7.449	6.242	12.34	5.732	10.55	9.711	8.051	5.954	9.188	5.398	7.07	5.098	7.029	9.156	10.34	9.159	6.181	3.665	5.525	5.441
100506985	0.8564	4.273	3.028	2.718	5.738	6.015	3.561	6.476	1.998	5.614	6.925	8.82	3.777	7.832	3.809	7.436	4.02	10.09	4.886	5.481	5.169	2.759	8.211	4.479	3.848	7.473	4.596	7.297	5.955	3.594	3.237	7.99	3.228	6.331	6.712	5.071	5.075	4.695	3.042	4.044	2.688	5.507	4.597	5.307	5.132	4.161	2.455	3.468	3.003
400746	0.03525	2.06	4.798	0.6888	2.159	3.376	2.766	8.624	0.7177	4.684	4.707	15.91	0.5415	5.473	5.478	5.256	0.8647	33.24	1.281	8.19	1.206	0.1996	5.518	1.999	0.9859	9.584	1.003	9.384	3.001	2.827	0.6488	15.61	1.766	1.676	6.51	6.081	8.487	0.1887	0.2392	7.514	1.307	2.986	13.33	0.01205	4.78	1.248	0.4211	0.0876	0.6743
10250	20.97	46.44	31.6	19.53	30.7	37.71	18.3	47.3	14.24	21.59	50.33	56.88	24.91	32.4	24.2	34.66	26.57	40.87	22.78	17.39	35.66	14.04	45.15	31.36	13.07	39.12	25.37	34.79	47.82	20.43	18.78	24.59	16.26	44.11	32.79	26.28	31.62	32.12	24.59	25.29	22.56	31.22	21.9	24.71	33.52	25.62	12.01	36.67	25.68
25932	31.99	103.4	38.28	93.47	59.96	67.21	48.13	104.7	27.15	46.25	108.2	81.31	54.25	143.1	134.9	156.6	174.5	82.27	143.8	44.91	59.44	85.21	67.98	68.21	39.52	104.5	140.4	70.43	101.4	65.86	92.49	143.8	75.46	176	117.2	102.1	63	157.9	110.5	92.11	128.3	45.69	87.89	159.9	81.78	76.63	53.47	111.8	89.8
105376876	0	0.07679	0	0	0	0	0	0	0.04764	0	0	0.07746	0.06303	0.08168	0	0.1524	0	0	0	0	0.0702	0.05035	0.07211	0.1261	0	0	0	0.07044	0	0	0.06634	0.1425	0.09311	0.07547	0	0	0	0	0	0	0	0	0	0	0	0.0917	0.04552	0	0.06378
864	5.189	12.94	5.51	8.356	6.998	5.588	10.82	15.3	7.082	20.81	7.116	12.19	5.237	11.98	3.423	4.492	5.623	6.123	6.215	2.925	16.32	9.231	18.9	10.83	13.22	5.105	6.604	10.88	8.412	2.41	11.58	8.28	14.77	4.218	2.94	4.683	3.561	8.527	8.429	4.756	9.092	3.06	2.31	11.23	9.001	3.981	4.887	8.959	8.452
102465437	0	0	0.772	0.6931	0	1.847	0.7519	0	0.5512	0.8525	0	0	0	0	0	0	0	0	0.7955	0	0	0.5826	0.8343	1.458	0	0	1.428	0	0	0	0	0.8243	0	0	0.8557	0.8785	0	0.8692	0	2.024	0	0	0	0	0	0.5305	0	0	0.7379
107984932	0	0.08679	0.03771	0.1354	0.03678	0.09023	0.07345	0.3758	0	0.1249	0.1475	0	0	0	0	0	0.087	0	0	0	0.1984	0.05691	0.2038	0.07124	0.2095	0	0.2789	0.03981	0.03854	0	0.03749	0.1208	0.1052	0.1279	0.0418	0.1287	0	0.08492	0.2273	0.06591	0.07551	0	0	0.05152	0.2336	0.1036	0.1543	0	0.2163
105376878	0.1753	0.8114	0.1193	0.09448	0.2018	0.07135	0.1264	0.2709	0.2003	0.1704	0.3189	0.1384	0.08284	0.2447	0.08529	0.1162	0.1133	0.08446	0.09398	0.06535	0.2805	0.1535	0.6065	0.1657	0.2119	0.1235	0.09406	0.1889	0.1757	0.03579	0.2162	0.2996	0.1493	0.07141	0.08164	0.09181	0.07048	0.2172	0.2185	0.07357	0.158	0.05918	0.02501	0.4553	0.1956	0.0458	0.146	0.04646	0.171
100616365	0	0	0	0	0	0	0	0	0	0	0	0	0	0	0	0	0	0	0	0	0	0.4993	0	0	0	0	0	0	0	0	0	0	0	0	0	0	0	0	0	0	0	0	0	0	0	0	0	0	0
105376879	0.07909	0.5768	0	0.02368	0	0.06313	0	0.03287	0.03767	0.08739	0	0.03062	0.04984	0	0	0	0	0	0	0.04915	0.02775	0	0	0.1495	0.07327	0	0.04879	0	0.02696	0	0	0	0.01841	0	0	0	0	0	0.02651	0	0	0	0	0	0.08171	0	0.07198	0	0.07564
25949	28.99	51.51	50.91	47.38	66.18	52.76	40.49	60.54	29.65	64.84	64.67	63.53	51.79	55.61	35.06	75.57	40.84	81.62	52.42	45.77	50.89	37.5	67.08	43.06	28.16	88.26	42.62	83.99	63.6	56.54	50.51	58.71	40.92	60.21	62.41	63.29	57.31	50.54	54.93	49.96	39.18	70.22	47.34	82.04	40.96	25.39	31.29	44.24	45.48
57035	18.84	40.9	23.32	22.15	19.67	55.69	14.85	42.82	15.6	21.22	48.97	38.49	24.41	35.7	21.99	33.35	17.39	33.65	20.2	23.59	37.67	12.12	55.45	36.66	49.3	35.27	22.82	39.91	24.77	18.06	12.48	21.41	14.87	26.54	24.37	30.58	26.82	19.79	27.46	28.66	20.17	27.4	24.54	29.46	22.09	17.08	15.64	19.3	31.49
105376882	0.3405	0.3267	0.2839	0.1529	0.1661	0.1359	0	0.2122	0.2027	0.0627	0.05551	0.06591	0.5363	0	0.04453	0.7131	0	0.1953	0.05851	0.1058	0.3584	0	0.1227	0.1073	5.992	0	0.0525	0.1798	0.2901	0.04827	0.1129	0	0	0	0	0.06461	0.06004	0.1918	0.2852	0.04962	0.1705	0	0.05783	0	0.1172	0.03901	0.1162	0.1253	0.1085
6007	0.4239	0.5669	0.6842	0.5774	0.6406	1.015	0.4131	0.5114	0.5959	0.6649	0.7893	0.6513	0.4653	0.737	0.2683	0.4844	0.5525	0.8473	0.5781	0.5609	0.8062	0.4027	1.671	0.5299	2.879	0.7401	0.4935	1.315	0.6573	0.221	0.2857	0.6429	0.3246	0.325	0.4398	0.7007	0.492	0.416	0.2887	0.5979	0.5891	0.8904	0.6691	0.4674	0.4521	0.3573	0.42	0.287	0.7717
23585	34.66	51.38	46.13	44.36	48.06	52.6	37.28	73.7	28.87	60.77	53.45	66.05	38.16	57.84	36.69	65.76	42.18	82.22	65.41	44.78	45.9	40.08	49.64	47.01	28.81	56.79	48.66	75.94	58.47	65.3	45.35	52.25	35.93	56.43	76.19	60.05	45.71	54.25	54.75	47.5	42.35	56.86	61.71	78.57	50.66	27.1	30.41	40.17	48.98
6006	13.87	20.57	18.98	16.91	16.9	20.2	14.69	27.9	11.39	23.75	18.51	26.55	12.57	20.24	14.74	24.76	17.52	28.69	24.17	17.94	15.3	14.97	19.77	15.77	11.07	23.27	16.21	33.27	20.48	27.03	17.32	19.23	12.82	19.34	30.85	19.56	16.61	21.53	20.16	17.61	15.58	22.56	23.64	30.27	18.56	10.61	11.22	15.82	16.72
55219	9.674	22.81	30.75	16.53	17.38	22.65	10.03	22.76	8.104	17.58	24.88	24.18	20.63	23.48	10.23	28.34	15.52	31.87	14.85	20.07	12.85	6.877	24.34	19.1	11.94	25.18	13.18	19.74	21.47	24.69	11.23	17.3	9.867	22.35	21.49	15.37	12.12	12.36	11.5	13.04	13.93	22.42	31.64	23.21	25.01	14.73	6.741	7.916	15.08
26119	10.13	10.75	11.51	5.897	14.53	11.08	8.797	18.67	5.832	15.78	13.46	23.9	7.382	10.1	5.794	9.901	6.623	13.17	8.061	11.38	18.05	5.212	17.66	11.2	8.593	13.26	10.15	13.86	12.5	10.92	5.048	9.873	5.355	11.73	8.891	14.06	8.085	8.251	6.407	6.649	6.982	10.36	10.29	25.61	14.8	9.406	2.754	7.274	8.337
57134	4.862	6.446	2.359	2.32	4.878	7.466	6.173	6.881	2.989	7.13	4.324	10.85	2.906	4.692	5.01	4.152	3.435	6.355	10.73	8.038	8.84	3.367	13.41	5.857	4.067	2.954	6.579	6.297	5.343	3.334	5.237	9.58	4.724	3.557	2.821	19.87	2.941	4.149	5.135	4.955	7.232	2.262	2.092	8.862	9.132	4.794	2.373	3.406	3.335
57190	72.59	68.44	95.36	52.69	54.58	68.31	72.58	97.66	38.62	99.03	62.57	111.9	41.37	87.8	47.77	57.89	51.41	54.22	74.38	76.98	61	21.85	75.01	69.24	33.12	98.18	62.19	70.77	82.1	55.43	47.51	80.77	35.72	82.93	85.43	60.82	50.41	70.59	31.76	38.99	46.09	62.82	58.27	132.2	92.37	35.13	30.62	43.64	35.26
56181	23.6	26.01	25.01	12.81	25.15	28.03	20.1	28.96	12.12	27.13	23.02	40.41	21.02	19.57	15.66	29.66	19.9	19.28	24.24	19.91	27.01	9.216	31.82	16.98	14.49	30.75	15.68	31.65	25.13	16.54	13.68	25.39	10.46	25.32	19.61	24.8	29.38	18.67	11.13	19.99	13.96	21.07	18.71	31.98	19.7	12.86	14.91	13.17	14.22
646471	5.277	6.006	3.637	2.322	5.253	8.502	2.593	6.995	1.695	2.957	4.418	8.284	4.427	4.694	2.554	3.18	2.791	3.978	3.026	2.325	5.923	1.516	7.531	3.378	2.747	5.014	2.87	6.249	3.53	1.229	1.392	4.419	2.155	4.302	3.289	4.381	5.02	2.296	1.651	3.923	2.544	4.419	3.441	3.888	3.896	2.342	2.159	1.898	3.723
79000	8.605	7.916	8.403	3.793	6.326	6.904	5.081	6.844	4.73	7.519	6.183	9.834	5.233	5.651	4.128	7.512	7.269	4.897	7.112	4.752	6.29	4.477	7.733	4.077	3.366	8.246	5.059	8.261	8.634	6.535	4.383	7.345	2.69	7.518	6.217	5.464	6.811	8.914	6.123	5.79	3.744	6.787	5.055	11.98	6.769	3.537	5.716	9.707	4.192
164091	18.96	10.36	6.495	1.687	4.604	10.85	6.853	8.747	2.061	7.67	9.804	15.2	4.332	10.31	4.434	5.013	18.64	9.757	8.335	6.148	6.738	4.334	9.992	2.812	0.4593	10.48	6.242	14.68	3.795	9.063	6.487	10.95	2.727	6.036	7.066	9.564	7.203	15.95	5.439	4.717	4.23	12.08	5.85	10.5	6.939	3.058	3.19	5.327	6.668
3925	71.53	161.3	85.07	35.27	96.27	27.65	25.26	38.43	17.49	60.84	165.2	51.18	29.2	53.41	35.55	59.92	75.88	27.91	49.84	33.16	22.32	42.97	34.72	23.3	5.342	37.51	87.94	103.2	312.5	306.8	38.18	43.98	23.25	86.48	77.19	29.63	20.57	100	63.04	48.29	45.79	84.17	67.96	155.3	146.3	64.03	60.98	96.79	26.62
100500808	287.9	552.3	370	129.3	366.6	100.1	107.1	161.6	68.7	261.4	636.3	223.4	114	231.2	112.5	212.2	258.5	109.6	199.5	109.7	101.9	159.2	134.3	94.28	17.02	137.6	333.2	366.6	1007	943.1	142.6	161.5	87.15	322.4	285.5	98.62	72.05	362.7	208.4	166.1	192.7	350	253.9	613.3	591.8	235.3	186.7	325.9	95.4
105376885	0	0	0	0	0	0	0	0	0	0	0	0	0	0	0	0	0	0	0	0	0	0	0	0	0	0	0.03938	0	0.04353	0	0	0	0	0	0	0	0	0	0	0	0	0	0	0	0.08796	0	0	0	0
5051	5.931	5.064	7.41	5.931	6.747	11.89	6.352	9.649	5.23	12.51	7.291	10.04	9.831	9.877	9.009	10.71	12.5	8.853	9.031	11.27	10.14	4.026	10.05	8.392	4.953	18.16	5.687	15.14	5.6	9.847	5.626	12.02	4.793	9.519	13.81	11.56	10.11	5.467	6.204	6.36	6.134	9.68	11.74	13.25	7.799	5.503	3.95	3.891	7.655
101928216	0.3465	0.038	0.1156	0.04446	0.0483	0.01975	0	0.1234	0.07071	0.09115	0.1453	0.1725	0.06238	0.1212	0.1683	0.05655	0.3809	0.03786	0.1871	0.1845	0.8337	0.07475	0.03568	0.07797	0	0.04153	0.04579	0.1743	0.1856	0.02807	0.04924	0.282	0.05759	0.1867	0.2379	0.1691	0.06983	0.05576	0.04976	0.08656	0.1488	0.01989	0.05045	0.06766	0.05114	0.09075	0.09009	0.05466	0.06312
2134	0.6813	0.1821	0.2678	0.1312	0.2256	0.1748	0.2134	0.1668	0.1999	0.2554	0.1904	0.1978	0.1955	0.5066	0.3055	0.5004	1.081	0.1815	0.8781	0.1134	0.8709	0.101	0.25	0.138	0	0.06125	0.1013	0.3598	0.6345	0.2587	0.23	1.352	0.08493	0.3855	0.2833	0.1385	0.02575	0.09594	0.1101	0.2872	0.3047	0.1027	0.0992	0.03326	0.2514	0.1422	0.3654	0.309	0.1513
7780	0.8207	0.5513	0.1027	0.04608	0.06674	0.04094	0.09997	0.08526	0.02443	0.1511	0.7527	0.1192	0.03232	0.06283	1.583	0.1367	3.631	0.4119	0.2292	0.06375	0.126	0.03873	0	0.04848	0.02376	0	0.04746	0.2167	0	0.02909	0.03402	0.2192	0.1074	0.8707	0.2465	0.1168	0	0.03852	0.1031	0.08971	0.2055	0.1855	0.05228	0.1636	0.08832	0	0.08169	0.03777	0.0327
105376910	0.1589	0	0	0	0.02584	0	0.1548	0	0	0	0	0	0	0	0.1039	0	0.2751	0.03038	0	0	0	0	0	0	0	0	0	0	0	0	0	0	0.01848	0	0	0	0	0	0	0	0	0	0	0.0724	0.02736	0	0	0	0
84676	0	0.05989	0	0	2.284	0.5915	0.05069	1.653	0	0.08621	0.2799	0.06042	0.07374	0.3822	0.1837	0.1486	0.1201	0.1492	0.08045	0.07272	0.4928	0.07855	0.3375	0.1966	0.07228	0.03273	0.07219	0.3571	0.05319	0	0.1811	0.6668	0	0.08829	0.548	0.1777	0.2477	0	0	0.3184	0.3126	0.1254	0.106	0.1067	0.2149	0	0.1065	0.02872	0.04975
149420	1.008	9.874	2.816	7.009	8.376	11.85	1.612	8.292	2.106	2.728	8.791	3.59	5.208	7.211	5.399	11.18	7.503	9.231	5.283	6.552	9.858	2.442	10.73	7.089	2.404	12.76	3.73	10.12	11.35	6.359	3.192	9.879	3.923	9.039	13.66	10.23	7.91	3.681	3.31	7.146	3.063	14.67	10.33	4.995	6.525	3.765	3.428	5.009	5.591
105376886	0	0.1017	0	0.3174	0.1724	0.2115	0	0.1101	0	0	0.432	0.2052	0.08348	0	0.06931	0	0.3058	0	0	0	0.09297	0	0.6685	0.1669	0	0.3335	0.2451	0	0.09031	0	0	0.2831	0	0	0.3918	0.1006	0.1869	0	0.1776	0	0	0.6389	0	0	0.2737	0.1214	0	0.09754	0.4223
79927	1.012	2.217	0.3575	0.6418	0.7747	3.54	2.998	8.535	1.602	2.807	1.281	9.244	2.664	1.775	0.3894	0.5215	0.5727	1.275	0.7981	0.4995	0.7521	1.199	1.652	1.332	0.5378	0.3247	1.506	3.019	2.03	0.6922	0.9082	2.693	2.189	0.5615	0.8144	1.401	1.344	0.6261	0.7383	1.371	1.551	0.8854	0.9305	0.624	1.292	1.583	0.4606	0.4603	1.063
110806296	0	0.08394	0	0	0	0	0.07104	0.09088	0	0.08055	0	0	0	0.08929	0	0	0	0	0	0	0	0	0	0	0	0	0	0	0	0	0	0	0	0	0	0.08301	0	0	0	0	0	0	0	0	0	0.05012	0.04976	0	0
51042	57.81	44.31	74.76	33.48	64.4	36.17	45.73	63.71	47.52	76	60.22	80.3	50.61	47.88	27.4	58.99	24.82	39.36	41.57	78.64	40.7	34.45	40.11	47.4	29.7	54.9	25.7	70.45	59.48	85.55	30.84	52.09	27.29	53.5	40.46	46.89	44.68	45.52	56.99	37.61	32.19	52.28	63.9	83.56	38.32	19.4	37.62	48.08	34.06
10256	40.34	32.81	31.23	23.6	30.71	35.05	24.46	36.49	16.38	28.43	36.16	43.35	28.86	23.93	13.61	24.06	6.597	23.76	12.26	24.45	24.75	6.745	35.23	22.68	10.31	26.53	12.83	36.85	37.32	22.94	7.048	19.39	10.1	27.2	21.19	22.84	26.54	13.96	8.544	17.16	12.41	34.12	27.49	1.694	28.9	14.52	8.604	11.74	21.35
378807	0.6908	0	0.08919	0.1001	0.02174	0.02668	0.02171	0.1389	0.01592	0	0.0218	0.2847	0	0.1092	0.03498	0	0.02572	0.02557	0	0.1246	0.02346	0	0.02409	0.02106	0.01548	0	0	0	0.06836	0.03791	0	0.02381	0.03111	0	0	0.1015	0	0.07531	0	0.01948	0	0	0.04542	0	0	0.01532	0.1217	0.02461	0.1279
101928303	0.6184	0.2967	0.05157	0.2315	0.1509	2.591	0.9039	0.6424	0.03681	0.3416	0.5041	0.6584	1.266	0.5681	0.9706	0.05888	0	0.5912	0.4782	1.537	0.1085	0	0.2786	1.12	0.358	0.1297	0.09535	0.381	0.1581	0.04384	0.1538	2.863	0.07195	0.4665	0.05715	0.8801	0.2181	0.05805	0.1036	0.2704	0.1032	0.1864	0	0.1409	0.05324	0.1063	3.236	0.1707	0.04928
64793	5.905	10.36	10.99	6.493	8.825	11.14	4.243	8.471	5.705	6.099	10.27	9.15	12.47	8.087	5.342	8.602	7.274	6.292	6.25	4.652	8.216	4.522	6.463	6.161	4.521	9.96	8.101	10.93	14.27	8.338	3.864	5.988	3.946	10.36	9.176	8.134	6.732	8.793	8.5	5.795	4.723	8.483	8.948	12.22	8.362	6.45	6.255	19.56	6.51
83442	478.1	300.4	369.9	221.8	204.6	163.6	390.7	291.2	263.1	717.2	245.7	336.8	193.9	316.4	237.1	293.5	264	245.5	680.6	198.4	229.4	252.5	249.5	276.8	125.4	206.9	336	456.7	365.7	575.5	402.4	263.7	293.1	397.8	233.2	294.4	147.1	683.6	640.7	213.4	321.2	206.3	252.3	2043	269.8	168.7	177.2	202.3	270.9
91544	46.78	56.65	20.15	24.16	44.19	43.97	75.98	37.33	26.56	63.28	64.47	37	27.32	44.56	19.46	17.52	23.12	43.92	49.12	20.44	39.85	16.52	40.88	25.52	9.742	23.32	38.87	49.11	38.05	44.13	33.23	32.45	33.76	30.34	27.77	46.28	24.51	28.3	27.22	28.58	26.51	34.01	26.1	27.6	35.34	20.09	20.57	21.35	25.44
1043	21.89	71.77	19.28	46.16	50.72	43.01	92.39	58.28	55.91	143.8	53.53	80.97	41.38	79.55	41.54	35.06	42.15	58	132.3	42.46	77.26	52.36	101.7	60.82	28.93	35.33	80.34	109.6	65.57	23.27	103.4	41.18	118.4	43.34	52.9	109.3	50.1	57.22	53.94	70.94	48.38	26.68	45.95	24.39	40.31	26.25	40.19	30.74	49.71
55057	2.517	0.4667	1.217	0.2625	0.2484	0.1806	1.406	0.8696	0.2761	0.7499	0.5994	1.664	3.404	0.8313	0.6658	2.283	4.417	1.633	0.6415	0.1054	1.945	0.3844	0.4485	0.3297	1.978	0.1542	2.922	0.9858	1.166	0.3849	0.6752	0.8158	0.2961	1.173	0.3136	0.5474	0.1197	1.572	1.507	0.3957	0.5761	0.5456	0.3267	0.1804	0.857	1.27	2.085	0.6142	0.7393
257101	7.325	3.34	0.1968	6.47	0.8635	0.6768	4	0.7967	7.322	2.906	3.631	0.571	0.7667	2.408	3.318	1.573	1.248	0.8742	4.03	2.314	2.536	2.524	3.535	2.741	8.453	0.4331	0.5231	5.452	2.086	0.8782	6.822	1.234	7.104	1.252	0.2999	1.231	1.274	4.32	8.378	1.01	1.896	0.8595	1.303	4.402	1.625	0.7943	0.6878	6.786	4.114
79727	0	0	0	0	0	0	0	0	0.05932	0	0	0.01608	0	0	0	0	0.03195	0	0.01427	0	0.01457	0	0.04489	0	0	0	0	0.01462	0	0.01177	0.01377	0	0	0	0	0	0	0	0	0.0242	0	0	0	0	0	0	7.084	0	0
79947	21.07	15.8	19.81	14.99	13.24	13.55	11.53	21.44	13.92	21.95	23.32	28.39	18.2	19.14	11.6	22.05	20.06	18.32	16.31	13.09	15.3	6.993	22.39	13.53	9.853	25.1	12.34	20.51	16.74	16.93	12.95	15.66	8.409	17.98	20.87	15.24	11.94	13.92	11.14	13.44	14.29	12.27	16.5	24.78	13.42	12.4	6.988	10.74	13.1
101928324	1.275	1.958	0.7799	0.7638	1.175	2.121	0.06905	1.855	0.5062	0.4697	1.248	1.975	1.339	1.215	0.6117	0.6476	0.736	1.87	0.5845	0.2642	2.088	0.214	2.528	1.005	0.9354	1.248	1.508	1.048	1.232	0.7836	0.2115	0.8327	0.2473	0.4811	1.179	1.129	1.874	0.3193	0.6411	1.673	0.5679	0.7689	0.7944	0.1937	0.8784	0.6333	0.8705	0.626	0.9487
3151	199.4	365.2	333.1	209.9	373.2	207.3	189.3	280.3	105.9	304.1	530.4	291.5	151.1	242.3	126.7	252.1	193.6	370.5	286.6	194.9	214.5	171.5	246.1	207.1	80.89	308.1	229.5	455.8	738.6	693.8	212.4	213.8	166.8	329.6	395	239.6	233.4	379.5	241.6	211.5	169.7	397.6	293.6	507.1	364.9	162.1	157.4	246.4	153.7
6195	20.23	43.46	43.99	31.57	28.18	32.53	41.95	52.06	17.56	82.06	36.76	63.45	19.56	37.23	21.91	38.75	20.56	61.23	40.32	51.72	33.24	19.34	51.27	45.58	9.62	45.19	21.98	72.99	45.75	35.5	33.1	25.26	27.15	28.95	35.02	53.55	32.1	34.21	24.6	29.21	27.91	37.14	25.85	26.68	35.22	16.45	16.06	21.09	25.81
100302190	1.068	1.23	0	0.9597	0	1.279	2.082	1.332	0.7631	1.18	0	0	0	1.308	0.8384	0	1.233	0	1.101	0	1.125	0	1.155	1.01	0	1.344	0	0	0	0.9088	2.125	0	0	0	0	1.216	1.13	0	1.074	0.9342	1.07	1.288	0	0	0	0	0.7291	0	1.022
105376888	0.06448	0.03712	0	0	0	0.1158	0	0	0	0.1425	0	0	0	0	0.0253	0	0	0	0.06649	0	0.03394	0	0.06972	0.03047	0	0	0	0.03406	0	0	0	0.03444	0	0	0	0	0	0.03632	0	0.02819	0	0.03887	0	0.1763	0.03331	0.02217	0	0.03561	0
101928728	0.95	0.4606	0.7005	0.2021	1.073	1.945	0.5116	0.4363	0.5536	0.4696	1.003	0.9873	0.4726	0.9493	0.1962	0.3713	1.154	0.6884	1.16	0.3029	0.2632	0.2454	1.054	0.2599	0.3648	0.7237	0.347	3.037	0.5369	0.7656	0.6715	0.5876	0.5585	0.5941	0.8595	0.5124	1.085	0.7323	0.377	0.6121	0.4508	0.422	0.3567	0.3418	0.9298	0.2235	0.4437	0.2761	0.4304
8289	20.45	31.56	20.53	15.39	25.26	43.23	15.05	27.91	12.13	27.67	23.65	20.47	22.54	29.8	11.66	30.35	25.69	32.92	19	12.77	28.12	9.575	33.98	23.29	9.839	28.84	17.3	25.36	25.93	16.91	13.83	21.6	14.2	28.57	24.94	20.72	20.1	21.36	13.69	15.96	18.06	21.1	24.97	20.67	30.55	15.33	12.09	23.55	19.29
55650	8.478	6.537	17.98	6.704	8.475	18.07	7.456	12.63	5.466	14.81	9.416	16.62	7.054	9.878	5.592	8.033	10.5	14.88	9.982	14.3	15.71	8.219	14.51	7.942	12.72	29.1	5.479	17.95	8.785	9.164	8.229	8.174	5.407	11.02	12.3	11.9	17.7	10.84	5.651	7.2	8.249	11.95	6.381	18.43	8.74	6.786	3.721	10.36	8.342
84243	18.77	16.55	15.86	12.15	10.26	11.13	11.43	17.36	12.73	19.14	14.98	22.47	12.45	19.8	8.78	20.59	14.92	22.61	15.1	10.62	14.96	11.25	21.87	16.42	8.385	10.2	17.04	18.11	17.18	11.97	18.02	13.5	10.98	16.07	16.62	14.1	9.368	22.25	13.33	10.37	10.36	13.02	19.21	12.55	12.67	7.775	12.05	18.95	16.34
2810	159.7	143.4	209.9	113.3	136	60.76	199.2	288	85.95	167.5	119.6	209.4	221.7	174.2	57.16	227.8	62.84	91.31	115.5	405	74.53	117.1	68.52	231.4	49.6	161.8	103.6	148.3	275.2	326.4	246.1	56.9	36.29	155.4	103.4	122.3	96.4	380.4	421.5	102.6	77.14	95.04	68.65	79.08	164.8	64.47	20.9	335.9	90.21
54707	10.62	11.85	12.09	7.135	11.34	13.6	7.636	14.74	6.644	13.18	12.88	17.79	10.47	12.82	7.336	13.77	7.779	18.09	9.54	11.47	11.28	5.377	17.02	12.79	6.064	17.97	8.032	15.28	11.48	13.93	7.38	15.13	6.409	12.71	10.58	11.96	13.48	7.553	8.141	8.216	8.374	12.98	9.552	15.61	10.8	6.484	10.1	8.404	9.76
63906	11.24	10.02	11.82	8.736	9.005	10.95	6.496	10.56	6.013	12.74	10.92	13.6	7.24	10.98	5.745	10.75	8.328	13.89	9.838	9.698	9.439	5.014	14.19	8.03	4.722	11.02	7.812	14.41	11.41	10.96	8.998	9.272	6.807	9.792	7.016	9.317	9.377	7.157	7.438	7.429	6.835	9.424	8.1	13.19	10.13	4.116	5.531	10.39	7.75
10726	68.23	63.44	101.3	41.05	56.96	61.9	68.07	77.71	40.38	105.1	87.22	119.4	31.94	46.53	37.98	59.11	34.22	98.74	61.92	55.49	44.49	36.98	65.75	43.93	20.87	56.62	52.91	108.6	71.75	104.4	44.17	60.59	36.26	66.43	48.07	52.83	51.73	54.02	54.56	54.95	36.44	73.81	64.96	146.2	58.46	32.38	52.14	48.26	55.73
8431	0	8.293	1.552	4.148	0.06725	8.375	6.683	3.093	0.1477	1.18	0.5394	1.321	0	0.802	1.65	0.03937	0.07955	4.705	0.1777	6.745	0.1814	0.02602	10.21	1.889	0.04789	0.6072	0.1275	12.74	4.934	0.1173	0.24	2.43	0.9142	0.7409	0.1911	15.34	3.501	0.2329	0.03465	12.63	0.6214	0.831	0.2459	0.1413	1.104	0.4265	2.822	0	0.6592
126695	21.51	13.91	20.16	7.569	20.5	16.07	9.435	18.36	4.385	20.59	19.87	19.41	11.84	14.66	5.365	18.49	8.437	27.34	9.522	17.74	10.72	5.204	18.74	13.24	6.126	17.56	6.634	25.2	22.91	23.45	6.856	10.58	3.974	17.78	15.1	14.2	15.03	11.13	6.536	7.978	7.603	17.9	13.59	2.708	18.1	7.079	7.122	8.659	9.446
388610	1.739	4.989	7.511	1.066	3.339	16.25	7.933	9.116	1.124	9.635	4.994	9.713	0.5478	3.752	17.07	4.95	0.7963	6.427	7.284	7.202	3.195	1.396	3.969	3.26	0.2493	3.334	2.017	17.05	1.326	7.771	6.122	31.52	4.759	16.64	8.814	3.959	2.511	1.772	6.326	25.55	1.797	3.261	1.575	217.4	3.963	0.8159	2.882	3.17	4.487
115572	5.434	3.034	8.704	0.6914	1.047	5.193	8.704	6.454	1.416	18.94	0.9354	28.5	0.4409	3.171	0.8785	9.992	4.065	3.184	2.645	1.717	6.407	0.317	0.4287	2.292	0.06481	1.291	0.6257	3.966	2.266	2.222	2.854	6.802	1.677	6.334	1.991	1.301	0.5676	8.591	4.502	2.427	6.612	2.193	1.046	2.519	2.241	2.181	1.321	0.7469	1.807
101928391	0.5668	0.1305	0.2836	0.2546	0.1659	1.086	1.491	0.9186	0.5669	0.8142	0.3882	0.7901	0.5894	0.486	0.4894	0.06476	0.3926	0.2601	0.3507	0.317	0.537	0.0428	0.5516	0.9108	0.07877	0.214	0.1573	0.3593	0.4637	0.5787	0.3383	1.877	0.3562	0.5132	0.1257	0.6454	0.2399	0.447	0.285	0.6444	0.2271	0.6151	0.05778	1.007	0.4099	0.2728	0.07738	0.1878	0.8674
6548	27.13	21.28	36.93	14.19	10.66	14.86	22.52	39.98	11.48	41.51	21.15	34.15	7.34	26.01	13.67	18.33	15.31	20	20.46	40.14	23.83	7.285	20.96	26.71	26.17	40.81	16.49	21.65	18.61	14.54	12.82	21.62	9.418	22.43	18.65	26.81	22.66	13.01	11.1	15.29	15.76	15.72	13.24	26.98	18.93	10.79	9.657	13.11	13.14
102723760	0	0	0	0	0	0	0	0	0	0	0	0.1915	0	0	0	0	0	0	0	0	0	0	0	0	0	0	0	0	0	0	0	0	0	0	0	0	0	0	0	0	0	0	0	0	0	0	0	0.182	0
105376890	0	0.08405	0	0.06558	0	0.08739	0	0	0.1043	0.08066	0	0	0	0	0	0	0	0	0	0	0	0	0	0	0	0	0	0	0	0	0	0	0	0	0	0	0	0	0	0	0	0	0	0	0	0	0	0	0
23038	28.19	22.18	33.31	18.76	20.47	25.91	32.62	38.89	12.14	42.87	33.76	50.66	18.5	28.17	20.16	21.64	20.41	40.87	21.96	24.9	29.46	9.18	39.28	16.9	13.73	42.87	15.21	39.79	30.58	21.32	20.71	30.23	16.41	27.98	30.73	33.94	26.73	16.32	11.81	14.51	18.71	24.99	24.8	29.89	23.45	13.9	12.44	10.93	18.9
84065	22.45	23.66	31.4	10.55	15.92	22.53	19.56	25.43	12.87	42.46	26.63	41.15	14.63	21.58	10.13	27.43	15.16	29.43	22.06	17.16	21.04	14.07	24.1	20.28	16.58	20.11	15.86	28.71	26.78	27.29	26.32	22.86	10.37	28.48	16.62	23.51	22.84	22.72	14.69	14.48	14.24	18.42	19.01	33.93	22.4	9.345	11.17	15.86	17.86
644961	0.7541	0.6271	0.4192	0.6962	0.7563	1.805	0.2858	1.018	0.3142	0.2083	1.045	0.5839	1.366	1.155	0.6247	0.6462	0.822	0.5047	0.4536	0.09762	1.036	0.4587	1.019	1.029	0.3202	1.292	0.9302	0.3761	0.9425	0.0891	0.1875	0.5595	0.2193	1.043	0.6504	0.7632	0.6206	0.3068	0.4633	0.8243	0.6295	0.6314	0.4056	0.6586	0.6925	0.5041	0.4432	1.041	1.162
84958	98.6	69.37	40.76	29.37	20.71	25.87	57.49	61.14	29.34	94.12	56.46	60.97	34.91	67.01	19.19	26.29	16.6	57.32	26.13	30.38	50.62	14.3	86.72	13.68	22.08	43.26	26.77	28.14	28.67	32.77	33.17	41.74	16.82	31.1	22.09	28.75	22.92	21.14	49.72	27.19	29.03	54.03	21.88	14.59	47.41	32.02	14.72	18.92	40.53
9064	14.82	18.59	17.29	11.16	13.35	11.72	18.44	26.15	11.39	29.36	21.47	30.71	13.64	31.17	9.033	33.02	10.66	16.88	16.75	18.77	44.61	4.02	22.48	20.68	3.481	15.96	10.65	19.32	33.94	13.38	13.15	13.8	7.591	21.03	14.82	25.7	11.51	13.39	9.987	13.54	16.81	21.29	12.97	15.63	14.44	15.54	5.965	7.393	17.18
8547	3.93	3.259	1.731	1.13	1.943	11.79	111	32.86	37.02	108.2	3.435	146.7	10.2	32.42	2.632	1.916	2.601	13.77	1.513	6.008	5.903	35.34	1.587	13.08	4.479	3.628	4.509	27.07	14.58	3.121	9.384	19.99	18.99	2.194	12.09	1.85	4.27	11.63	12.28	10.17	25.04	11.56	4.861	1.003	8.771	7.819	23.07	0.7524	29.22
388611	0.03723	1.501	1.714	2.241	1.889	2.764	19.88	15.73	8.83	13.29	5.573	21.45	5.56	7.342	1.578	0.7657	0.08595	8.159	6.757	5.379	21.32	1.631	2.295	7.284	0.2587	6.795	0.5167	4.916	2.779	2.407	2.741	9.785	5.562	5.224	6.648	3.646	1.261	2.181	1.31	2.051	1.567	7.003	2.125	0.2036	2.039	3.149	1.118	2.097	5.163
2827	1.664	3.053	3.017	0.8173	1.623	0.778	1.495	5.768	1.653	1.637	0.9409	8.213	1.376	1.719	0.8773	0.9207	0.8701	0.5965	2.171	0.8238	0.3557	1.531	0.4497	0.6634	0.3793	0.5562	1.419	2.718	2.499	2.742	1.836	2	0.98	3.265	1.672	0.2368	0.2751	0.7029	1.281	0.7956	2.682	0.7209	1.166	7.036	0.6445	1.162	2.768	5.168	1.144
10163	33.93	32.83	32.71	37.15	39.09	42.86	36.61	54.63	25.61	51.7	57.03	63.29	31.12	59.32	27.11	60.3	39.06	40.14	35.7	18.04	67.23	20.35	34.07	31.45	17.82	55.64	43.42	31.46	28.42	29.76	42.87	39.93	30.39	34.8	30.03	39.4	24.12	49.99	21.04	20.84	39.78	22.68	24.6	50.26	35.35	27.98	20.79	54.42	24.67
105376892	0	0.04617	0.1003	0.01801	0	0.336	0.1563	0.125	0.04296	0.2215	0.1569	0.1397	0.0379	0.1228	0.06293	0.0229	0	0.046	0.06201	0.01869	0.5909	0.03027	0.1951	0.1326	0.1114	0.05046	0.1113	0.04235	0.041	0.03411	0	0.1713	0.02799	0.1134	0.02223	0.04565	0.02121	0	0.1411	0.1578	0.1406	0.02417	0	0.02741	0.02071	0.05513	0.1231	0.3764	0.115
27245	6.333	13.16	18.39	5.73	13.44	17.16	7.99	21.61	15.36	13.62	20.68	15.88	7.399	13.39	7.746	15.72	12.04	22.32	11.68	4.406	21.81	3.245	13.67	9.224	2.096	6.677	8.753	13.79	5.512	10.33	7.723	12.39	5.488	19.51	9.648	9.417	4.768	4.717	6.23	8.517	8.546	8.984	11.47	14.53	16.12	8.632	3.905	7.353	9.42
2268	7.309	21.76	5.877	13.23	9.063	7.355	24.84	15.2	14.39	37.17	4.683	24.62	3.982	19.92	9.155	5.561	19.62	5.658	36.78	4.105	21.72	6.23	8.68	11.37	3.714	8.656	18.57	10.1	11.86	7.222	19.32	8.695	16.18	12.37	14.05	20.61	6.771	22.62	14.09	9.28	28.94	5.772	8.263	7.047	9.15	12.38	11.99	7.226	11.05
111216282	0.3779	0	0	0	0.1229	0.3016	0	0.3141	0	0.4175	0.3697	0.4389	0	0	0	0.1439	0	0.289	0.1299	0	0.2652	0.3805	0.1362	0.1191	0.9627	0	0	0	0.2576	0.1072	0.3759	0.2692	0.2638	0	0.1397	0.2869	0.2666	0	0.8865	0	0.2524	0	0.7703	0.3444	0	0	0.172	0.1391	0
2537	391.5	574.1	222.7	394.5	402.3	522.2	127.8	403.8	71.29	1045	1303	2295	175.7	312.7	955.5	407.9	105.6	1280	491.2	229.1	352.9	437.1	483	690.4	2459	244.6	371.5	1131	1262	844.4	424.9	199.5	168.6	591.3	1575	480.7	159.3	271.3	1200	1021	592.4	1208	2249	363.2	675	109.8	243.9	176.5	265.4
199870	2.721	4.855	3.444	3.44	3.925	4.609	3.658	7.857	1.813	4.076	4.671	7.733	3.924	5.217	4.28	7.508	3.737	8.07	4.547	6.145	6.001	1.584	6.234	4.737	1.861	6.321	2.836	6.112	4.608	3.898	3.895	5.412	3.281	4.54	4.485	6.086	3.983	3.441	3.536	3.865	3.114	4.811	3.343	3.191	4.667	2.706	2.041	2.874	3.168
23673	17.65	37.51	23.32	40.07	32.27	39.94	46.68	74.82	18.14	48.31	28.98	78.73	37.93	53.71	33.01	54.75	41.19	66.49	42.42	38.62	46.51	24.22	37.56	41.98	19.78	76.23	38.2	49.2	44	29.24	48.03	46.77	31.06	53.39	77.85	62.06	51.59	46.64	45.08	35.56	48.66	39.25	44.04	72.59	29.4	24.26	21.31	26.51	28.1
5511	18.17	27.77	28.06	22.39	29	24.55	17.94	29.57	17.71	28.26	26.37	27.48	23.95	28.86	16.37	35.04	25.44	33.21	25.54	20.05	20.44	18.85	36.55	22.05	13	35.66	23.81	29.02	32.69	29.41	26.5	25.76	16.88	36.04	29.61	23.95	21.76	26.9	25.83	18.81	22.18	27.89	22.15	38.82	25.73	14.26	18.05	30.4	21.48
677774	0	0.3853	0	0.3006	0.9796	0	0	0	0	0	0.6547	0	1.582	0	0	0.7647	0.7725	1.152	0	0	0.7045	0	0.3619	0.3163	0	0	0	0	0	0	0	0	0.2336	0	0.3711	0	0	0	0	0.5853	0	0.807	0	0	0	0	0	0	0.9601
9473	31.65	56.72	14	32.63	12.7	18.13	40.74	34.6	23.28	71.86	22.13	50.05	21.3	43	23.54	19.76	33.21	20.8	48.09	9.311	33.94	20.85	25.77	32.18	14.35	16.51	40.07	22.8	19.97	16.13	47.12	27.42	43.15	27.16	26.19	28.57	24.64	57.67	42.91	25.44	49.12	8.593	29.45	40.8	22.17	35.85	39.27	15.58	27.01
6118	34.14	42.36	51.44	34.32	60.98	42.08	20.46	46.25	29.3	43.67	69.55	54.47	32.35	43.13	23.4	47.29	32.43	63.8	48.23	39.58	40.63	29.7	78.4	39.46	18.37	97.93	35.16	69.14	63.18	71.19	41.62	41.99	32.6	61.65	44.12	42.21	39.47	41.51	34.61	34.37	36.88	55.62	49.2	73.28	40.49	29.6	29.25	28.57	33.43
27293	9.278	16.9	23.89	32.4	10.81	24.31	9.52	16.6	13.62	22.47	37.15	41.11	96.91	24.25	11.8	30.21	13.33	44.85	19.59	48.71	55.84	4.324	38.87	22.67	5.593	42.05	13.87	42.5	12.95	17.68	19.42	31.2	17.66	18.35	24.26	28.82	14.15	25.9	2.928	10.6	42.54	44.63	50.48	0.6711	20.34	15.5	11.41	1.301	11.8
55113	7.349	7.1	8.673	6.184	6.641	12.53	5.971	7.783	4.114	12.77	7.947	14.66	11.4	8.929	3.363	8.44	4.61	14.44	9.196	11.3	16.88	3.411	18.26	10.34	3.476	7.15	5.759	9.462	7.971	7.126	7.002	7.271	4.453	6.451	4.946	6.491	4.473	9.087	6.16	4.849	5.381	7.528	13	16.04	6.57	3.933	7.557	2.484	6.546
2140	6.601	8.274	7.578	5.656	6.916	9.55	4.987	8.578	5.61	7.403	7.715	10.72	4.432	9.871	3.745	8.37	7.257	9.275	5.064	4.163	6.758	3.883	8.617	7.033	2.863	10.25	6.298	6.128	6.48	5.118	5.116	6.013	4.05	9.866	6.617	7.544	4.761	10.31	6.744	5.224	5.168	5.366	5.224	6.117	5.789	4.657	3.768	10.09	5.619
5724	10.8	18.76	3.598	22.59	5.929	6.683	16.32	11.05	13.09	30.22	6.553	12.09	4.442	33.9	12.48	8.321	15.49	10.17	24.35	4.005	14.53	13.79	8.774	13.99	2.228	11.55	27.69	10.35	9.585	10.79	36.99	9.293	19.26	18.23	17.25	18.92	7.349	52.52	70.65	8.56	29.44	4.586	6.603	10.44	11.04	24.51	10.12	10.14	13.57
22826	72.64	86.97	125.5	73.25	93.63	71.3	60.05	103.1	63.7	105.1	108.7	135.6	55.88	79.84	51.85	103	74.76	121.8	90.7	79.11	62.67	64.55	107.7	77.93	32	143.2	76.7	126.2	104.4	131.5	86.43	75.15	61.35	104.2	95.79	84.09	89.06	101.2	94.81	73.88	69.79	97.75	76.65	171.5	77.52	49.58	52.42	82.15	65.92
93974	45.22	64.03	45.34	26.73	46.27	62.05	55.37	55.72	31.77	77.45	40.71	95.2	39.99	32.16	29.94	68.02	24.25	75.72	45.88	65.84	33.6	19.11	72.17	53.4	38.36	107.9	27.29	67.24	69.23	81.18	35.11	55.43	28.28	41.41	45.22	42.29	61.13	33.06	40.71	57.43	23.16	54.73	41	62.69	38.4	21.84	23.38	32.51	31.93
83667	7.007	16.43	18.83	11.33	8.988	21.98	11.55	18.88	6.299	33.21	8.426	19.26	3.349	12.01	11.39	8.761	6.143	35.64	11.69	10.11	5.453	5.184	26.83	12.72	10.8	20.69	8.857	15.33	8.92	10.19	19.02	9.572	7.156	14.13	12.75	19.2	11.7	15.49	11.43	15.64	7.587	19.04	15.31	14.94	11.18	6.257	5.094	5.443	10.1
54797	6.756	8.71	7.252	7.392	9.664	9.402	4.361	5.759	4.352	10.14	8.953	4.997	7.396	10.26	5.665	14.02	9.398	10.67	8.008	9.284	6.869	4.578	8.492	7.177	3.852	13.66	6.037	8.966	9.153	8.277	10.2	6.354	5.12	8.201	10.66	9.106	6.171	7.058	6.357	5.807	4.281	6.545	6.739	11.72	6.771	4.387	5.025	5.835	6.544
65979	7.648	26.07	15.8	11.97	13.56	15.51	9.683	19.84	5.845	15.59	20.7	19.97	11.62	18.01	11.55	22.18	14.06	23.59	13.02	10.11	13.04	5.989	26.48	12.99	6.748	24.55	14.35	19.59	15.47	16.42	11.36	19.96	7.826	18.97	20.1	13.91	10.34	14.57	11.06	13.34	11.71	16.13	14.21	12.14	19.28	9.411	7.769	12.1	14.3
1104	23	42.44	30.15	21.39	41.75	53.83	13.59	45.39	30.4	36.54	56.37	60.95	25.08	27.91	18.91	41.69	32.45	87.84	30.81	22.97	16.06	25.96	31.91	23.07	12.46	28.07	45.35	47.87	40.32	48.55	23.16	28.48	16.59	53.31	57.19	24.35	16.22	42.62	30.31	24.46	18.04	37.08	45.51	58.83	42.98	22.02	27.16	49.21	24.74
8420	11.29	20.94	6.706	10.32	11.46	8.929	9.23	20.9	22.77	16.9	13.23	29.07	30.75	9.919	9.998	15.99	11.23	14.75	10.6	17.97	13.21	10.12	20.46	15.2	9.92	9.715	10.1	16.56	16.13	7.413	8.574	10.55	10.33	19.13	18.01	17.09	11.48	19.34	25.5	12.9	10.25	11.56	17.06	50.92	13.14	4.265	20.43	27.01	22.94
6080	4.562	3.399	1.611	4.339	1.833	3.534	0.7846	8.363	4.984	2.076	6.038	6.546	8.878	2.301	2.738	2.146	3.407	4.926	2.49	2.501	2.825	2.026	4.353	4.566	1.492	4.728	3.973	3.402	5.489	0.2283	4.005	0.5734	2.061	5.466	5.952	3.056	3.692	8.163	10.25	4.693	3.764	2.912	5.744	3.669	6.1	0.1845	8.609	8.299	10.52
26768	6.504	4.68	0.5423	3.895	3.173	3.568	1.849	14.53	6.388	1.796	2.916	3.777	9.989	3.319	5.529	4.954	2.815	6.529	2.235	3.789	3.708	2.251	6.739	2.817	2.824	1.364	3.761	6.297	3.325	2.766	2.157	2.606	2.081	7.666	7.814	3.394	0.8602	14.35	13.08	3.317	5.972	2.287	7.457	4.075	5.599	0.7452	11.84	6.883	9.589
54952	10.06	29.4	14.68	16.79	19.69	30.2	14.37	34.06	10.63	27.63	40.97	42.01	11.13	13.34	8.611	26.11	17.09	52.63	18.31	13.7	11.2	8.41	21.49	12.77	5.152	23.07	17.14	29.35	24.81	27.3	16.7	13.14	9.97	21.46	32.87	24.36	17.79	14.94	12.75	35.29	9.169	26.49	27.4	30	19.28	8.264	8.317	8.129	17.96
85028	22.87	33.55	15.52	16.91	20.17	20.88	14.45	38.37	10.5	17.94	26.28	28.29	12.73	17.71	10.43	25.5	13.8	31.51	29.85	9.903	15.88	9.185	27.92	18.53	7.835	11.56	15.17	24.68	21.7	17.88	12.41	14.03	9.732	19.38	27.3	16.23	18.07	22.91	22.41	20.16	12.84	21.56	22.54	33.87	19.53	7.718	11.88	17.96	27.59
692212	27.78	23.19	13.2	11.85	8.809	12.47	5.414	22.51	7.441	7.672	19.02	15.32	5.907	7.654	15.8	32.53	9.618	19.92	32.93	5.178	12.43	3.67	28.53	15.09	1.447	9.613	17.35	26.41	23.43	18.31	6.908	17.06	5.332	13.36	23.87	14.23	13.96	26.6	14.66	32.18	2.087	10.05	21.23	21.83	7.174	5.729	13.27	13.8	13.28
677838	42.3	63.96	22.66	29.56	36.28	36.83	27.07	69.25	23.5	18.41	35.53	52.61	22.62	30.88	28.51	51.26	25.65	53.93	48.47	14.74	18.89	11.94	55.45	35.14	11.58	33.34	25.3	43.78	43.26	40.35	16.15	21.91	15.81	28.05	68.72	21.41	37.08	43.81	51.13	48.95	16.7	47.4	40.5	43.81	36.2	12.93	22.46	29.26	49.04
677825	14.31	30.53	12.63	12.48	6.571	15.62	12.3	28.85	8.418	11.16	15.64	23.95	7.16	12.89	7.597	11.54	11.17	18.83	14.75	6.276	9.303	6.037	25.03	12.73	4.386	9.534	10.51	12.89	9.898	5.37	7.117	9.442	8.226	7.143	12.6	10.54	10.24	13.75	7.616	13.25	10.54	8.119	13.3	6.329	13.04	5.498	9.192	9.76	21.73
692073	28.6	34.37	12.86	16.39	14.16	20.35	12.12	40.83	6.811	7.329	19.47	26.97	10.19	23.86	10.74	12.79	17.23	23.78	22.65	6.182	20.95	5.008	30.03	14.89	7.489	14.09	10.74	15.33	9.751	7.053	7.011	7.972	7.525	9.382	22.07	15.58	10.97	24.29	12.09	16.68	7.891	7.498	14.79	17	20.13	7.696	8.489	9.615	23.39
115273	4.856	14.62	3.034	7.963	7.171	3.783	4.307	6.022	1.872	15.84	8.998	3.671	1.287	7.647	4.033	5.637	10.68	5.011	25.75	2.706	4.111	11.35	3.445	3.618	0.9104	5.206	4.897	6.432	9.17	6.863	10.58	3.624	5.973	6.339	8.663	7.87	4.676	5.876	3.694	4.269	6.847	2.416	2.986	5.655	7.008	4.275	1.578	5.533	6.02
6883	13.58	15.41	29.96	16.83	19.04	19.1	12.67	29.69	15.03	24.74	25.15	29.13	17	18.06	13.32	23.12	12.52	25.47	22.29	19.52	11.62	12.88	22.67	17.68	6.946	28.33	15.81	28.84	21.96	28.23	16.57	17.02	14.01	32.62	26.6	18.38	17.57	20.56	18.54	16.7	12.68	17.04	22.01	38.85	14.53	13.48	13.58	15.16	15.67
105378616	0.3481	0.3436	0.7962	0.5361	0.6309	1.369	0.3877	0.8059	0.2842	0.2198	0.6325	0.6354	0.5171	0.3046	0.07806	0.3409	0.3444	0.6847	0.5128	0.2318	0.4712	0.1878	0.968	0.329	0.4146	0.7511	0.4601	0.6829	0.6611	0.7615	0.4453	0.797	0.868	1.013	0.6618	0.3964	0.6841	0.8964	0.5	0.2609	0.2989	0.4797	0.6083	0.6799	0.3083	0.3419	0.4073	0.6042	0.3805
26824	0	0	0.4118	0	0.4015	1.478	0	0	0	0	0	0.478	0	0	0	0.4701	0.4749	0	0.4243	0	0.8663	0.3107	0.4449	0.3889	0	0.5179	0.3807	0.8693	0.4208	0.3501	0.4094	0.4396	0.8618	0.4656	0	0	0.4354	0.9272	0	0.3598	0	0.4961	0.4194	0.5625	0.8502	0.2829	0.5617	0	0
10691	3.336	5.116	3.917	3.155	4.09	4.415	2.777	4.525	2.329	3.89	4.92	4.742	3.557	4.497	2.335	5.306	3.957	6.261	4.607	2.016	2.568	2.405	4.985	3.684	1.963	5.813	3.792	3.072	5.778	4.485	3.903	3.788	2.575	4.164	4.676	3.722	3.175	6.337	3.169	2.851	3.174	3.133	3.341	3.174	4.763	2.23	1.871	2.981	2.782
51441	29.49	59.65	46.13	47.59	67.09	69.34	34.11	85.04	25.02	57.38	67.22	86.7	65.4	58.71	29.65	76.78	43.81	79.92	45.54	47.58	39.34	23.35	72.68	45.56	23.59	83.24	39.48	57.82	57.74	62.02	51.97	45.2	29.34	63.53	62.76	62.93	38.68	44.66	41.61	30.46	38.1	52.2	56.72	69.08	61.95	31.7	28.75	43.09	38.71
4985	0.05366	0.6385	0.07159	0.1232	0.1105	0.3069	0.1278	0.1635	0.03833	0.112	0.2216	0.1385	0.005635	0.09494	0.2012	0.04769	0.06194	0.1437	0.04918	1.562	0.182	0.02701	0.2901	0.05072	0.01657	0.3527	0.04965	0.2456	0.1097	0.07101	0.07118	0.2102	0.08325	0.2834	0.06612	1.154	0.1893	0.0403	0.05395	0.2555	0.07765	0.07908	0.1337	0.269	0.2094	0.05739	0.1017	0.02634	0.05132
2035	2.932	12.59	7.211	9.562	7.133	12.8	4.999	14.78	3.823	9.856	9.996	13.97	8.055	8.856	6.661	10.39	5.309	12.21	4.918	9.34	10.91	4.108	13.08	11.21	2.665	15.44	6.27	10.18	6.839	4.805	6.756	8.768	6.082	7.528	10.38	14.03	9.12	6.204	3.922	7.418	5.895	9.361	10.19	7.249	7.667	4.921	5.386	5.096	7.359
399474	15.87	14.36	6.796	4.992	5.539	9.585	6.405	10.6	4.425	12.72	8.71	13.6	5.629	9.173	7.597	21.05	7.586	11.29	11.27	9.858	6.626	6.467	11.65	7.681	1.619	7.144	6.21	11.32	8.208	7.591	11	9.576	5.034	8.723	7.731	10.68	7.229	12.61	5.147	8.447	6.944	7.301	8.77	20.69	5.618	3.656	5.234	5.433	6.629
6429	65.19	110.5	82.83	51.73	72.94	90.67	66.09	123.1	52.04	97.25	97.37	165.7	51.34	67.3	45.82	94.76	51.68	119.1	67.41	60.8	66.08	32.35	135.5	60.47	33.29	84.66	62.57	106.1	131.1	71.67	60.62	66.99	41.45	91.64	58.63	58.11	75.06	73.98	69.47	62.09	51.66	97.06	74.66	95.79	86.11	54.98	47.63	76.15	54.42
51102	9.804	6.197	5.937	4.722	8.415	7.931	4.953	9.632	5.092	10.33	9.622	17.09	7.69	10.56	4.533	10.75	8.718	12.15	7.123	7.305	7.918	4.527	13.15	5.042	6.396	9.665	6.086	11.74	8.111	9.197	6.904	9.314	3.823	10.93	7.609	8.44	5.495	6.648	6.835	5.257	5.124	9.297	8.565	15.79	8.747	3.473	4.092	6.378	6.005
10076	17.59	26.7	16.38	3.093	25.53	23.69	22.13	29.93	3.939	27.7	27.86	49.28	23.87	52.84	9.155	36.04	34.29	30.1	20.67	26.08	26.66	7.209	43.13	14.41	4.483	41.77	7.258	21.84	3.877	9.586	19.62	14.89	9.697	21.03	17.89	17.25	25.74	3.117	20.23	4.339	14.55	38.35	14.54	14.47	34.95	16.68	2.865	2.82	8.548
101928460	0	0	0	0	0	0	0	0.06448	0	0	0.0253	0.03004	0.02444	0	0	0	0	0	0	0	0	0	0	0.02444	0	0.03255	0.02393	0.02732	0	0	0	0	0	0	0	0	0	0	0.052	0	0	0.06236	0	0	0.08016	0	0.0353	0	0
107984933	0	0	0	0	0	0	0	0	0	0	0	0	0	0	0	0	0	0	0	0	0	0	0	0	0	0	0	0	0	0	0	0.1109	0	0	0	0	0.1099	0	0	0	0	0	0	0	0.2145	0	0	0	0
107984934	0	0	0	0.04843	0	0	0.02627	0	0	0	0	0.03131	0	0	0	0	0	0	0	0	0.05675	0	0.05829	0	0	0	0.02494	0.05694	0	0	0	0.05759	0	0.0915	0	0	0	0	0	0	0.027	0	0	0	0.02785	0	0	0.02977	0
101929406	0	0.1263	0	0	0.07137	0	0	0	0	0	0.03578	0	0.1037	0.04479	0.0287	0.04178	0.04221	0	0	0	0.07699	0	0.07909	0	0	0	0	0.03863	0.0374	0	0	0.07814	0.05106	0.2069	0	0.04164	0	0	0	0	0.03664	0	0	0	0	0	0	0	0
105378617	0.01658	0.03818	0.04976	0.1489	0.03235	0.1389	1.729	0.04133	0.1184	0.403	0.01622	0.2696	0	0.4467	0.02602	0.07576	0.07654	0.07608	0.2222	0	0.1047	0.08762	0.01793	0.1097	0	0.02086	0.04601	0.03502	0.0339	0	0.09895	0.08855	0.04629	0.1126	0.05515	0.1133	0.2105	0.1121	0.01667	0.04349	0.06643	0	0.1183	0	0	0.1596	0.04526	0.07323	0.03171
105378618	0	0	0	0	0	0	0	0	0	0	0	0	0	0	0	0	0	0	0	0	0	0	0	0	0	0	0	0	0	0	0	0	0	0	0	0	0	0	0	0	0	0	0	0	0	0	0	0	0
4146	0.6527	0.4509	0.7983	0.3388	0.8492	0.6077	0.2544	0.5786	0.3523	0.5609	0.525	0.9098	0.4661	0.7639	0.2504	0.5137	0.2846	0.4327	0.5832	0.1622	0.7329	0.2738	1.349	0.2742	0.2217	0.8032	0.2684	0.9039	0.445	0.1234	0.2453	0.5269	0.2835	0.3775	0.563	0.4624	0.6139	0.2941	0.4958	0.2917	0.4068	0.6121	0.3104	1.388	0.3896	0.2593	0.2178	0.2563	0.3052
100129196	2.899	1.591	3.606	1.315	3.543	2.141	1.294	3.074	1.626	1.587	2.598	3.305	1.383	2.257	1.34	1.393	0.8757	2.176	1.984	0.6567	2.653	0.8594	5.216	1.383	0.5836	2.797	1.153	3.177	1.967	0.8068	0.8626	2.2	1.494	1.227	2.524	1.666	2.036	1.435	1.471	1.185	1.683	2.647	0.8838	3.334	1.568	0.9502	0.4809	1.018	1.114
7805	398.5	420.8	197.4	587.9	181.1	204	349	305.1	203.1	873.6	171.4	217.6	132.2	357.9	327.5	184.8	582.8	152.4	803.7	121.7	376.9	294.3	266.3	340.9	120.3	357.7	532.8	282.9	355.3	295.8	686.5	228.6	394.1	319	552.7	488.7	192.8	815.9	743.5	278.5	541.1	124.5	217.5	431.9	316.8	249.1	249.8	289.1	289.8
100616164	2.886	4.154	1.444	3.24	2.112	1.727	7.031	5.396	2.577	8.768	1.411	3.352	4.091	0.8836	2.831	0	3.331	0.8277	1.488	0	2.278	1.634	3.12	5.455	1.002	3.632	4.672	2.286	3.689	0.6137	2.153	3.854	1.007	0.8164	3.2	1.643	1.527	8.94	4.352	3.785	5.059	3.479	2.206	9.863	5.963	3.968	3.939	2.39	2.76
105378620	0.06801	0.2349	0	0.2308	0.06637	0.05428	0.1399	0.1884	0.04319	0.1586	0.07393	0.04389	0.08571	0.1851	0.1305	0.04317	0.2617	0.02601	0.05454	0.04931	0.09546	0.1027	0.1716	0.2571	0.05775	0.07609	0.3985	0.05588	0.1082	0.05143	0.09021	0.08881	0.06331	0.1197	0.2095	0.09465	0.03998	0.5193	0.2583	0.1256	0.4088	0	0.1232	0.08265	0.203	0.1247	0.4436	0.06677	0.1229
105378621	0	0	0	0	0	0	0	0	0	0	0	0	0	0	0	0	0	0	0	0	0	0	0	0	0	0.07027	0	0	0	0	0	0	0	0	0	0	0	0	0.05613	0	0.1119	0	0	0	0	0.03839	0	0	0
105378622	0	0.6271	0.763	0.2936	0.7972	1.174	0.2654	0.3395	0.0389	0.3611	0.2664	1.012	0.05148	0.4002	0.2137	0.1244	0.06286	0.7498	0.4492	0.203	0.2867	0.04112	0.4711	0.2059	0	0.6169	0.4535	3.107	0	0.556	0.05418	0.3491	0.7604	0.6163	1.933	0	1.325	0.06136	0.1643	0.762	0.05456	0.394	0.1665	0.4467	0.1125	0.3744	0.1115	0	0
400748	0	0	0.0387	0.01737	0	0	0	0	0	0	0	0	0	0	0	0	0	0.02218	0.03987	0.1442	0.02035	0	0	0.01827	0	0	0.01789	0	0	0	0	0.02066	0	0	0	0	0	0	0	0.1353	0.01937	0.02331	0	0.05287	0.0799	0	0	0	0
9672	21.51	51.2	53.29	32.2	56.98	35.17	28.26	47.2	14.22	66.59	43.08	58.39	16.95	57	31.64	39.73	25.73	46.82	39.34	23.72	38.06	24.64	43.21	48.86	11.53	44.73	31.87	36.19	30.96	75.46	51.43	30.07	31.18	39.87	33.59	20.5	24.3	48.95	45.83	19.74	61.14	22.79	22.1	118.2	67.77	50.61	18.26	34.91	18.37
9698	19.53	39.69	32.51	28.67	61.88	50.76	23.12	47.49	13.23	28.23	42.72	40.54	37.23	40.04	29.93	45.37	46.5	51.07	31.3	25.24	38.94	19.76	45.97	41.63	19.81	61.99	32.55	36.17	36.12	24.45	30.16	34.14	20.73	47.89	44.11	40.25	32.5	35.4	26.95	24.12	30.36	41.24	46.04	42.86	45.2	21.24	16.23	31.84	29.79
692234	10.73	18.9	4.422	5.671	17.25	29.47	1.23	24.39	1.804	2.092	14.82	20.53	11.34	20.1	6.936	10.1	4.372	12.31	7.811	2.942	13.95	1.907	14.33	7.16	5.263	8.739	9.345	5.334	4.519	2.148	2.512	6.744	2.644	16.43	9.801	4.313	6.68	4.978	6.981	10.49	5.059	12.94	9.651	11.22	15.65	6.076	6.463	13.94	17.51
692235	5.681	11.63	2.527	5.671	12.94	13.6	1.846	19.67	2.255	2.092	10.5	8.799	12.53	11.6	7.927	7.212	9.472	9.415	5.858	0.5884	8.639	1.907	17.75	8.353	2.193	7.945	7.009	2.667	4.519	1.611	1.884	3.372	2.203	5	8.401	4.313	2.672	4.267	2.539	5.52	6.324	7.611	4.504	5.178	9.13	3.906	3.878	6.972	11.47
692200	0	0.8529	0	0	1.446	0.8867	0	0	0	0	1.449	0	0	0	4.069	0	0	0	0	0	0	0	0	0	0.5146	0	2.056	0	0	0	0	1.583	0	0.8382	1.643	0	0	0.8344	0	0	0	0	0	0	0	1.528	0	2.454	0
107984935	1.163	1.005	0	0	0.8514	0.3482	0.8503	1.45	0.8311	1.607	0	1.351	1.1	0	0	0.3323	0.3357	1.001	0.8996	1.355	0.3062	0.4392	0	0.8247	0	0	0	0.9217	0.2974	0.2474	0	0.3107	0.4061	0.9874	0.6451	0	0	0.6553	0	0.5086	0	0.3507	1.186	0	0.9014	0.9998	0	0.3212	0
79570	0	0.09415	0.09818	0.05876	0.03191	0	0.04781	0.06116	0.3271	0	0.04799	0.01899	0.03091	0.661	0.1797	0.09342	0.2265	0.07505	0.03372	0.1067	0.1205	0.03704	0.05305	0.03091	0	0	0.06052	0.1555	0.01672	0.02782	0.2766	0.1048	0.04567	0.03701	0.05441	0.05586	0	0	0.04932	0.1001	0.06553	0.05915	0.06667	0.1565	0.08447	0.02249	1.306	0.0903	0.1095
9410	34.6	40.48	49.84	30.65	67.57	29.77	24.3	32.72	32.16	39.94	42.83	41.87	30.69	37.83	19.54	45.19	29.97	39.74	29.79	25.71	27.7	24.75	41.28	38.46	10.68	44.03	33.64	46.98	48.22	46.26	35.18	29.88	21.95	38.65	34.41	27.85	25.62	49.33	33.55	21.93	27.33	32.22	40.67	67.01	44.14	20.98	39.39	46.08	23.42
51538	13.82	17.19	28.33	14.73	43.71	14.93	12.01	32.28	15.14	18.07	28.59	28.18	18.93	20.74	11.83	24.66	13.73	26.32	20.12	15.88	12.98	14.41	21.82	23.44	8.15	27.89	17.85	27.51	22	23.03	22.8	21	11.03	22.34	26.68	19.16	14.55	19.96	12.71	14.92	13.53	25.05	19.43	33.93	17.41	10.28	15.72	13.34	14.5
2170	2.655	6.379	9.003	3.055	10.83	4.619	3.221	8.525	0.9006	7.683	3.27	4.061	1.607	11.84	10.16	5.915	7.144	15.71	37.27	5.235	2.956	1.385	2.809	2.672	0.5043	1.106	4.454	7.143	2.852	5.103	6.309	4.163	4.041	13.55	5.572	9.918	4.447	3.314	0.8835	17.79	5.339	3.939	8.119	6.163	2.941	1.576	1.239	4.367	2.32
105378623	0	0.3792	0	0.1972	0.5356	0.92	0	0.1369	0.1568	0	0.2148	0	0	0	0	0.2509	0.2534	1.008	0	0	0.2311	0	0.4748	0	0	0	0	0.2319	0	0	0	0	0.1533	0.1242	0.8523	0.375	0.1162	0	0	0	0.11	0.1324	0.4476	0	0.1134	0	0.1499	0	0
107985470	0.0762	0.08774	0.07625	0	0	0.4561	0	0	0	0	0.1491	0.08851	0	0	0	0	0	0.2623	0	0	0.08022	0	0.412	0.07202	0	0.0959	0	0.161	0	0	0	0.08141	0	0.1725	0.169	0	0	0	0	0.1333	0.07634	0	0.07767	0	0	0	0	0	0.07288
347735	41.66	119.7	115.5	71.53	81.11	41.24	33.83	152.7	24.58	116.9	73.5	174.7	46.93	136.9	61.7	83.59	40.39	179.9	89.98	108.2	55.84	36.56	71.06	72.61	94.39	74.81	57.71	182	83.23	185.7	70.26	69.59	34.07	71.71	116.8	65.79	41.2	57.62	62.07	41.95	36.04	146.9	137.8	30.38	145.5	82.48	30.98	15.62	33.2
105378625	1.874	3.541	0.5289	0	0.2345	0.3452	0.04683	0.0599	0.2746	0	0.188	0	0	0.1177	3.017	0.1647	0.9429	0.2757	0.04955	0	0	0	0.05196	0.04542	0	0	0.4001	0	0.1474	0.1635	0	0	0	1.523	0	0.05472	0	1.029	0	0.08404	0.337	0	0.4898	0	0.4468	2.544	2.69	0.05307	0
105379772	9.137	17.04	23.77	0	0.1783	0.875	3.918	0	2.611	0.4038	0.1788	0	0	0.2238	14.05	0.8351	6.116	0	0	0	0.1924	0	0.3952	0	0	0	3.719	0	0.7475	0	0.1818	0.5857	0	11.17	0	0	0.1934	8.44	0	0.1598	0.3661	0	0.1862	0	5.097	12.56	42.66	0.2018	0.1748
149086	0.5521	0.3935	1.158	0.02362	0	0.1259	0	0	0.01878	0	0	0	0	0.2576	0.4127	0.2103	0.03034	0.09049	0	0	0	0	0.05686	0.07454	0	0	0.4622	0.02777	0	0	0	0.08426	0.4038	0.2083	0	0	0	0.08885	0.1322	0.04598	0.05267	0	0	0.07188	0.4074	0.3615	0.08972	0	0.07543
284551	0.8309	0.6301	0.872	0.09103	0.07911	0.04852	0.0395	0	0.02896	0.02239	0	0.09416	0.09578	0.2482	0.8748	0.2779	0.117	0.2325	0	0	0	0.03061	0.04383	0.01915	0	0	0.9	0.2141	0	0	0.04032	0.0433	0.7499	0.3899	0.1573	0.0923	0.02145	0.0685	0.06113	0.1418	0.1421	0	0	0	0.7538	0.6131	0.09683	0.02238	0.07753
105378626	0.7939	1.476	0.7752	0.09451	0.4853	0.7557	0.3262	0.4054	0.04783	0.2431	0.5707	0.9443	0.2079	0.8435	1.434	0.0765	0.3201	0.3841	0.3748	0.3655	0.3625	0.1661	0.5275	0.5966	0.1661	0.337	0.6991	1.253	0.05869	0.179	0.09515	0.327	0.2003	0.7468	0.3182	0.4465	0.2631	1.681	0.7789	0.3764	0.4024	0.3575	0.117	0.0523	0.7312	0.2828	0.927	0.1056	0.3019
64129	115.1	39.77	34.21	4.274	22.12	23.45	73.23	38.37	12.43	59.32	25.51	93.05	22.31	71.55	26.76	9.246	28.05	39.84	14.55	13.43	18.95	24.41	26.88	24.18	11.71	11.62	41.84	39.73	11.35	17.12	16.22	46.22	13.32	31.75	11.07	22.09	18.43	96.76	50.86	27.12	31.33	15.16	10.89	29.81	35.85	7.344	23.37	22	20.03
3061	3.108	3.813	5.146	3.739	7.509	4.739	4.164	8.163	2.749	7.338	5.899	10.51	2.745	3.942	2.192	5.326	3.438	7.131	4.158	6.104	5.18	2.961	6.221	5.647	2.211	6.472	3.457	9.027	5.372	5.524	4.472	3.775	2.738	5.15	5.437	4.971	4.345	3.647	4.017	3.445	4.077	5.465	3.714	7.764	3.994	3.332	2.992	4.903	3.061
553115	20.12	26.87	29.28	19.74	44.92	25.38	25.13	46.17	16.16	41.54	38.71	56.2	16.09	23.29	15.5	32.78	18.85	40.77	26.87	41.99	31.47	17.98	38.12	32.15	13.37	33.49	19.26	54.24	33.83	35.98	25.69	24.21	15.22	30.8	29	31.17	29.45	22.83	23.3	19.9	23.82	30.43	25.71	47.99	23.62	18.37	19.2	29.78	17.97
107985471	8.082	6.5	8.345	4.495	13.02	7.219	7.314	9.995	5.636	12.26	8.032	18.25	5.093	6.443	5.437	7.695	5.701	8.684	8.003	9.566	9.454	4.504	8.393	9.822	2.852	11.22	5.994	11.18	6.363	5.784	5.935	6.099	3.538	8.203	8.466	6.135	5.023	5.131	5.224	7.46	7.197	6.806	5.557	16.49	7.886	4.631	5.56	6.943	4.969
105378628	0.7269	0.1395	0.1212	0.05442	0.05911	0.3626	0.2952	0.3021	0.08655	0.6693	0.237	0.1407	0.1145	0.5936	0.2377	0.4845	0.1398	0.2085	0.6246	0.2823	0.4464	0	0.131	0.5726	0	0.07624	0.2242	0	0.3717	0.2061	0.1808	0.453	0.2115	0.1371	0	0.138	0.2564	0.4095	0	0.05297	0.2428	0.1461	0	0.1656	0.1878	0.1666	0.124	0	0.1159
1307	67.37	23.99	38.66	6.547	10.59	22.95	9.561	15.01	20.92	9.249	12.88	18.25	9.579	22.43	14.4	29.27	28.65	16.04	56.13	9.137	25.66	14.04	26.38	21.61	0.5745	3.798	41.33	21	24.69	12.7	24.87	32.56	10.09	37.51	4.868	14.56	8.027	28.31	33.28	31.48	52.32	9.116	10.72	11.48	12.85	8.803	18.09	24.54	11.87
101929444	14.24	6.162	10.28	1.731	5.953	7.047	11.06	4.003	6.499	6.386	4.084	2.114	1.518	9.177	4.284	5.992	6.424	2.947	5.96	7.383	5.746	2.344	5.671	6.171	0.4462	2.425	10.2	6.558	3.503	1.548	2.555	6.861	2.167	10.3	1.543	3.047	4.191	2.291	8.286	3.65	13.51	2.194	2.509	4.39	3.87	1.398	4.676	6.029	3.48
576	2.597	2.036	0.9035	0.393	5.314	1.605	1.206	3.678	0.7115	2.869	9.916	0.8217	1.197	2.098	1.147	2.34	3.105	0.9505	2.937	0.989	1.352	1.441	2.335	0.9589	0.2134	0.8083	1.765	3.756	2.932	6.05	3.278	3.113	1.261	1.738	1.92	0.3603	0.2955	0.5768	0.5615	1.506	2.191	0.9764	0.5692	4.746	1.289	1.267	1.893	3.187	1.674
100423028	0	0	0	0	0	0	0	0	0	0	0	0	0	0	0	0	0	0	0	0	0.7694	0	0	0	0	0	0	0	0	0	0	0	0	0	0	0	0	0	0	0	0	0	0	1.998	0	0	0.4989	0	0
90853	4.626	4.225	1.343	1.385	2.127	2.26	1.451	1.408	3.124	1.586	1.925	1.282	1.219	7.783	2.139	1.58	5.677	0.8083	4.715	1.214	2.127	0.6022	1.423	2.488	0.02771	0.6357	8.621	1.039	5.043	3.732	7.366	1.52	1.29	3.911	3.14	1.665	0.3235	18.14	9.876	3.673	5.1	1.555	1.937	64.35	2.156	1.8	4.936	1.776	4.806
8073	62.4	108.5	97.82	84.71	115.7	85.78	67.71	129.5	41.86	127.5	90.84	119.2	115.6	93.18	58.79	125.7	111.4	109.1	85.23	60.25	74.14	62.87	90.96	102.9	30.77	167.9	82.01	93.16	119.2	108.4	119.4	76.65	51.9	103.4	141	96.78	84.81	181.9	110	96.43	73.94	103.8	61.78	175.4	105.1	70.23	48.7	48.62	61.52
10657	48.84	89.29	67.56	50.48	79.67	60.46	39.67	74.25	37.92	63.75	77.24	69.04	54.34	64.76	38.42	73.96	80.94	76.54	65.18	50.52	55.77	48.47	70.71	52.83	23.81	81.69	72.44	80.67	104.2	92.14	76.34	76.68	44.14	88.65	69.62	62.59	53.62	96.72	71.04	51.98	50.34	79.11	70.01	127	84.9	43.01	40.48	86.94	50.17
55116	11.64	7.795	15.33	5.365	15.51	11.1	6.203	9.622	5.351	12.49	9.742	13.04	5.251	9.237	4.817	7.504	5.871	9.379	9.29	6.77	6.527	4.032	12.37	8.061	1.917	11.28	6.673	13.98	9.472	11.23	6.319	7.097	4.258	9.479	6.68	7.103	5.985	11.97	7.112	6.252	6.389	8.086	8.615	12.68	9.857	5.62	6.668	9.223	6.922
100847018	0	0	0	0	0	0	0	0	0	0	0	0	0.8899	0	2.956	0	0	0	0	0	0	0	0	0	0	0	0	0	0	0	0	0	0	0	0	0	0.9963	0	0	0	0	0	0	0	0	0	0	0	0.9005
23633	13.86	15.44	19.23	14.1	25.92	21.2	10.95	30.53	10.13	17.74	18.61	33.51	16.85	20.14	11.67	20.28	16.41	26.63	15.45	11.14	15.94	10.8	22.34	20.49	8.578	25.21	14.54	20.02	14.79	16.64	17.02	19.49	9.931	19.18	24.24	15.44	16.88	18.81	13.48	10.35	12.87	16.49	12.26	21.44	13.47	10.23	12.87	15.79	14.22
200081	28.21	35.96	32.16	26.9	57.41	32.91	18.97	51.14	21.21	37.23	39.2	44.52	27.8	41.56	19.87	43.29	25.13	39.11	29.23	21.54	30.64	14.45	42.41	42.89	13.96	42.26	24.84	34	30.03	31.37	30.5	31.8	18.8	37.91	33.15	31.24	24.68	32.37	22.6	18.79	24.25	25.42	26.51	55.18	29.96	20.23	21.08	24.81	29.9
79140	5.729	5.325	2.211	1.379	3.362	3.586	1.825	4.388	1.364	2.731	3.7	2.327	1.31	2.591	1.69	2.653	2.356	3.093	2.722	2.094	2.286	2.728	4.393	2.814	0.8195	1.626	1.767	3.817	5.61	2.548	2.514	2.22	2.366	3.242	1.703	1.642	1.347	2.932	2.504	3.045	2.27	1.264	1.546	6.169	2.843	1.094	4.089	1.985	2.883
56063	9.542	4.705	4.325	2.238	5.681	6.461	6.87	7.994	2.092	4.906	5.915	4.636	3.349	5.41	3.494	3.697	3.203	4.918	4.091	2.4	4.214	1.739	6.921	3.884	1.813	3.612	3.245	5.376	4.36	5.113	3.748	5.45	2.152	5.439	4.4	2.904	3.536	3.832	3.099	3.831	3.277	4.457	2.106	6.022	3.929	3.061	2.45	2.465	3.716
55721	5.723	5.624	3.184	1.839	8.304	6.556	3.462	6.58	1.727	3.053	8.663	6.676	2.821	5.197	2.091	3.41	2.847	5.858	3.51	2.115	3.609	1.118	5.921	3.451	0.994	3.756	2.488	6.045	6.256	6.484	2.896	4.269	1.567	4.606	3.228	2.415	1.671	1.89	0.744	2.308	1.606	3.42	2.263	3.406	5.912	2.815	2.121	2.37	2.949
149069	6.134	2.819	1.312	1.333	3.065	4.826	9.135	5.426	1.36	3.99	3.266	2.528	2.104	3.029	2.562	2.063	0.9706	3.065	1.76	1.13	3.307	0.5976	4.867	1.894	0.7217	1.712	0.9611	3.658	1.416	2.272	1.476	4.968	1.14	2.015	2.359	1.493	1.675	1.226	0.9449	1.622	1.734	2.654	1.336	1.352	1.916	2.058	1.705	0.6556	1.869
8668	136.3	86.5	168.1	62.31	213.4	85.81	94.84	142.2	83.01	156.2	113.2	242.4	87.91	89.7	71.86	161.2	80.69	144.9	107	105.6	75.76	68.46	145.5	121.3	52.11	116	93.34	177.7	126.8	154.4	109.8	108.6	56.87	147.4	114.1	85.1	76.52	132.7	100.8	86.39	67.37	77.56	93.35	264.2	102.4	56.46	115.7	83.79	79.48
339483	16.04	21.08	5.788	5.218	9.866	16.37	11.86	14.75	8.162	9.904	9.026	11.63	5.942	12.03	5.534	9.204	8.635	5.787	11.53	4.345	9.134	3.122	15.95	5.987	7.34	8.303	8.846	8.181	8.849	4.738	6.064	13.1	4.656	7.817	3.685	4.464	6.323	3.42	6.248	8.988	10.34	5.649	8.21	7.45	11.98	4.914	8.027	4.382	14.74
84734	10.79	13.04	3.815	3.109	10.59	8.146	19.49	13.24	10.18	21.45	9.755	12.33	7.263	12.86	5.571	5.563	4.333	8.345	8.891	2.734	3.458	9.611	14.4	9.148	6.276	3.839	6.676	16.98	22.67	10.88	8.17	13.54	7.126	7.036	5.92	4.275	5.959	5.287	6.605	5.848	14.87	5.446	8.968	18.93	13.58	6.937	8.368	5.377	11.33
3932	6.108	21.88	2.543	13.15	4.913	10.77	11.72	6.829	12.49	16.51	9.555	8.827	6.5	15.25	7.721	5.167	6.027	11.93	8.557	5.128	24.05	19.68	29.44	16.55	13.18	4.195	16.67	18.81	14.16	4.383	23.63	10.14	21.34	5.566	4.679	8.228	6.635	16.26	22.52	11.72	14.97	4.919	3.398	8.095	19.05	6.972	8.878	11.2	12.15
3065	77.52	142.4	100.8	43.38	149.3	71.95	44.22	77.8	41.09	87.57	109.4	116.5	52.82	59.63	51.95	83.19	50.35	110.8	60.8	31.61	38.86	52.8	99.14	66.28	30.85	85.04	83	101.3	98.9	117.9	59.09	68.65	39.9	89.33	74.24	44.16	53.63	74.47	73.02	54.44	48.22	70.51	54.42	136.2	114.1	46.46	59.4	86.15	43.99
65108	114.9	316.3	148.4	24.18	367.4	74.12	80.26	150.7	100.8	272.2	321.3	69.28	61.23	238.2	79.92	153.6	111.3	248.9	156	72.11	76.82	71.54	264.4	147.1	8.663	19.4	162.2	249.7	253.2	756.2	170.3	197.8	85.24	262.9	141.3	22.26	36.69	81.04	79.08	112.7	102.3	103.5	322.9	302.3	409.2	160.4	151.7	142.2	133.6
105378629	0.2624	0.2518	0.1313	0.03929	0.4268	0.1571	0.08525	0.2181	0.06249	0.145	0.4707	0.3048	0.2894	0.1607	0.1373	0.1499	0.101	0.3011	0.0902	0.2038	0.2302	0.09908	0.3784	0.04134	0.03039	0.1101	0.1214	0.2772	0.08946	0	0.08703	0.09346	0.09161	0.099	0.09702	0.0498	0.04628	0.09856	0	0.03825	0.08764	0.05274	0.2229	0.2392	0.09038	0.06015	0.02985	0.04831	0.4183
81629	2.276	5.39	1.76	2.788	12.32	9.257	3.024	7.415	3.658	3.6	6.502	12.89	4.498	4.086	1.725	2.659	5.283	9.05	3.253	4.411	8.439	0.9764	14.37	4.082	3.683	5.794	3.158	6.747	5.342	2.86	2.213	3.316	2.094	3.717	2.639	3.799	5.528	1.661	2.132	2.555	2.306	3.337	4.929	5.02	4.222	1.6	3.477	4.57	3.735
100128071	9.06	7.138	3.897	2.213	10.16	2.759	8.984	3.666	7.891	10.89	8.319	21.23	6.31	5.938	1.809	1.998	1.651	5.744	1.639	1.63	3.346	0.36	7.218	4.657	2.761	2.701	1.765	2.183	2.519	3.583	2.609	5.179	2.94	2.428	0.8814	1.629	2.355	0.8953	3.995	1.32	2.388	4.216	5.832	5.215	2.874	1.694	4.394	5.266	3.116
55108	25.25	25.61	37.47	18.98	38.87	30.77	23.33	44.87	14.09	32.62	32.11	56.51	25.47	27.32	15.45	29.09	19.66	46.08	22.36	25.87	27.79	11.04	53.85	26.88	18.56	38.93	18.61	39.41	24.77	22.76	27.99	30.78	14.68	32.7	36.22	26.42	29.01	25.58	19.87	21.95	20.13	26.91	31.16	43.43	22.71	14.27	19.69	19.82	22.7
728116	0.06927	0.7079	0.01733	0.007779	0.6126	0.02591	0.008438	0.1133	0	0.01435	0.3049	0.1006	0.008184	0.005303	0.02039	0.03463	0.02499	0.2384	0.04018	0.04842	0.0319	0.003269	0.0749	0.02455	0.0361	0	0.01602	0.1966	0.881	0.1915	0.01723	0.06013	0.003022	0.1029	0.07682	0	0	0.004877	0.008706	0.318	0.03904	0.02088	0.1191	0.02367	0.07604	0.002977	0.3841	0.05738	0.04969
653121	3.226	5.477	1.437	2.094	3.96	3.627	1.545	3.826	0.5271	2.489	4.131	3.2	2.389	4.105	2.322	6.789	3.515	4.431	3.076	2.612	3.776	1.168	3.293	2.871	0.7035	4.376	2.142	2.521	6.438	2.591	2.429	3.078	1.759	2.976	3.439	3.048	2.193	2.423	2.518	2.526	2.273	2.783	3.256	2.082	3.284	1.819	1.248	1.864	2.237
102723870	1.789	0.2423	0.737	0.7561	0.924	1.008	0.3076	0.5246	1.052	1.511	0.6175	0.4888	0.7955	1.546	0.08257	0.9617	0.3643	1.328	0.5424	0.9806	0.9968	0.07944	0.5688	0.4972	0.731	0.7945	0.292	0.6668	0.6455	0.716	0.942	0.562	0.2938	0.5953	0.5834	1.318	0.5566	0.7112	0	0.828	0.6324	0.1269	1.072	0.7192	0.2174	0.2893	1.867	0.3486	1.207
339487	10.75	11.8	9.695	7.669	15.86	7.419	6.431	8.226	6.597	11.61	11.94	18.45	9.158	9.558	8.44	11.05	6.186	14.2	8.46	8.559	8.307	6.762	13.37	10.25	4.84	12.72	8.076	16.39	11.87	15.77	11.38	8.822	6.155	10.79	11.09	11.13	8.184	9.932	8.092	10.46	6.628	10.27	13.52	11.77	9.343	5.449	8.996	6.632	7.764
5928	18.97	52.29	26.52	25.67	72.14	28.49	15.6	35.63	14.77	24.68	46.24	31.35	30.5	31.07	22.19	43.13	29.21	40.47	25.19	27.15	28.48	14.19	42.98	24.97	10.28	43.04	28.82	35.45	41.16	44.06	27.09	24.76	18.16	42.73	36.8	31.4	24.13	22.29	22.89	24.12	21.25	30.23	28.84	40.47	44.21	22.18	25.35	26.91	24.51
81493	4.554	21.88	6.253	9.429	25.91	11.64	6.044	13.76	5.448	9.045	17.05	13.2	11.5	12.03	9.531	18.95	11.19	18.58	11.02	12.38	14.52	5.506	17.82	9.418	3.669	16.08	11.36	16	17.9	21.07	11.57	10.79	7.451	16.64	14.75	12.84	10.77	9.894	10.91	10.37	8.369	12.86	12.39	16.86	15.82	8.561	11.57	11.03	9.129
57648	54.78	45.13	61.06	35.67	100.7	91.78	39.53	97.77	18.55	75.64	65.28	97.91	59.67	54.79	24.15	79.99	46.99	116	26.92	39.92	50.48	17.37	73.02	50.06	22.05	90.59	35.21	49.18	32.12	53.64	35.62	41.89	18.47	44.29	65.49	43.22	43.91	50.2	29.04	26.27	25.03	74.69	57.24	6.106	55.56	24.15	18.17	41.22	35.47
8565	37.19	40.02	58.03	41.47	46.33	57.47	33.83	78.07	36.85	113.9	53.07	101.9	33.53	37.86	43.17	55.99	33.1	85.5	43.25	35.12	34.88	35.45	52.93	48.75	32.62	44.75	45.53	61.37	69.69	48.78	49.03	44.42	24.8	61.49	72.86	76.24	42.98	67.66	38.54	42.11	36.2	56.44	70.66	100.2	40.02	34.24	30.68	50.75	59.17
64766	7.623	12.99	10.06	6.757	16.37	13.95	5.12	11.5	5.547	8.759	13.26	8.102	6.899	11.4	6.73	9.936	9.185	11.93	7.746	9.899	12.49	5.535	15.28	7.76	4.002	11.74	8.692	11.77	17.29	11.19	6.98	9.075	6.184	11.9	11.85	10.19	9.245	6.695	7.675	9.455	7.12	7.886	7.13	14.09	12.06	6.564	6.164	9.604	9.741
252995	0.6424	0.584	0.5075	1.291	1.039	0.8905	0.6755	1.159	0.1811	1.27	1.439	1.885	0.4474	4.431	2.282	0.5988	0.4683	2.483	1.22	46.56	3.346	0.3191	0.9871	1.758	0.07047	4.298	0.782	2.839	0.7779	0.5896	0.3868	2.89	0.8025	0.7078	1.481	2.271	2.2	0.1333	0.2549	0.6652	0.8129	0.3669	0.9821	0.2542	0.262	0.5347	0.4038	0.6535	5.885
105378631	0.1249	0.1151	0.2251	0.1122	0.1951	0.05983	0.07306	0.1558	0.0357	0.05522	0.1467	0.05805	0.09448	0.153	0.01961	0.02855	0.02884	0.08601	0.05153	0.2096	0.1052	0	0.8106	0.04724	0.01736	0.0629	0.02312	0.0264	0.05111	0.04252	0.02486	0.08009	0.01745	0.1131	0	0.02845	0	0	0	0.06555	0.05007	0.09039	0.1273	0.1025	0.07745	0.06872	0.06822	0.1104	0.0239
3208	1.701	1.057	1.675	0.4607	2.792	0.8402	1.552	1.413	0.8291	1.968	1.769	2.885	0.4847	1.157	1.229	1.943	0.6543	1.734	1.141	2.692	0.8524	0.4484	2.131	1.174	0.3376	2.582	0.3746	2.31	1.684	1.378	0.7519	1.701	0.5465	1.191	1.407	1.322	1.028	0.6386	0.7327	1.369	0.5408	1.237	1.156	4.17	0.7808	0.4825	0.8843	1.103	1.394
113452	78.25	36.05	70.41	24.49	104.7	58.16	70.82	76.28	48.47	123.5	86.38	193.6	42.58	66.91	29.12	82.32	35.61	102.1	44.01	66.73	49.63	29.14	82.45	38.7	17.66	67.01	38.4	122.2	35.69	70.62	44.3	53.49	25.62	54.69	47.97	82.51	65.02	63.74	34.67	33.83	32.96	81.56	57.3	120.1	55.01	29.46	33.93	64.75	53.27
105378632	0.5059	0.1165	0.3038	0.4545	0.09874	0	0.09861	0.3784	0.07228	0.6708	0.09898	1.293	0.5738	0.3718	0.07941	0	0	0.1161	0	0.5659	0.213	0.0764	0.2188	0.1913	0	0	0.2809	0.6413	0	0.1722	0.1007	0.1081	0	0.1145	0.1122	0.4609	1.071	0.228	0.2035	0.7078	0.4055	0.244	0.4125	0.415	0.1045	0	0.06906	0.1117	0.09677
127544	18.82	12.89	22.72	17.79	16.62	11.28	17.59	37.58	13	25.23	15.46	40.88	25.06	20.87	9.156	21.16	9.209	23.19	15.5	12.74	11.65	10.49	29.64	21.38	4.224	27.31	11.11	26.67	15.93	11.4	35.42	21.01	14.48	17.21	13.42	24.15	18.81	53.63	28.59	12.59	11.64	14.93	16.53	19.86	9.086	7.814	6.544	21.19	11.87
204	33.54	40.47	50.93	46.1	84.26	34.62	25.23	67.06	25.75	41.28	52.99	91.12	42.54	31.58	23.46	63.94	25	71.72	29.61	39.59	31.66	20.2	51.08	37.9	11.83	72.11	27.03	61.65	45.5	36.82	37.54	46.11	29.69	49.07	41.27	60.29	36.39	49.34	42.66	36.84	27.1	35.46	65.36	88.94	32.28	20.43	26.99	52.56	32.88
105378635	0	0	0	0	0.07592	0	0	0	0	0	0.07611	0	0	0	0	0	0	0.08926	0	0.07252	0	0	0	0	0	0	0	0	0	0	0	0.08312	0	0	0	0	0	0	0	0	0	0	0	0.1064	0	0	0.0531	0	0
113451	3.037	2.014	1.383	1.438	2.529	2.121	1.217	3.854	1.439	1.337	2.337	3.636	2.118	1.778	1.513	4.014	1.667	3.421	3.179	2.678	2.038	0.6543	3.95	3.379	0.5424	1.484	1.611	3.595	1.349	0.87	1.965	4.979	1.591	1.917	0.9437	2.124	1.132	2.19	1.633	2.294	1.783	1.478	2.101	2.967	0.8388	1.197	0.991	1.543	1.881
112268224	0.3858	0.1974	0.1287	0.6546	0.1673	0.1539	0.08354	0.5343	0.2143	0.09472	0.1258	0.3983	0.4457	0.525	0.2691	0.09795	0.2968	0.4918	0.1326	0	0.4061	0.2913	0.5098	0.162	0.3871	0.7552	0.1586	0.2717	0.2192	0	0	0.229	0.05985	0.09701	0.3803	0.5857	0.04536	0.09658	0	0.03748	0.04294	0.05168	0.04369	0.0586	0.2214	0.1768	0.05851	0.5681	0.7379
55223	3.16	4.069	2.012	1.516	3.875	2.966	1.638	2.963	1.39	3	1.546	5.197	1.324	2.92	1.291	1.854	2.23	3.279	1.836	1.466	1.92	1.475	5.211	2.41	5.983	2.784	1.668	3.239	2.424	2.462	1.65	2.624	1.78	2.527	1.919	1.676	1.489	1.367	1.163	1.35	1.547	2.442	1.537	1.993	2.033	1.086	1.49	3.458	1.861
149076	23.5	28.15	32.39	8.704	50.31	21.78	12.63	13.37	6.921	21.27	19.73	19.9	10.15	21.64	10.58	19.44	14.75	26.83	17.53	11.59	17.98	6.591	32.76	10.55	6.569	13.6	11.81	31.85	44.86	16.38	13.1	20.84	9.172	17.99	12.47	15.37	13.3	8.168	9.415	15.04	11.71	19.64	16.29	7.837	20.03	7.678	4.665	24.44	9.167
127550	0.7059	0.3126	0.489	0.09756	0.9008	0.26	0.1058	0.8123	0.2327	0.48	0.1062	0.4415	0.154	0.06651	0.2983	0.1861	0	0.0623	0	0.05061	0.1715	0	0.4697	0.2053	0.07546	0.1367	0.2512	0.7457	0.3332	0	0.108	0.174	0	0.3687	0.1204	0	0.1724	0.06118	0.2184	0	0	0.06547	0	0.2969	0.2805	0	0.1853	0	0.1039
1912	57.45	60.11	128.3	25.48	77.91	35.93	41.6	66.03	50.51	83.94	64.89	99.98	39.16	55.89	35.31	91.48	51.08	54.86	60.47	53.9	79.08	21.66	77.86	49	10.16	45.15	53	74	53.74	85.04	65.02	48.37	30.28	76.36	51.48	40.4	52.52	65.85	57.76	42.52	72.44	47.43	43.64	156	68.64	39.19	38.11	26.19	30.14
100500853	72.22	82.51	187.3	44.41	124.1	53.2	70.92	109.4	77.78	114.8	97.27	143.2	55.66	93.9	49.27	109.2	82.71	87.32	80.19	62.65	146.2	31.04	109.9	74.56	15.44	79	92	105.6	70.44	84.59	102.2	84.87	45.37	124.5	70.23	68.31	78.77	99.51	75.96	59.26	135.8	73.01	63.98	199.7	112.5	86.7	57.25	41.72	49.94
101929464	0	2.089	0.2269	0.4074	1.328	0.5429	0	1.413	0.4049	0.2505	0.4436	0.5267	0.2143	0.4166	0.8008	0	1.178	0	0.5845	0	1.193	0.5992	0.9807	0	0	0.8561	0.3147	0.3593	0.5797	0.4822	0.1128	0.2422	0.07914	0.3849	0.1257	0.2582	0.4798	0.2554	0	1.19	0	0.9569	0.1156	0	0.3514	0.2338	1.238	0.3756	0.2168
7579	0.7797	0.782	1.112	0.7645	1.869	1.445	0.2778	0.5853	0.4642	0.5744	1.296	0.6282	0.6855	1.504	0.5297	1.197	1.065	1.082	0.8818	0.4298	0.8429	0.2406	1.333	0.8638	0.3786	1.741	0.7757	0.558	0.8788	0.7204	0.734	0.9182	0.4127	1.025	0.9484	0.8688	0.4347	0.4959	0.5353	0.4362	0.7392	0.4044	0.47	1.181	1.252	0.4496	0.4778	1.407	0.7738
114784	0.4381	0.2281	0.5975	0.2005	0.275	0.2138	0.5248	0.06956	0.2332	0.03391	0.232	0.05186	0.1345	1.015	0.3022	0.8894	1.952	0.1024	1.312	0.03121	0.1498	0.1959	0.1901	0.211	0.02714	0.01756	0.6506	0.1709	0.2768	0.1163	0.3858	0.3816	0.2415	1.317	0.1083	0.251	0.02362	0.1352	0.2777	0.1879	0.5646	0.02691	0.1394	0.01144	0.4641	0.2513	0.3428	0.1602	0.1334
105378638	0	0	0	0	0	0.08051	0	0	0	0	0.03289	0	0.03178	0	0	0.03842	0	0	0	0	0	0	0	0	0	0	0.1244	0	0	0	0	0.1078	0	0	0	0	0	0	0	0	0	0.08109	0	0	0	0	0	0	0.06432
127540	0	0	0	0	0	0	0	0	0	0	0	0	0	0	0	0	0	0	0	0	0	0	0	0	0	0	0	0	0	0	0	0	0	0	0	0	0	0	0	0	0	0	0	0	0	0	0	0	0
402779	0	0	0	0	0	0	0	0	0	0	0	0	0	0	0	0	0	0	0	0	0	0	0	0	0	0	0.03768	0	0	0	0	0.04351	0	0.04609	0	0	0	0	0	0	0	0	0	0	0	0	0	0	0.03895
84970	0	0.03962	0	0	0.05036	0	0	0	0	0	0	0	0	0.06321	0	0.01966	0.01986	0	0.01774	0	0	0	0	0	0	0	0	0.03634	0	0	0.01711	0	0	0.0584	0	0	0	0	0.0173	0	0.01723	0.02074	0	0	0.07109	0	0	0	0
105378639	0	0	0	0	0	0	0	0	0	0	0	0	0	0	0	0	0	0	0	0	0	0	0.3155	0	0	0	0	0	0	0	0	0	0	0	0	0	0	0	0	0.1531	0	0	0	0	0	0	0.1195	0	0
105378640	0	0.1498	0	0.1753	0	0	0.06339	0	0	0	0	0	0	0	0	0	0	0.07463	0	0.2425	0	0	0.211	0.06148	0	0	0	0.06871	0	0	0	0.06949	0	0	0	0.2222	0	0	0	1.138	0	0	0.1326	0	0	0	0.7104	0	0
105378641	0	0.3221	0	0	0	0.1545	0.2935	0	0.01537	0	0	0	0	0	0	0	0	0.3703	0.02218	0	0	0	1.186	0.3254	0	0	0	0.3863	0	0	0.0214	0.06896	0.06008	0.1948	0.02386	0	0	0	0	2.389	0	0	0.5263	0	0	0.01479	1.909	0.04752	0.0823
693137	0	0	0	0	0	0	0	0	0	0	0	0	0	0	0	0	0	0	0	0	0	0	0	0	0	0	0	0	0	0	0	0	0	0	0	0	0	0	0	0	0	0	0	0	0	0	0	0	0
105378642	0.09493	0.04372	0.038	0	0.03705	0.06818	0.07401	0.071	0	0.06293	0.01857	0.1323	0.05383	0	0.0745	0.04338	0	0.02178	0	0	0.01999	0	0	0.03589	0.01319	0.02389	0.03513	0.02005	0.01941	0	0	0.04057	0.01325	0.02148	0	0.04323	0.02009	0	0.01909	0	0.05706	0.04578	0	0.02595	0.01961	0.05221	0.05183	1.132	0.07263
2709	9.019	0.7474	0.1367	0.1228	0.03334	0.818	3.329	0.2981	0.3173	1.057	3.208	0.07937	0.6135	7.365	0.05363	1.757	1.932	0.0392	0.07045	0	0.4675	2.193	0.628	1.001	1.139	0.129	3.129	0.2526	0.1747	3.197	2.311	1.861	0.02385	0.4639	0.03789	0	0	15.28	3.194	0.956	3.115	11.62	0.1045	0.1401	6.424	1.362	0.1632	43.05	3.398
127534	0.3433	0.2156	0.09369	0.02804	0	0.1121	1.551	0.0389	0.1338	0.6552	0.1221	0.1088	0.0295	7.951	0.1959	0.03566	2.017	0.07161	0.09654	0	0.5585	0.1885	0.135	0	0.2602	0	0.8662	0.1978	0.06383	0.0531	1.645	0.8002	0.06536	0.4944	0.1384	0.07107	0	1.652	2.636	0.2729	0.4377	2.145	0.03181	0	2.708	0.5364	0.2556	9.961	0.05969
2707	29.69	1.189	0.3523	0.1265	1.718	0.2529	3.797	0.4973	0.6371	1.504	1.584	0.3544	0.6877	13.86	0.1842	3.164	8.397	0.8078	0.6292	0.06562	1.161	8.683	0.5075	0.1331	0.4729	0.02954	15.74	0.3223	0.312	3.993	17.11	1.755	0.2785	4.276	0.1041	0.4543	0	40.06	32.94	0.3694	8.864	1.075	0.287	0.1604	13.99	4.308	1.426	37.48	8.237
2701	15.31	12.5	3.453	3.85	7.604	13.53	20.18	9.749	8.907	13.5	6.725	11.22	18.7	11.28	9.108	7.695	12.62	10.63	11.62	4.021	6.416	13.39	9.54	12.42	4.293	4.624	11.79	11.88	13.75	4.498	13.26	21.08	10.43	10.39	6.482	5.514	6.832	7.274	14.8	17.16	14.11	5.403	14.5	5.479	12.19	8.171	16.01	8.084	13.89
113444	6.021	5.355	4.96	3.687	8.809	4.42	5.589	7.621	3.759	7.277	5.395	7.295	4.615	5.94	3.18	6.833	4.408	4.656	6.304	4.055	4.181	3.597	5.431	4.464	4.789	4.823	4.229	7.442	6.354	6.769	6.532	5.338	3.785	6.09	5.666	4.939	4.597	6.206	4.983	4.695	4.965	3.834	3.668	7.74	5.567	3.22	6.116	8.302	4.664
58512	0.8002	0.1385	0.1989	0.141	0.3368	0.05009	0.1937	0.1369	0.1831	0.4334	0.1023	0.2734	0.09393	0.08969	0.09031	0.1494	0.09055	0.04201	0.1348	0.06338	0.5946	0.05924	0.1923	0.1038	0.07268	0.1119	0.2081	0.0884	0.1605	0.0356	0.07805	0.19	0.1424	0.1302	0.3306	0.1012	0.06088	0.1768	0.305	0.1326	0.1205	0.006306	0.05864	0.2288	0.07565	0.05394	0.9067	0.5083	0.09004
653160	3.356	4.203	1.974	1.957	3.734	5.604	2.209	5.431	2.25	2.147	3.225	3.693	2.365	3.534	1.733	3.162	1.665	2.398	2.459	1.976	6.446	1	7.449	1.92	1.248	2.445	1.77	2.705	1.144	0.8264	2.021	2.988	1.562	2.832	0.9468	2.413	2.648	2.487	1.154	2.368	2.418	1.704	1.53	3.099	1.551	0.7287	2.391	1.788	2.787
100506144	36.69	39	37.5	44.67	77.88	86.92	53.9	85.42	32.43	68.81	65.03	71.29	41.78	62.96	34.93	66.83	36.6	73.04	82.29	54.02	81.93	24.67	78.9	52.67	26.12	100.4	48.23	102.4	30.65	40.26	76.71	60.76	41.93	73.94	51.02	78.36	63.67	67.25	55.85	39.07	53.85	89.64	47.19	77.67	32.7	22.79	35.5	58.1	47.04
9204	4.739	11.24	8.552	10.33	12.97	11.33	5.01	11.82	4.982	7.777	8.286	10.66	8.098	12.34	8.946	12.73	10.3	9.78	8.152	6.298	10.8	3.595	14.57	9.666	4.973	15.6	7.074	9.486	9.96	5.148	8.211	10.12	5.928	8.898	7.71	9.929	7.873	7.918	6.662	6.468	7.888	8.67	8.39	9.593	8.269	6.741	5.937	13.15	8.578
79830	1.122	4.109	2.144	4.316	9.608	5.501	0.9681	4.195	1.448	1.501	4.991	2.143	2.842	4.362	2.848	4.733	4.181	5.249	2.731	1.184	3.628	2.041	5.093	4.586	1.559	7.34	2.995	4.297	5.356	2.834	2.044	3.675	1.934	5.537	3.74	2.786	2.539	4.256	1.855	2.825	2.512	4.18	3.341	4.98	3.379	2.565	2.375	7.255	3.354
105378644	0	0.1095	0	0.04273	0.04641	0.08541	0.6721	0	0.05096	0.1314	0.09305	0	0	0.05825	0.1866	0.02717	0.02745	0.02728	0.04904	0.3546	0.3254	0.03591	0.3086	0.6518	0.6113	0	0	0.1005	0.04864	0.06069	0.09463	1.448	0.06641	0.1076	0.05275	0.05415	3.171	0.08037	0.02391	0.4367	0.02382	0	0.07271	0.06502	0.0737	0.0327	0.03246	0.05253	0.04549
6421	40.4	96.55	63.81	49.49	110.8	76.22	35.17	67.81	39.48	53.25	88	75.21	62.87	70.51	31.08	63.72	46.59	57.69	39.67	32.74	58.48	29.62	88.47	63.98	23.14	58.45	53.37	72.64	90.11	51.23	37.62	56.84	31.64	54.25	38.9	46.58	43.88	48.52	48.7	46.61	41.76	63.79	62.43	76.93	75.84	33.98	41.66	95.13	51.08
9202	6.264	17.67	15.15	12.29	28.79	17.34	8.085	17.85	7.634	12.45	20.75	14.7	13.61	17.19	12.67	23.12	19.48	18.24	13.1	10.81	13.9	8.256	23.14	20.77	6.81	37.89	11.54	16.07	17.75	14.4	14.29	14.15	7.971	18.7	15.16	14.18	12.89	14.51	11.95	11.59	12.84	18.41	16.83	24.2	17.17	11.2	8.815	22.96	13.21
100861513	0.4841	5.574	1.938	5.654	7.794	5.071	2.241	6.487	1.47	1.605	5.683	4.217	5.033	5.781	3.799	5.531	7.404	3.471	2.745	1.354	4.714	2.833	4.711	9.38	2.691	19.5	5.599	2.429	3.465	0.7207	3.371	4.913	2.704	5.478	7.382	5.099	3.458	5.318	2.555	3.492	3.88	4.378	5.304	6.453	4.126	2.996	2.23	6.282	5.324
79932	17.11	27.71	24.69	20.85	45.47	45.49	18.94	45.94	9	31.38	22.72	36.28	14.94	26.38	15	25.33	16.13	43.36	13.17	27.46	35.07	7.025	67.69	35.46	20.15	51.82	14.5	59.89	26.91	27.3	16.74	20.82	11.74	22.12	23.45	28.8	43.46	18.98	8.969	21.85	15.37	23.12	21.13	33.42	22.01	15.97	9.856	12.11	16.13
23154	17.51	28.28	20.3	12.69	32.66	29.02	14.57	25.21	13.81	25.94	20.09	25.67	18.14	20.18	10.39	26.54	11.34	21.3	16.25	21.1	33.33	7.925	33.24	26.43	12.35	20.57	14.47	30.54	18.95	24.16	12.87	22.94	10.03	22.96	11.97	18.56	14.22	18.33	9.738	15.46	13.82	11.9	18.26	46.69	18.03	13.45	16.38	20	16.58
339488	1.451	2.709	0.5258	0.4932	0.6046	5.68	0.7414	2.21	0.7283	1.69	1.274	3.526	0.4003	1.085	0.5417	2.025	0.6337	4.4	0.8814	0.3216	1.098	0.4678	4.189	1.697	0.5286	0.5626	0.4426	1.268	0.7058	0.2268	0.6632	0.6033	0.4709	1.633	0.5393	1.036	2.216	0.7599	0.6939	2.524	0.5657	0.6525	1.926	0.5254	0.5996	0.453	0.5085	1.81	1.988
105378645	0.3631	1.061	0.1397	0.6774	0.218	2.775	0.3538	1.01	0.6185	0.8023	0.5464	1.103	0.3696	0.821	0.1973	0.3829	0.3224	1.154	0.6047	0.1822	1.058	0.3163	2.054	0.9503	0.5045	0.5273	0.8527	0.4425	0.8568	0.2851	1.139	0.2984	0.7019	0.6005	0.4336	0.5406	1.034	0.4405	0.702	1.05	0.6715	0.3368	0.4839	0.3436	0.4617	0.5185	0.305	1.203	1.629
5690	48.35	33.45	43.84	35.11	65.18	33.15	24.66	44.63	27.07	43.53	54.74	53.55	28.6	26.81	23.11	37.16	31.24	53.49	40.8	28.21	28.9	33.55	37.12	46.53	14.75	33.06	37.98	69.6	43.06	76.5	46.16	34.16	21.76	48.29	32	34.55	24.95	65.55	45.3	38.63	38	35.71	41.74	101.1	37.39	20.2	36.94	81.17	38.21
105378646	0	0	0	0	0	0	0	0	0	0.0366	0	0	0	0	0	0	0	0	0	0	0	0	0	0	0	0	0	0	0	0	0	0	0	0	0	0	0	0	0	0	0	0	0	0	0	0	0.04522	0	0
127703	6.487	9.3	5.412	5.45	12.54	8.094	5.467	7.745	5.561	6.824	10.9	17.3	5.648	21.96	7.056	11.73	9.048	4.34	13.3	3.713	8.233	5.547	9.425	13.82	2.476	9.981	7.929	10.27	7.662	7.944	9.816	11.46	5.256	11.52	5.776	5.368	1.992	13.67	8.047	8.389	7.982	3.371	5.83	18.01	6.589	4.774	9.766	15.14	6.082
63967	1.92	3.616	2.263	1.499	4.454	0.7304	0.647	1.178	1.799	1.487	3.195	0.4725	1.102	8.623	0.7229	1.572	1.767	1.174	1.345	0.3345	0.9823	1.974	0.9314	2.018	0.399	1.468	3.298	1.365	4.826	4.188	2.225	1.751	0.6055	3.046	1.758	0.5176	0.2279	5.182	2.153	1.041	1.84	1.378	1.713	4.056	4.079	1.661	3.711	5.311	1.665
192670	4.223	13.21	7.38	7.211	14.71	14.71	6.617	10.87	3.772	8.046	9.511	11.61	7.889	23.55	7.286	8.989	9.457	10.99	9.442	5.442	10.91	3.068	15.67	9.824	4.403	13.29	7.384	12.99	9.943	4	7.489	6.714	5.302	8.098	7.154	10.71	10.63	7.829	4.119	7.397	7.502	10.79	7.266	4.255	6.685	5.19	4.848	8.512	8.669
26523	3.816	5.214	3.95	3.614	8.721	6.235	3.564	6.22	2.143	4.801	4.889	6.207	3.554	19.44	3.988	5.637	6.425	6.884	4.476	2.737	5.726	2.076	7.805	4.983	2.024	9.254	4.841	6.019	3.381	3.514	4.441	5.335	3.4	5.489	3.707	5.097	4.53	4.68	2.592	2.63	3.815	5.623	4.06	5.967	4.588	3.001	3.797	7.629	4.449
192669	0.9823	3.019	1.712	1.706	3.17	3.409	1.081	2.882	0.9668	1.364	2.687	2.503	1.69	7.007	2.026	2.521	2.114	2.798	1.756	1.173	2.695	0.9605	4.234	3.005	0.9624	4.218	2.198	2.14	2.19	1.244	1.433	2.699	1.227	2.996	1.501	2.126	1.764	1.947	1.357	1.874	1.738	2.24	1.847	1.834	2.03	1.512	1.499	3.908	2.27
105378647	0	1.534	0	0	0	0.1227	0	0.5111	0	0	0	0	0	0.1255	0.1609	0	0	0	0	0	0	0.2322	0.2217	0.1937	0.2848	0.129	0.09483	0	0	0	0	0.1095	0.07155	0.116	0	0.1167	0	0.2309	0.7213	0.2689	0.2054	0	0.2089	0	0	0.07047	0.1399	0.1132	0
27285	1.425	8.068	0.2971	0.3201	11.79	11.16	36.14	20.21	2.312	10.92	24.34	0.4828	1.796	25.42	3.402	0.8481	2.604	8.38	5.908	0.6918	3.657	1.031	3.628	0.2806	0.06189	2.317	0.4395	3.168	1.002	7.805	4.165	11.7	3.648	4.872	2.996	2.231	3.833	0.4014	0.6269	1.064	0.2082	5.477	3.752	0.1218	4.448	3.47	0.6485	0.1967	1.193
54936	33.5	39.43	52.97	30.07	64.67	32.17	41.11	54.8	20.85	59.23	50.57	50.52	21.03	79.2	19.22	41	21.97	53.28	38.17	35.04	27.62	13.94	52.68	41.8	17.55	41.07	23.06	59.32	55.13	52.19	42.23	33.11	19.18	61.65	27.76	27.43	38.57	38.16	35.37	23.7	24.44	33.41	32.78	67.19	31.78	22.53	37.41	40.81	19.96
1296	22.19	6.91	16.5	9.996	7.362	6.334	2.518	9.521	1.75	5.516	15.13	3.216	1.498	16.21	19.31	88.51	40.23	8.066	65.08	2.6	8.614	2.487	6.845	10.36	0.5292	4.534	15.43	14.25	8	6.856	11.15	19.96	7.926	53.75	5	11.84	4.161	8.256	5.681	10.86	8.559	4.604	8.393	2.744	7.465	3.185	3.126	15.54	3.396
27095	44.68	43.31	45.98	36.21	96.66	51.21	33.26	79.2	27.23	59.84	65.1	58.01	33.79	131.4	29.77	64.52	34.02	76.75	56	57.18	35.26	29.24	60.96	62.57	21.29	45.55	42.45	84.69	60.02	68.85	49.37	48.35	25.66	62.9	33.7	42.79	51.14	48.98	50.18	40.4	34.13	40.88	39.57	82.09	48.36	24.97	34.39	61.56	31.37
55700	98.79	54.33	75.38	39.78	72.72	56.42	62.1	90.4	40.05	132	56	107.3	26.03	151.8	34.83	70.69	58.79	63.09	83.61	23.07	60.48	33.99	78.11	45.52	12.11	27.04	53.43	80.14	39.97	64.07	76.22	58.38	42.05	77.35	40.4	60.84	28.31	84.66	83.26	41.82	54.53	36.88	43.12	150.3	56.48	24.95	32.61	51.22	39.49
9967	27.39	49.54	34.96	29.6	52.36	56.44	27.49	53.06	24.42	38.81	50.3	40.13	43.57	66.75	26.6	45.48	39.23	48.53	32.79	23.07	43.95	23.76	53.12	41.62	21.07	58.66	35.59	42.84	53.7	30.4	44.58	40.19	25.96	55.3	36.7	38.1	40.79	52.12	39.6	27.53	36.75	41.5	31.8	60.6	39.67	26.95	21.22	61.21	30.54
79729	4.513	11.65	10.47	2.766	8.102	7.734	7.873	8.299	4.455	5.713	5.046	6.083	5.261	28.93	3.067	9.155	6.394	6.325	8.181	1.889	6.925	1.609	9.134	6.417	0.7953	3.56	3.676	8.047	9.405	3.895	5.34	4.779	3.279	7.862	3.181	8.48	4.135	3.824	3.638	4.591	4.706	7.774	2.937	10.22	5.927	5.898	3.197	10.33	7.902
55194	39.32	19.98	20.96	10.16	17.04	11.82	23.77	13.63	22.7	34.2	14.3	22.06	18.34	61.72	12.33	21.7	11.75	13.13	28	6.846	12.05	10.19	20.13	14.5	2.658	4.257	12.23	17.57	15.69	18.34	16.08	33.29	17.36	21.38	3.789	13.46	6.76	9.584	38.26	9.918	17.87	13.63	8.218	38.91	10.91	8.691	13.2	22	16.4
83931	40.04	24.21	43.38	23.9	37.95	31.6	38.56	59.32	31.33	67.38	29.98	83.24	18.8	103.1	18.72	36.68	24.63	44.84	29.75	28.02	24.25	11.3	43.17	38.59	13.3	33.44	20.01	45.53	23.67	24.91	27.74	30.29	18.98	28.49	25.39	39.67	38.28	65.06	18.29	23.75	22.53	22.05	38.02	47.35	25.12	14.48	16.98	44.25	19.41
84967	46.96	45.74	68.84	41.55	78.1	34.02	38.02	48.88	35.16	79.79	48.78	53.65	39.32	123.3	28.14	51.51	31.09	56.62	67.33	64.12	37.06	34.87	65.24	63.37	27.06	35.28	37.77	61.41	54.5	66.87	46.91	44.24	39.41	50.22	28.3	49.87	41.56	47.45	42.6	42.14	36.04	35.13	42.07	85.92	43.98	29.04	55.55	83.18	35.95
127700	7.587	6.899	5.905	3.489	13.51	22.89	30.34	13.06	4.861	17.73	11.19	7.589	5.891	22.13	5.08	3.268	5.977	18.07	8.165	6.651	7.734	2.137	8.856	9.875	2.468	7.541	4.374	11.04	8.252	19.08	6.47	14.83	7	6.44	10.95	10.18	9.462	6.309	4.026	5.187	4.675	13.11	5.739	7.862	6.501	6.417	3.576	2.261	6.162
109616970	1.272	2.441	0.8487	0	1.655	3.046	0.4132	1.586	0.9088	0.4685	2.489	0.4926	0.4008	1.039	0.9984	1.453	1.468	0.973	1.749	0	0	0.3202	1.834	0.4008	0	3.202	0.3923	2.24	0.8673	1.804	0	0.9061	1.184	0.9597	0.9406	0.4828	0.8974	0	1.279	1.112	0.4248	2.045	0.8644	0	0	0.2916	0.5789	0.9366	0.8111
107984940	0	0	0.1674	0.4509	0.1633	0.2003	0.1631	0	0	0	0.1637	0.5831	0	0.6148	0.1313	0	0.3862	0	0	0	0	0	0	0.3163	0.1163	0	0.3096	0.1767	0	0	0.1665	0	0	0	0	0	0	0	0.1682	0	0.5029	0.2017	0	0	0.3457	0.115	0	0	0
64960	85.86	83.63	114.6	55.19	132	67.06	70.78	78.99	56.96	100.8	89.13	95.47	84.13	203.5	41.4	57.88	53.42	104.7	68.22	89.59	56.02	59.29	85.34	74.32	48.72	73.14	86.13	90.08	134.8	139.4	83.15	64.39	41.39	79.42	66.65	87.61	74.88	121.3	103.3	74.93	64.82	55.03	56.68	142.2	74.13	40.36	74.56	143.2	78.94
1441	12.54	36.72	3.367	16.02	6.596	19.96	83.63	20.11	35.59	55.55	4.012	38.74	3.45	30.4	12.4	3.089	18.6	5.067	13.52	114.4	7.306	16.06	20.82	10.08	2.025	23.44	23.09	11.25	17.28	5.176	26.5	12.28	10.67	7.446	12.26	148.6	70.86	22.22	36.11	43.47	36.3	4.057	8.972	7.023	17.96	12.95	16.64	6.885	14.25
107984941	0	0.2122	0	0	0	0	0	0	0	0	0	0	0	0	0	0	0	0	0	0	0	0	0	0	0	0	0	0.04866	0	0	0	0.04921	0	0	0	0	0	0	0	0	0	0	0	0	0	0	0	0	0
105378648	0	0	0	0	0	0	0	0	0	0	0	0	0	0	0	0	0	0	0	0	0	0	0	0	0	0	0	0	0	0	0	0.03124	0	0	0	0	0	0	0	0	0	0	0	0	0	0	0	0	0
2899	0.04097	2.554	0.01171	1.031	0.2913	0.08408	0.04563	0	0.01672	0.03234	0.07443	0.04759	0.1051	5.025	0.03675	0.1739	0.2905	0	0.2112	0	0.1171	0.01326	0.01899	0	0.004067	0	0.02708	0.1237	0	0.009958	0.01747	0.4815	0.4168	0.05299	0.9607	0.04665	0.006193	0	0.01765	0.03583	0	0.02823	0.05369	0	0.04838	0.04829	0.003995	0.01939	0.02239
100422898	0	0	0	0	0	0	0	0	0	0	0	0	0	0	0	0	0	0	0	0	0	0	0	0	0	0	0	0	0	0	0	0	0	0	0	0	0	0	0	0	0	0	0	0	0	0	0	0	0
107984942	0	0	0.08642	0	0.04214	0	0.02104	0.2422	0.01542	0	0.06336	0	0	0.05289	0	0.02467	0	0.02477	0	0.04025	0.1136	0	0.04669	0.02041	0.015	0.05434	0.03995	0.2509	0	0.01837	0.02148	0	0	0.02443	0.02394	0.02458	0	0	0	0	0.1081	0.02603	0	0	0	0.01484	0.01474	0	0.02065
728431	4.671	6.007	10.6	3.847	16.64	8.761	3.87	9.997	3.393	8.172	11.16	15.78	9.53	18.4	5.866	6.672	6.515	8.397	6.462	8.418	8.851	6.202	13.93	7.837	1.569	10.19	4.178	17.52	4.26	11.56	7.087	5.116	4.511	6.608	4.706	8.466	11.2	4.166	6.614	5.753	4.485	10.19	6.666	6.546	5.952	3.934	3.587	1.935	2.978
80149	33.21	25.47	46.79	11.05	17.56	32.04	82.07	73.03	33.45	36.48	16.52	129.6	11.76	59.68	10.53	13.83	13.21	15.09	8.735	12.89	19.09	16.57	39.43	16.33	3.253	12.09	22.1	16.68	12.98	16.83	26.64	12.65	8.85	28.54	17.95	10.28	13.92	35.52	85.45	19.78	28.54	19.57	9.868	7.947	19.86	26.71	14.22	7.187	13.62
102465438	19.44	19.19	25.94	7.486	12.65	18.84	18.95	38.09	10.58	10.23	17.21	33.34	16.63	55.57	17.44	12.69	17.1	10.62	1.909	5.178	20.47	7.69	46.05	13.13	2.573	6.991	14.56	7.824	5.681	2.363	8.289	8.902	5.171	17.81	11.29	4.217	15.67	8.344	36.3	12.95	13.91	20.09	13.21	5.063	22	20.37	8.847	2.045	10.63
64769	13.37	30.69	38.7	18.39	55.28	26.59	17.02	39.67	10.58	28.52	36.67	42.59	14	70.75	23.23	32.34	20.09	84.31	23.31	24.46	23.43	11.34	50.41	24.11	8.156	48.32	20.4	49.18	31.55	30.71	26	22.13	17.98	28.22	31.53	27.36	33.05	18.89	14.57	23.29	14.92	38.64	31.96	34.46	22.18	16.9	17.38	31.16	17.86
100847010	0.9258	10.66	4.632	9.981	13.55	14.41	0.9023	16.16	1.323	2.046	7.246	9.679	7.001	70.31	7.993	6.347	1.069	22.31	1.909	3.452	32.16	4.194	22.02	12.25	5.146	15.15	5.996	6.846	4.734	1.575	0	2.967	0.6464	6.286	7.187	5.271	7.837	5.215	2.793	1.619	7.42	7.814	11.32	3.797	4.783	7.639	6.951	10.22	11.51
105378649	2.222	2.559	4.339	2.921	7.298	3.504	1.637	4.121	1.665	1.856	3.658	5.792	2.561	11.95	1.616	4.582	2.502	4.415	3.185	2.021	3.651	1.309	3.751	3.33	1.318	5.184	2.357	3.492	3.381	2.397	2.75	2.663	1.362	3.128	2.524	2.592	2.466	2.87	2.071	1.99	3.095	1.895	2.541	4.816	2.688	1.565	1.961	4.07	1.866
79753	4.306	6.545	8.288	6.937	17.6	8.28	3.923	10.25	3.207	5.688	8.902	10.64	5.788	26.71	4.48	12.47	6.969	11.84	7.182	5.571	8.976	3.804	9.523	8.543	3.407	12.67	5.812	8.44	8.37	7.004	8.082	6.177	4.513	9.469	6.358	6.25	6.221	6.857	6.046	4.256	5.78	5.883	6.154	8.371	7.196	4.613	5.045	12.35	5.81
7802	1.797	35.12	22.97	8.545	45.11	47.07	43.46	38.05	5.119	17.12	94.56	20.55	3.636	68.58	15.26	3.864	4.611	61.89	29.97	22.38	10.64	2.554	37.42	11.73	1.615	43.79	5.065	11.12	7.22	59.16	13.61	24.01	6.67	27.15	4.923	29.27	27.36	3.334	8.756	11.28	5.845	21.38	21.35	31.61	30.09	9.287	11.05	1.494	9.542
29889	33.54	36.85	44.09	27.29	91.81	27.22	25.19	54.15	29.32	35.73	46.03	59.82	37.82	105.1	20.32	49.68	26.53	50.13	27.11	20.37	23.13	22.96	36.43	41.86	13.64	52.98	29.36	48.36	44.7	44.74	37.34	24.99	20.05	47.9	35.28	22.83	30.88	43.67	34.94	28.19	26.89	35.68	39.27	76.65	31.16	20.67	29.3	54.36	23.58
284654	0.2893	0.06247	0.01809	0.13	0.03529	0.6061	1.11	0.9017	0.2067	3.237	0.05307	1.575	0.01709	1.019	0.1703	0.3306	0.1252	0.3319	0.261	0.06742	1.561	0.01365	0.9581	0.1709	0.01256	0	0.5019	0.4202	0.1294	0.01538	0.2878	0.6182	0.4545	0.2865	0.2607	0.5559	0.0574	0.06112	0.0909	0.253	0.3442	0.1744	0.1659	0.04944	0.07473	0.04973	0.07405	0.09985	0.08647
54955	6.658	7.771	11.79	6.548	19.78	12.65	4.116	9.855	5.809	6.527	9.542	6.931	8.978	34	4.553	13	9.056	11.9	9.004	6.066	8.702	6.469	15.33	10.73	4.501	13.98	7.175	11.89	10.1	7.403	7.341	8.8	5.467	14	6.484	9.053	10.32	5.994	5.531	5.835	5.722	9.442	7.797	15.1	8.851	6.862	7.766	24.05	7.69
55143	15.46	12.71	19.58	8.651	14.54	3.955	2.489	3.855	14.9	9.682	10.36	3.266	5.16	21.69	2.868	6.612	10.6	6.989	5.774	1.572	2.59	11.11	5.219	8.038	1.384	6.517	11.03	8.563	26.76	16.56	8.228	4.981	3.762	12.49	6.522	2.454	1.388	25.95	12.06	5.204	7.839	5.593	6.233	28.19	12.61	6.363	12.25	30.69	6.789
284656	3.089	3.179	2.471	3.305	1.578	1.474	0.6673	4.123	1.826	4.048	0.6556	6.244	2.348	12.75	1.172	4.02	1.867	2.925	1.187	2.784	2.998	0.165	7.506	2.857	0.2935	1.623	1.644	5.825	0.08194	0.3532	3.746	1.424	1.846	1.624	2.771	2.356	0.8325	2.61	0.4028	1.733	1.481	4.418	2.213	0.02988	0.7902	0.7362	0.8104	0.04827	5.1
105378650	0.1165	0	0.1165	0.2092	0	0	0	0	0	0.1287	0	0	0	0	0	0	0	0	0.1201	0	0	0	0.2519	0	0	0	0	0	0	0	0	0	0	0	0	0	0	0	0	0	0	0	0	0	0	0	0	0	0
149175	18.3	9.633	9.076	6.986	16.22	5.86	3.478	5.592	5.93	21.76	13.57	14.49	1.068	60.44	1.773	15.66	7.219	6.105	5.436	19.03	14.55	1.36	17.35	3.915	1.934	8.84	3.014	13.84	13.09	7.131	13.91	3.813	5.395	14.34	10.42	7.494	5.89	22.06	2.486	3.808	5.265	11.88	5.757	1.388	5.446	5.898	17.09	12.35	11.52
79693	21.31	12.08	14.38	9.289	21.03	13.21	12.68	14.73	10.97	20.92	9.675	20.85	12.5	48.67	6.818	17.52	9.368	20.35	11.56	14.57	11.42	10.1	20.71	13.69	6.224	10.48	10.68	15.69	14.02	17.44	13.55	11.08	8.457	18.5	9.701	14.79	12.18	20.45	17.56	8.359	10.27	15.62	17.28	22.81	11.52	9.466	20.82	31.34	14.86
127687	67.55	21.37	35.34	17.5	36.99	16.51	35.64	28.24	36.04	88.77	21.02	67.39	21.65	120	13.42	32.47	17.46	25.23	31.03	45.86	19.89	16.89	30.6	29.47	21.2	11.26	18.95	43.09	30.61	53.16	23.49	41.4	20.86	34.81	13.63	22.61	29.85	18.88	32.99	17.62	24.75	28.17	19.21	33.6	19.04	16.64	26.73	38.87	22.35
4520	3.437	4.96	4.035	4.663	7.375	6.162	4.241	6.291	2.268	4.193	4.477	6.64	3.533	15.44	3.086	4.536	3.397	5.215	3.286	2.288	4.561	2.43	4.177	4.533	2.615	8.771	4.466	3.796	3.073	3.345	4.18	3.438	2.824	5.59	3.59	3.871	3.657	5.537	3.859	1.944	3.713	3.118	3.242	4.331	3.293	3.431	3.205	6.645	2.874
3633	3.177	10.75	10.72	6.439	14.26	11.17	9.987	13.89	5.293	6.957	11.77	7.966	6.07	19.39	5.01	5.534	5.702	9.535	7.421	5.715	9.442	3.299	17.87	10.78	2.517	6.839	5.449	8.472	22.23	4.029	6.543	5.619	4.774	8.659	6.445	15.75	5.668	6.122	3.525	7.089	6.327	6.774	4.68	3.258	5.994	4.289	6.505	8.986	9.477
105378651	0.2611	0.451	0.8165	0.2932	0.2548	0.9378	0.6043	0.2848	0.2332	0.3246	0.1277	0.2654	0.2776	0.7596	0.4867	0.3356	0.7158	0.2621	0.3365	0.09126	0.6184	0.3204	0.3882	0.4319	0.2948	0.3697	0.5738	0.3103	0.4339	0.1111	0.487	0.5579	0.2734	0.5171	0.543	1.078	0.2418	0.3309	0.2953	0.2283	0.7193	0.1968	0.2994	0.04462	0.236	0.2917	0.7574	0.1081	0.3434
10946	41.39	50.91	45.73	31.34	92.16	40.78	26.48	52.7	32.73	52.33	48.29	54.43	30.91	93.82	25.87	57.11	38.44	53.44	36.49	32.4	33.71	30.51	54.74	50.19	16.95	75.94	41.67	59.4	53.74	53.36	44.8	32.93	24.3	49.29	43.26	36.21	49.41	52.84	41.72	33.71	31.9	43.87	36.68	87.36	46.43	30.43	37.57	72.94	31.05
2275	36.87	17.72	7.699	9.606	17.53	10.81	9.944	25.64	8.966	20.53	12.76	14.05	13.71	38.09	14.2	25.29	19.79	12.46	25.55	12	11.43	9.403	17.06	12.88	3.216	14.24	20.78	22.83	20.87	12.06	23.09	16.13	12.29	24.9	9.147	12.21	11.49	29.68	23.17	14.99	24.14	6.604	12.16	29.19	16.47	9.929	9.902	20.45	17.43
51118	19.6	24.51	28	19.9	45.23	21.05	20.74	31.66	17.09	27.94	25.29	35.16	22.84	66.37	14.87	33.58	16.65	26.45	21.1	23.97	17.65	19.75	32.4	27.81	10.87	28.43	22.89	30.88	36.6	34.55	28.16	19.25	13.28	34.34	18.02	22.25	26.5	26.43	28.98	21.52	20.83	23.63	23.8	43.65	24.41	16.06	26.77	51.64	24.99
5453	1.724	0.1726	0.225	0.7406	0.2194	0.314	0.7486	0.397	0.348	0.8281	0.1283	0.37	0.05313	1.859	0.1764	0.9847	0.1514	0.172	0.2125	1.589	0.6311	0.2546	0.4052	6.233	0.1302	2.24	0.08667	0.7125	0.2491	0.1434	0.41	0.2802	0.5755	0.1272	0.06233	0.2133	0.0793	0.2111	0.5086	0.1966	0.2815	0.2033	0.3055	0.1793	0.4452	0.1159	0.3325	1.966	0.2509
107985103	0	0	0.05259	0	0.02564	0	0.05122	0.03276	0	0.02903	0	0.3052	0	0.1287	0	0.06005	0	0.03015	0.02709	0.04899	0	0	0.02841	0.2235	0.01826	0.06614	0.02431	0	0.05374	0	0	0.05615	0	0	0	0	0	0	0	0	0	0.03168	0	0.03592	0	0	0	0.2031	0
105378653	0	0.04015	0.03489	0.03133	0	0.08349	0.1019	0.08694	0.02491	0.1156	0	0.162	0	0.598	0.02737	0.4781	0	0.12	0.1438	0.3575	0.07342	0	0.3017	1.615	0.1696	0.5267	0	0.221	0.03566	0.05933	0.06938	0.149	0.02434	0.1973	0	0.3971	0.1107	0.03929	0	0.122	0.03493	0.08409	0	0.09535	0	0.02398	0	0.6932	0.03335
100500801	0	0	0	0	0	0	0	0	0	0	0	0	0	0	0	0	0	0	0	0	0	0	0	0	0	0	0	0	0	0	0	0	0	0	0	0	0	0	0	0	0	0	0	0	0	0	0	0	0
105378655	0	0	0	0	0	0	0	0	0	0	0	0	0	0	0	0	0	0	0	0	0	0	0	0.008366	0	0	0.008189	0	0	0	0	0	0	0	0	0	0	0	0	0	0.008867	0	0	0	0	0	0	0	0
105378654	0	0	0	0	0.01147	0	0	0	0	0	0.0115	0	0	0.02879	0.009225	0.02686	0	0	0	0.01096	0.01237	0	0.02542	0.09999	0.008167	0.04438	0	0	0	0.009999	0	0.01256	0	0.0133	0	0.01338	0	0	0	0	0	0	0	0	0	0	0	0	0
339442	0	0	0	0	0	0	0	0	0	0	0	0	0	0.0298	0.0191	0	0	0	0	0.02268	0	0	0.02631	0.09199	0.01691	0	0	0	0	0.0207	0	0.026	0	0.02753	0	0	0	0	0	0	0	0	0	0	0	0	0	0	0
105378657	0	0.09662	0	0	0	0	0.1636	0.7322	0	0.3709	0	2.047	0	0	0	0	0	0.2888	0	0	0.1767	0.06336	0	0.2379	0.0583	0	0	0	0	0	0	0	0.1172	0	0	0	0	0.1891	0	0	0	0	0	0	0	0	0	0	0.1605
107984943	0	0	0	0.1161	0	0	0.1259	0	0	0	0	1.501	0	0	0	0.1476	0	0	0	0	0	0.09755	0	0.1221	0	0	0	0	0	0	0	0.138	0.09019	0	0	0	0	0	0	0.113	0	0	0	0	0	0	0	0	0
105378656	0	0.08097	0	0	0	0	0	0	0.05023	0	0	0.08168	0	0	0	0	0	0	0	0	0	0	0	0.06646	0	0	0	0	0	0	0	0.1502	0.04909	0	0	0	0	0	0	0	0	0	0	0	0	0	0	0	0
105378658	0	0	0	0	0	0	0	0	0	0	0	0	0	0	0	0	0	0	0	0	0	0	0	0	0	0	0	0	0	0	0	0	0	0	0	0	0	0	0	0	0	0	0	0	0	0	0	0	0
105378660	0	0	0	0	0	0.8121	0.07345	0	0	0	0	0	0	0	0	0	0.174	0.08648	0	0	0	0	0	0.285	0	0.09486	0	0	0	0	0	0	0	0	0	0	0	0	0	0.1318	0	0	0	0	0	0	0	0.1665	0
64121	22.05	22.57	33.51	17.89	25.31	18.01	15.14	31.25	11.71	32.67	16.36	47.25	13.08	57.84	19.04	28.01	26.31	26.89	30.32	21.17	19.5	13.6	25.45	24.75	9.185	31.58	20.7	29.13	32.65	21.4	30.26	21.61	16.45	27.27	28.31	28.5	30.43	41.39	23.56	20.29	21.03	20.44	22.15	53.54	18.97	18.02	14.82	26.66	11.57
100527950	2.287	4.053	5.305	5.15	11.49	5.173	5.454	7.594	4.028	5.298	7.103	6.06	6.604	15.92	3.342	5.563	4.659	6.723	4.89	2.849	3.916	4.019	6.644	7.082	2.145	9.019	4.632	7.436	5.356	8.777	5.62	5.157	3.377	6.535	8.637	4.872	4.706	5.628	5.033	4.506	3.167	9.492	5.425	5.749	4.78	3.29	4.071	9.276	5.302
26292	4.591	8.005	10.55	10.39	23.1	9.982	11.1	14.9	8.122	10.65	14.19	12.02	13.12	31.12	6.646	11.09	8.924	13.29	9.669	5.511	7.774	8.176	13	13.86	4.318	16.49	9.257	14.76	10.61	17.63	11.27	10.3	6.834	12.96	17.1	9.593	9.098	11.22	10.06	8.92	6.379	18.57	10.79	11.25	9.465	6.567	8.174	18.99	10.52
105378663	0.2389	0.8254	0.9563	0.1073	0.816	1.144	0.3493	1.787	0.256	0.66	0.5843	0.6938	0.2258	2.634	0.5625	0.819	0.5515	0.4112	0.7391	0.7794	0.2515	0.1804	0.9042	1.242	0.166	1.504	0.5526	0.8833	0.6108	0.6098	0.4754	0.6382	0.1668	0.9463	1.06	0.8162	0.8849	0.8075	0.2402	0.7312	0.2394	0.8643	0.6088	0.9799	0.7405	0.3285	0.3262	0.3958	0.457
81025	0.07306	0.3646	0.3655	0.1969	0.5703	0.6706	0.1424	0.6375	0.1392	0.2422	0.4527	0.3677	0.4604	1.432	0.2867	0.3896	0.5622	0.4191	0.4269	0.3632	0.2564	0.07355	0.6057	0.6445	0.0846	1.778	0.2704	0.5402	0.4483	0.3936	0.2907	0.2602	0.119	0.4961	0.5942	0.3605	0.5154	0.3292	0.3183	0.362	0.09759	0.9397	0.3227	0.4661	0.3522	0.2009	0.2161	0.08069	0.3494
54933	2.158	3.886	6.838	6.859	8.288	5.597	2.858	11.24	1.838	9.659	8.687	7.937	5.282	29.95	4.19	3.761	9.994	6.983	4.707	3.249	3.378	1.274	7.06	10.8	0.5382	28.59	6.143	6.692	4.47	7.484	6.88	2.217	1.738	8.828	9.511	3.213	6.089	7.792	3.755	4.258	3.492	13.84	2.735	5.673	6.545	3.481	0.4532	0.275	6.032
105378662	2.867	2.751	6.814	5.151	8.16	4.147	1.863	9.084	1.707	6.996	6.311	6.799	3.726	26.19	3.563	4.095	6.067	5.208	4.065	2.338	2.389	1.353	5.038	9.372	1.162	18.49	3.869	6.814	4.764	5.59	5.348	1.659	2.002	7.03	6.359	2.04	5.562	5.653	1.922	3.656	4.069	8.21	1.948	6.206	5.554	3.614	0.8969	0.3958	5.141
79647	35.64	37.29	52.9	87.83	58.06	32.32	35.19	58.1	28.02	44.65	24.82	70.47	26.23	127	20.41	33.88	27.33	34.16	33.09	31.61	25.36	21.94	46.96	36.15	13.56	42.29	40.05	53.06	31.7	47.55	47.17	34.16	20.22	29.59	33.97	32.9	35.04	55.08	41.39	28.44	25.8	23.24	32.13	48.25	37.64	19.15	23.92	54.64	30.99
4725	274.1	186.3	287.8	440.6	594.9	127.2	109.4	296.5	142	233.2	220.4	119.7	205.4	632.7	139.1	268.6	115.9	210.5	240.1	209.6	153.8	112.5	280.6	229.4	115	194.1	136.8	328.1	240.6	302.8	321.3	198.9	92.57	216.4	197.2	227	208.2	272.7	168.7	251	165.3	143.8	228.5	323.1	141.3	85.15	234.8	363.2	234.7
23499	11.35	32.27	39.33	68.37	36.04	57.37	23.8	71.4	11.95	39.5	31.22	60.03	17.47	133.5	27.98	39.02	26.41	52.93	25.19	13.22	49.72	11.73	53.13	49.9	9.941	75.84	29.47	29.25	27.95	15.71	26.12	30.56	24.83	38.17	44.14	35.38	28.14	28.24	18.96	20.31	32.11	23.34	21.84	24.48	28.47	21.56	12.71	26.02	30.97
643314	0.5922	1.657	0.3976	2.256	1.565	1.795	1.162	1.916	0.1767	0.7206	0.6967	1.263	1.46	13.04	1.777	0.8223	3.011	1.041	0.6416	0.06988	1.168	0.7642	1.054	1.027	0.8646	2.727	2.969	0.3168	0.322	0.1084	0.8502	1.962	1.225	2.664	1.571	0.5207	0.349	1.233	0.9648	0.4851	1.502	0.6508	1.054	0.9429	2.308	0.9845	0.3991	1.134	1.656
105378950	0.1034	0.08934	0.05176	0.02323	0.07571	0.06192	0	0.129	0.05542	0	0	0.09012	0	0.03168	0.04059	0.02955	0	0.02967	0.02667	0	0	0	0	0	0	0	0.02393	0.1366	0	0	0	0	0.01805	0.02927	0	0.05889	0.02737	0	0	0.2035	0	0.06236	0	0	0.02672	0.01778	0.0353	0.02856	0
353500	5.687	7.33	2.69	2.217	5.446	10.86	0.7725	8.974	1.967	1.111	3.246	2.848	5.183	8.918	4.88	8.281	3.377	3.9	11.47	1.013	2.219	0.8577	7.113	2.526	0.704	1.543	3.296	7.397	10.47	2.44	2.179	7.988	1.466	4.753	1.55	1.759	0.8387	2.495	2.539	6.96	2.898	0.8769	3.073	1.162	3.098	2.039	2.828	2.644	4.72
192217	0.739	5.141	4.838	0.4979	1.052	5.53	0.1801	0.7677	0.33	0.5104	1.627	1.645	0.5239	0.528	0.6767	2.498	0.462	1.237	0.508	0.0861	0.389	0.2093	3.197	0.5821	0.2567	0.07751	0.7692	1.496	1.858	0.6811	0.919	0.9212	0.6664	1.359	2.083	0.2104	0.1955	0.3816	0.2477	2.37	0.4936	0.4084	0.2511	1.936	0.5408	0.2752	0.6305	0.6802	0.3239
728448	3.78	8.646	5.732	1.856	8.933	11.16	2.259	5.486	2.148	2.988	7.92	6.361	6.16	16.99	3.335	3.819	2.443	1.831	4.538	3.445	5.552	0.9132	16.93	3.763	0.7819	6.892	2.704	5.004	4.501	2.229	2.59	4.253	0.8795	8.307	2.832	3.003	2.862	1.741	1.875	4.803	2.911	1.438	2.979	2.319	5.189	3.592	3.761	2.597	19.41
8761	62.41	72.58	148.8	204.3	95.82	53.61	58.79	108.4	51.57	107.4	40.33	60.83	63.85	217.6	39.24	68.84	60.24	84.87	72.35	36.47	67.63	34.35	105.7	53.04	24.48	57.05	54.31	69.92	90.85	44.16	50.32	58.4	46.68	61.26	75.02	68.99	50.98	61.15	59.19	56.94	52.69	64.25	69.34	103.2	54.29	39.99	55.35	153.2	58.35
101929516	42.72	65.56	127.5	209.6	86.6	51.98	45.61	105	41.6	84.17	38.4	46.31	59.55	230.9	32.44	63.77	53.71	78.35	67.46	32.39	72.8	36.64	99.24	48.98	21.92	59.77	52.76	62.98	68.59	33.1	52.85	49.81	42.29	57.96	70.74	64.63	48.88	57.7	46.79	46.3	51.66	68.23	65.98	97.27	48.8	38.85	43.24	134.6	55.03
677834	2.433	10.27	3.652	16.03	8.309	9.223	1.976	12.13	1.448	0.896	1.983	2.826	7.665	19.37	4.455	1.39	6.552	1.861	1.254	1.512	6.403	0.3062	11.4	4.216	1.127	6.124	7.878	1.713	4.561	0	0.8068	4.765	1.698	2.753	12.59	4.617	1.716	1.37	2.038	3.546	4.062	5.378	2.48	1.109	11.31	2.23	4.428	11.64	5.429
26508	7.051	9.078	7.956	12.77	5.124	10.45	9.267	10.61	3.771	12.94	4.953	21.53	24.34	13.74	8.591	7.32	8.526	13.02	12.77	3.706	17.5	4.614	12.72	10.51	1.614	3.55	8.102	9.378	11.21	2.182	7.028	21.6	6.207	7.159	7.611	8.809	5.216	8.247	5.361	14.95	8.423	4.551	8.364	5.6	8.048	3.749	8.709	6.319	7.836
84618	0.2509	0.1156	0.1004	0.2705	0.5386	1.562	0.1467	2.377	0	0.05545	0.6382	1.049	0.09486	0.6146	0.03938	0	0	1.554	0.1552	0.1871	0.4754	0	1.519	0	0.1046	0.1263	0.09286	0.6361	0.05132	0.2134	0.04992	0.3217	0.2452	0	3.45	4.228	2.177	0.05653	0	1.009	0.4022	0.242	0.3069	0	0	0	0.1028	0	0.8159
51440	0.2326	0.75	2.048	0.9822	0.7264	0.4038	0.2947	6.873	0.04985	0.347	1.411	2.837	0.02199	1.197	0.09128	0.1063	0.0537	1.842	0.5757	0.2819	2.449	0.1493	1.383	0.4177	0.02424	0.322	0.2583	2.273	0.3449	0.5343	0.1389	0.8823	2.477	0.09213	6.23	5.019	0.4554	0.1179	0.1169	3.011	0.4078	0.8555	0.2608	0.0477	0.2043	0.08797	0.8733	0.2698	0.3893
10450	9.037	9.555	20.62	27.21	16.85	9.211	5.989	11.77	6.207	12.58	14.66	13.13	7.434	28.05	5.704	13.07	8.463	14.9	8.3	7.695	7.98	5.965	16.4	10.11	5.005	16.89	7.697	15.8	10.6	12.75	9.033	7.757	5.768	12.28	10.65	10.16	9.089	8.076	7.272	7.84	7.388	12.64	8.06	16.06	8.867	5.593	6.988	10.21	7.046
656	1.466	3.824	6.673	8.562	5.301	2.337	0.7747	2.323	2.322	1.2	3.111	1.734	1.261	14.91	0.9428	3.482	1.468	5.128	1.913	1.54	2.278	0.707	3.878	1.177	0.8776	4.903	1.798	1.801	5.844	1.833	1.863	2.623	1.326	2.079	2.469	1.318	0.7384	0.9653	1.359	2.163	1.593	2.258	1.017	0.5917	3.167	2.526	2.02	0.8975	0.9461
64064	0.6389	6.446	3.623	0.8199	1.069	3.314	0.08894	0.5689	0.326	0.3698	0.9821	1.343	0.3738	0.7452	0.6924	1.321	0.5267	1.012	0.596	0.1985	0.5764	0.2986	2.434	0.6613	0.6975	0.1532	0.7881	1.285	2.271	0.9317	0.6053	0.39	0.5522	2.272	1.383	0.3118	0.2897	0.1714	0.2141	1.197	0.3048	0.1834	0.3101	1.372	0.3457	0.3137	1.62	0.5376	0.2619
105378666	0.04538	0.1045	0	0.3262	0.08857	0.05433	0.08846	0.05658	0	0	0.08879	0.05272	0	0.5559	0.03562	0.1037	0	0	0	0.0423	0.09555	0	0.04907	0	0.03153	0	0	0	0.04641	0	0	0.1939	0.03168	0.1027	0.05033	0	0	0	0	0.1191	0	0.1094	0	0	0.04689	0.0312	0.06195	0.05012	0.0434
101929536	0.3251	1.07	0.7901	0.6676	0.5892	0.3336	0.1811	0.0579	0.3318	0.2566	0.4998	0.4856	0.2195	2.276	0.03645	0.1592	0.268	0.373	0.1437	0.1732	0.5867	0.07014	0.6027	0.1756	0	0.4092	0	0.09812	0.7125	0.4346	0.1386	0.397	0.1621	0.1051	0.05151	0.2115	0.0983	0.05233	0.0467	0.3249	0	0.336	0.142	0.381	0.3839	0.2235	0.4121	0.2052	0
105378951	1.354	0.9743	0.8044	1.9	0.578	0.9623	0.2886	0.211	1.058	0.3272	0.2483	0.2949	1.2	7.825	1.162	0.04834	1.221	0.5339	0.6107	0.5915	0.8907	0.3195	0.5947	0.3599	0.3233	1.118	1.253	0.6704	0.9518	0.18	0.2946	0.678	0.7975	0.6224	1.595	0.4336	0.1791	0.2383	0.3403	0.259	0.8901	0.9182	0.6037	0.9833	1.792	0.5236	1.011	0.6541	1.538
107985740	0.5262	0.6059	0.4513	1.148	0.7335	0.315	0.1831	0.2811	0.886	0.1661	0.07354	0.2619	0.2842	2.578	0.236	0	0.9544	0.1725	0.1938	0.2803	0.2374	0.1419	0.4471	0.3552	0.1306	0.6622	0.313	0.3573	0.3844	0.4476	0.07478	0.3212	0.3411	0.2127	0.5002	0.2996	0.07954	0.127	0.1134	0.1315	0.3012	0.4985	0.3065	0.4624	0.6989	0.3876	0.2052	0.2491	0.5392
105378665	2.446	1.609	1.748	3.139	0.6818	1.673	1.362	0.4355	4.243	1.158	0.3418	0.4058	1.981	8.986	1.371	0	2.823	0	0.7205	1.303	2.574	0.2638	1.889	0.9906	0.7282	1.759	1.939	1.107	1.429	1.189	0.3476	1.866	1.707	1.186	2.712	1.193	1.109	0.7872	1.405	3.055	2.8	3.37	1.424	2.866	2.888	1.201	0.4769	1.158	2.005
105378667	0	0.03311	0	0.05166	0	0.03442	0	0	0.02054	0	0.05626	0.0668	0	0.07043	0	0	0.06637	0	0	0	0.03027	0	0	0.02718	0.01998	0	0	0	0.05881	0	0.0286	0	0	0	0	0	0	0.03239	0	0	0	0.06934	0	0.1179	0.02971	0	0.03925	0	0.0275
54802	3.943	6.793	6.897	19.51	14.8	7.486	3.986	6.827	4.355	5.649	7.3	7.332	5.13	20.26	4.715	7.279	8.205	8.404	5.626	4.417	5.278	4.024	10.07	7.694	2.097	9.862	5.731	8.277	9.129	8.707	5.037	6.061	3.164	7.844	7.164	6.292	5.452	6.934	5.615	5.193	5.004	8.749	5.862	14.13	6.633	3.975	8.321	17.06	5.924
4610	0.5614	2.493	2.946	10.12	4.226	5.294	1.954	2.099	0.9248	4.911	1.345	2.315	1.289	22.94	0.7552	3.6	7.114	6.467	1.689	2.819	6.018	1.185	9.823	6.074	0.1353	2.292	1.929	3.074	10.52	1.082	1.71	2.68	2.063	1.633	1.817	3.039	2.134	1.316	0.8063	1.773	1.561	3.329	1.985	0.3759	3.563	1.756	3.206	4.39	1.194
105378668	0.7041	0.8107	2.114	5.756	1.718	1.939	1.098	0.7021	0.3521	3.112	0.8954	1.799	1.131	15.35	0.3868	1.368	4.144	1.373	1.016	0.4594	2.594	0.2658	4.72	2.396	0	1.684	0.7817	1.19	3.168	0.4193	0.4903	1.354	1.229	0.7967	0.7808	0.7215	0.745	0.4759	0.6371	0.6772	1.199	1.358	0.8611	0.2888	1.6	1.065	1.394	1.633	0.6734
84879	10.54	28.07	33.41	222	7.814	14.97	79.36	65.18	16.55	52.48	14.1	129	11.74	62.72	6.619	8.719	5.939	33.64	11.05	274.4	185.8	5.629	77.96	37.11	0.7325	33.42	10.94	30.76	25.41	18.6	12.84	8.233	11.39	9.346	51.72	29.35	325.5	5.995	11.51	26.14	38.37	28.81	28.09	13.76	15.12	20.18	11.65	14.61	14.69
105378669	0.1284	0.08872	0.0514	0.1154	0.1754	0.1537	0.02503	0.1921	0	0.08513	0.07537	0.02983	0.04855	0.1887	0.04031	0.1467	0.02964	0.0884	0.02648	0.09575	0.1352	0.05818	0.4999	0.07282	0.03569	0.1939	0.02376	0.02713	0.05253	0.02185	0.1533	0.1098	0.07172	0.05813	0.1139	0.05849	0.1359	0.02893	0.1033	0.1347	0.05146	0.1548	0.05235	0.1404	0.1592	0.1059	0.1052	0.05673	0.1228
10487	90.15	96.93	110.3	330.9	141.8	91.4	74.02	153.8	66.97	149	88.8	158.4	82.48	289	94.7	149.7	131.4	169.6	153.2	68.02	90.11	87.09	119.5	137.6	46.02	178.1	147.1	129.6	101	89.84	165.6	103.5	90.4	178.2	165.5	128.4	95.51	225.6	139.7	97.71	125.2	105.9	117.4	288.5	106.6	67.72	72.24	114.6	85.56
5538	125.8	123.2	154	382.8	211.6	111.4	96.96	179.5	72.57	233.1	129.2	212.2	86.92	285	137.1	140	220.3	184.2	218	96.45	127.8	98.83	152.8	140.1	46.42	235.7	152.2	181.2	112.4	165.4	194.4	108	111.1	177.8	201.3	199.2	130.2	245.3	183.2	108.5	146.7	152.4	135.7	231.5	119.4	82.07	89.7	390	114.4
105378671	0	0.05995	0	0	0	0	0	0.0649	0.03719	0	0	0	0	0	0	0	0	0.05973	0	0	0	0	0	0	0	0	0.04817	0.11	0	0.04429	0.05179	0	0	0	0	0	0	0	0	0	0	0	0.05306	0	0.05379	0.0358	0	0	0.04979
6018	3.546	9.111	10.37	25.61	19.35	8.5	4.979	14.65	4.81	6.417	8.714	16.33	4.928	30.4	6.114	12.84	13.41	12.31	8.977	3.427	8.853	4.069	10.52	8.947	3.04	12.07	7.652	7.509	13.43	6.203	6.203	6.83	4.883	11.47	11.85	7.498	6.69	9.376	6.401	6.04	6.317	7.918	7.877	10.06	8.111	6.791	3.356	22.57	6.314
127391	0	0	0	0	0.1558	0.09555	0.07778	0.199	0	0.08819	0	0.09271	0	0.2933	0	0.3648	0.09212	0.5494	0	0	0.08402	0.06027	0	0.07544	0	0	0.1477	0.08431	0.1632	0	0	0	0.1672	0	0.08852	0.1818	0	0	0	0	0	0	0.2441	0	0	0.05488	0.05448	0.1763	0
10269	15.37	43.96	31.85	82.42	79.53	64.4	18.02	54.28	19.6	30.54	37.58	50.75	45.26	144.8	36.45	64.96	59.72	46.93	47.36	33.69	23.77	25.83	52.92	68.19	23.57	89.84	38.48	47.39	35.25	41.3	44.18	41.72	27.34	60.92	75.68	38.42	31.03	51.24	45.51	36.88	39.02	44	54.42	124.2	42.53	27.95	40.33	82.05	35.84
1298	29.37	78.17	6.898	6.611	21.75	52.74	5.71	47.8	2.273	12.35	49.09	48.45	6.785	26.27	6.08	8.586	33.77	78.28	9.909	2.074	5.228	1.377	52.6	5.342	0.7189	5.958	13.12	8.716	5.423	12.69	7.887	24.58	5.968	19.99	87.45	17.67	2.436	2.55	2.016	36.18	3.291	8.047	31.9	3.784	15.13	2.552	1.536	3.714	21.87
107984945	0.1405	0.2697	0.04687	0.6312	0.09141	0.4486	0.5477	0.4087	0.3346	0.3623	0.1375	0.1088	0.2214	0.5163	0.6249	0.05352	0.5947	0.05374	0.821	0.04366	0.8382	0.2829	0.3039	0.4427	0.09763	0.2947	0.7367	0.1979	0.0958	0.07969	0.8853	0.2502	0.6213	0.53	0.5714	0.32	0.4461	1.689	0.8006	0.4096	1.783	0.1694	0.09548	0.2561	0.3387	0.6119	0.7033	0.5173	0.1792
64744	21.29	38.07	28.38	63.33	38.01	36.01	39.64	42.53	30.69	63.05	26.25	56.05	26.74	67.03	23.5	19.63	32.51	46.78	37.5	22.34	113.6	22.41	58.05	49.28	14.81	26.28	45.3	31.65	32.2	24.06	49.18	39.9	45.72	46.01	45.67	37.2	31.06	38	30.45	47.2	65.27	22.89	22.51	45.47	29.82	38.09	54.71	25.43	29.5
65243	1.331	1.818	1.023	3.088	2.84	0.902	0.4426	1.557	1.371	0.7413	1.454	1.115	2.985	8.521	1.013	1.274	1.68	1.729	1.256	0.76	1.652	1.325	1.897	1.161	0.3012	1.065	1.814	1.515	1.583	0.9395	1.92	1.522	0.98	1.694	0.4121	1.093	0.3386	1.988	1.152	0.6137	1.241	1.556	1.831	1.961	1.248	0.9013	1.62	4.822	1.382
339559	2.057	2.9	2.501	6.927	6.736	3.522	1.93	2.9	0.7967	3.761	3.311	3.462	2.054	13.14	2.46	4.877	2.308	4.831	3.152	2.42	2.247	1.873	6.03	2.69	0.5477	4.162	2.846	3.94	4.955	2.863	3.137	3.205	1.718	3.503	4.947	3.065	1.77	3.098	2.262	2.472	2.177	5.472	2.626	5.073	1.788	1.52	3.045	6.265	2.832
105378672	0.4591	0.5286	0.9188	1.237	3.136	3.985	0.5592	1.002	0.8199	1.902	1.123	1.466	1.302	4.358	0.4504	0.3934	0.6624	0.9218	0.2367	0.6419	0.9666	0.1733	2.234	0.7594	0.07974	1.878	1.487	0.6062	1.174	0.2929	0.5709	1.226	0.4808	0.9092	1.018	0.7841	1.093	1.034	0.577	1.505	1.265	0.8303	1.872	2.981	1.897	0.868	1.958	2.408	0.9879
64789	5.606	8.624	5.521	14.25	15.68	7.109	2.548	7.265	2.849	4.897	12.2	11.35	4.838	19.51	4.313	5.823	6.394	12.2	6.26	4.337	7.348	3.547	10.66	7.037	1.678	7.585	6.13	8.45	7.251	9.595	5.908	4.616	2.738	9.528	6.733	8.124	3.236	6.69	3.698	4.728	6.149	8.095	6.979	11.51	8.15	4.768	5.49	7.121	4.832
127396	1.293	3.865	2.313	11.54	7.142	3.92	1.877	5.213	1.848	1.946	4.764	4.954	3.303	14.79	2.807	5.344	4.16	6.882	4.057	2.565	3.881	1.537	7.825	4.057	1.434	4.883	2.189	5.26	5.937	4.096	2.792	2.616	2.055	3.799	3.143	4.198	2.416	3.224	2.019	2.935	2.784	4.711	3.618	4.589	2.956	1.873	2.254	4.71	3.131
105378673	0	0	0.07054	0.1267	0	0	0	0.08788	0.05036	0.07789	0	0.08189	0	0.08635	0.1107	0	0	0.1618	0	0	0	0	0	0	0	0	0	0	0	0	0	0.3013	0	0	0	0.08027	0	0	0	0.06164	0	0	0	0	0.07283	0	0	0	0.06742
9783	0.4049	0.7253	1.126	8.117	3.154	2.208	1.162	4.627	0.4821	2.071	1.841	8.493	1.148	34.08	2.725	2.973	0.727	2.34	1.948	0.9226	3.284	0.3624	1.565	2.041	0.125	0.6984	1.318	1.592	1.434	1.231	1.291	1.298	1.047	1.392	1.464	1.904	0.6983	3.371	1.01	1.252	1.901	2.423	2.255	1.179	1.038	0.7991	0.4606	1.549	2.123
105378675	0.01982	0.04564	0.07933	0.3561	0.1547	0.04745	0.07725	0.3459	0.04247	0	0.05816	0.8057	0.1124	0.4369	0.2022	0.2944	0	0.1137	0.1226	0.07389	0.02086	0.01496	0.04286	0.1124	0.01377	0	0.09168	0.2303	0.04053	0.01686	0.1577	0.127	0.08301	0.5607	0.2857	0.0677	0	0.2233	0.09963	0.2426	0.01985	0.07169	0.0808	0.2709	0.2047	0.02725	0.09469	0.1532	0.1895
105378674	0	0	0.02736	0.07368	0.08003	0	0	0	0.03906	0	0	0	0	0.03348	0	0	0	0	0	0	0	0	0	0	0	0.03441	0	0	0.05591	0	0	0	0	0	0	0	0	0	0	0	0	0	0	0	0	0	0	0	0
100130557	1.868	3.92	3.773	7.293	6.252	5.894	1.939	4.548	1.521	3.241	3.911	3.265	3.861	10.39	3.288	3.511	3.486	5.248	3.114	2.799	3.786	2.03	6.928	5.214	1.892	6.46	2.81	5.643	4.249	2.257	2.588	3.115	1.926	4.01	3.969	4.433	4.784	3.029	2.422	3.068	2.518	4.02	3.505	5.418	3.192	1.944	2.002	6.015	2.989
4802	12.39	17.23	29.48	29.4	27.48	24.85	13.3	25.05	9.565	26.3	20.98	21.93	16.17	40.82	12.54	18.85	15.54	29.49	16.64	18.6	18.08	8.396	30.91	21.3	10.85	25.03	12.21	28.71	25.37	16.38	14.7	14.27	10.4	21.27	17.59	19.92	19.3	17.77	13.04	16.85	12.47	21.79	20.26	23.03	14.75	9.214	8.234	21.74	12.19
407034	0	0	0	0	0	0	0	0	0	0	0	0	0	0.7396	0	0	0	0	0	1.126	0	0	0	0	0	0	0	0	0	0	0	0	0	0	0	0	0	0	0	0	0	0	0	0	0	0	0	0	0.5775
407031	0	0	0	0	0	0	0	0	0	0	0	0	0	0	0	0	0.7204	0	0	0.5818	0	0	0	0	0	0	0	0	0	0	0	0	0	0	0	0	0	0	0	0	0	0	0	0	0	0	0	0	0
9132	0.395	0.3228	0.3315	0.2976	0.1616	3.539	0.8567	1.715	0.2002	0.8306	0.349	6.379	0.566	1.888	0.8	0.888	0.1471	2.193	0.3284	0.3444	0.3085	0.1539	0.6613	0.578	0.08852	0.2085	0.389	0.6595	0.9902	0.1301	0.9506	0.912	0.2846	0.6776	0.2826	1.175	0.7819	1.809	3.536	0.869	0.7531	0.3226	0.7792	0.05225	0.3817	0.1664	0.2957	0.2814	1.267
105378676	0	0	0	0	0.08176	0	0	0	0	0	0	0.09732	0	0	0.06576	0	0	0	0	0	0	0	0	0	0	0	0	0	0	0	0	0	0	0	0	0	0	0	0.1685	0.2198	0	0	0	0	0	0	0	0	0
163732	17.05	3.418	2.419	0.4571	3.641	0.9645	6.736	2.114	1.666	11.39	0.6637	15.07	1.283	8.933	1.564	0.8721	7.586	2.141	1.137	2.727	0.7589	0.2882	2.247	1.443	1.65	1.601	1.569	2.867	1.127	2.309	1.814	4.032	0.7697	2.111	0.5643	2.076	1.077	1.624	3.581	0.7416	1.189	0.4602	0.6915	1.333	2.76	0.9038	0.4631	18.69	0.4461
1503	13.8	10.68	9.656	20.65	18.35	5.702	6.632	9.229	8.272	10.51	9.031	13.5	10.18	31.97	6.643	7.389	7.1	10.15	8.274	15.82	5.584	7.9	12.44	9.195	3.811	8.892	14.69	10.12	17.21	16.95	8.668	8.127	3.877	13.24	9.125	8.52	17.58	18.81	14.72	6.908	7.711	6.015	12.03	35.35	13.72	5.75	9.814	33.04	8.279
100507178	1.643	3.305	2.351	5.032	3.49	3.713	1.985	2.9	1.042	2.34	3.295	4.114	2.472	6.861	1.653	2.34	1.282	4.435	1.384	3.657	2.887	0.8389	5.882	2.603	0.6674	2.709	1.435	1.932	2.047	1.654	1.163	1.583	0.7191	2.174	1.771	2.925	3.062	1.343	1.164	1.397	1.623	2.888	2.619	2.879	1.722	1.281	1.074	2.837	1.505
200172	1.059	0.5874	0.1926	1.219	0.7702	1.682	0.7598	0.792	0.4538	0.9572	0.9134	1.364	0.2911	1.627	0.4155	0.4179	0.2444	1.668	0.2283	2.028	1.317	0.1526	2.633	1.456	0.1204	0.6784	0.2583	0.4474	0.4134	0.2047	0.2202	0.2571	0.1613	0.2832	0.2882	1.118	1.487	0.347	0.271	0.2946	0.5304	0.9285	0.3826	0.4343	0.3381	0.4633	0.5782	1.573	0.6812
22955	9.036	15	16.13	19.57	20.6	15.39	9.926	17.62	5.177	13.56	16.27	23.45	10.83	40.24	10.05	16.03	8.459	21.41	9.329	13.86	14.61	5.244	21.94	9.803	4.487	17.77	9.166	12.88	13.48	10.87	8.897	10.56	5.141	15.69	11.8	14.44	14.28	11.12	7.053	8.155	10.27	12	12.8	20.15	10.28	8.76	5.295	11.74	6.22
100132074	3.37	8.093	2.813	0.5708	6.332	6.27	1.163	3.36	0.2889	12	4.144	4.451	0.2184	6.273	1.436	3.388	1.822	11.89	2.124	1.526	1.095	0.1599	3.664	0.6006	0.1204	1.793	2.263	4.82	4.076	10.17	0.5363	2.16	0.9141	6.166	2.776	1.688	0.9372	0.2169	0.5033	1.835	0.7716	3.134	4.004	0.895	4.357	0.8076	0.184	0.319	2.007
101929901	3.102	2.922	1.411	0.6333	2.752	4.388	1.099	1.055	0.1007	0.9347	0.9655	5.077	0.2665	2.936	0.9959	0.6444	0.4882	3.721	1.163	0.5257	0	0.2129	2.744	0.7995	0.2939	1.774	0.3913	3.723	3.893	1.679	0.1403	1.205	0.4921	0.6382	0.7818	0.8027	3.431	0.3177	0	1.11	0.565	2.04	2.443	0.771	0.437	0.9694	0.1925	0.1557	0.2697
105378678	0.01063	0.3672	0.1489	0	0.2075	0.5599	0.01036	0.1325	0	0.1409	0.104	0.2222	0.01005	0.02604	0.1168	0	0.09815	0.08537	0.2302	0.009908	0.1231	0.02408	0.05747	0.03014	0.01477	0.05351	0.05901	0.04491	1.967	0.3075	0.0846	0.04543	0.01484	0.3969	0.1533	0.1331	0.03374	0.1317	0.02137	0.04648	0.1278	0.1282	0.05417	0.1453	0.1537	0.02193	0	0.01174	0.122
1907	0.1539	19.31	3.234	0.864	2.065	1.105	21.41	3.165	1.676	12.03	0.4516	7.06	1.018	8.764	2.446	7.296	4.218	7.768	7.933	3.657	29	0.3776	2.205	0.6908	8.179	0.6778	4.093	5.486	0.7081	2.651	1.722	6.083	1.585	40.14	4.437	1.007	1.303	1.474	2.359	8.477	42.32	5.427	4.588	3.313	0.5564	2.037	0.6564	0.08497	5.335
59269	1.358	1.976	0.504	1.719	1.417	1.818	1.162	2.905	0.6931	1.972	1.297	2.01	0.441	2.141	0.9669	0.7503	0.9461	1.541	1.232	0.955	0.8733	0.9731	2.339	2.121	0.4563	1.815	0.8635	0.9988	1.447	1.067	1.334	1.058	1.017	1.833	1.202	1.018	1.042	3.31	1.797	0.7837	1.405	1.149	0.4253	2.899	1.515	0.7112	0.546	0.5208	0.843
2981	0	0	0	0	0	0	0.08963	0	0	0	0	0.1068	0	0	0.1444	0	0	0.211	0	0	0	0	1.193	0	0	0	0	0	0.1881	0	0	0	0	0	0.102	0	0	0	0	0	0	0	0	0.5029	0	0	0	0	0
2980	0	0.1071	0	0.1672	0	0.2228	0.1814	0.464	0	0.1028	0.09103	0.7566	0	0.6838	0.2921	0	0	0.427	0.1919	1.474	0.2939	0	0.3018	0.7036	0	0	0	0.688	0	0	0	0.09941	0	0.1053	0.4128	0.3178	0.3938	0	0	0	0	3.254	2.181	0	0	0	0.1905	0	0.267
22887	9.958	23.72	19.13	13.96	34.6	17.63	9.451	24.82	7.359	11.64	16.94	15.53	12.29	13.08	12.37	19.84	16.7	23.17	12.92	8.391	14.66	7.305	23.34	16.63	6.218	27.03	12.21	18.47	22.31	14.09	11.42	13.29	9.598	21.1	19.29	13.15	14.92	14.78	9.827	13.11	10.76	16.14	40.14	17.04	15.66	10.73	15.64	35.9	13.73
284716	0.01371	2.531	2.565	2.898	11.89	0.6126	1.398	2.204	0.09792	1.676	2.074	1.619	0.1857	1.27	0.208	1.483	0.2057	3.371	1.055	1.499	0.7455	0.1138	1.714	4.517	0.07301	6.061	0.4354	2.061	5.308	1.695	0.6773	0.742	0.8517	1.256	1.029	1.951	0.6962	0.08236	0.02756	0.3356	0.3982	0.595	0.5961	0.06246	1.322	1.841	1.703	1.307	1.612
84217	3.849	1.441	3.977	1.996	4.001	6.07	9.058	4.487	0.8943	5.152	2.021	0.7998	3.402	1.572	1.867	2.038	2.781	2.657	2.452	5.192	2.141	0.6617	6.599	1.982	2.044	8.784	1.042	3.24	1.44	1.038	2.678	3.344	2.622	1.204	4.616	6.236	9.703	0.7404	1.196	2.846	1.818	6.792	7.018	0.8129	1.067	1.614	0.8331	0.8641	1.227
728621	2.269	2.739	2.599	2.457	5.422	3.867	2.605	3.576	1.026	4.158	4.309	1.785	2.437	2.121	1.904	3.131	1.741	4.705	2.443	2.279	2.379	1.149	4.079	2.972	1.299	3.994	1.395	3.774	2.257	2.452	2.466	2.79	1.621	2.482	3.514	3.158	2.678	2.208	1.33	2.113	1.94	4.004	5.828	3.219	2.605	1.969	1.12	2.17	1.947
79717	22.53	31.42	28.68	30	68.1	32.56	15.87	38.9	13.1	39.39	36.44	23.05	27.35	25.55	23.03	48.48	20.09	55.65	33.09	30.76	26.68	15.94	48.83	36.99	18.6	51.68	18.63	50.52	37.22	34.34	33.38	28.77	18.6	31.88	43.68	41.42	39.44	31.56	19.76	28.75	24.52	45.07	81.87	45.82	27.14	18.63	16.4	33.85	23.95
10465	7.249	8.512	8.667	5.511	17.76	7.132	4.258	7.729	6.061	6.668	10.32	6.267	5.391	5.838	4.615	6.404	6.151	8.101	6.553	4.329	5.389	3.765	9.115	7.696	2.039	9.803	5.706	9.312	14.43	9.217	5.191	6.059	3.951	10.6	7.831	5.929	5.919	6.314	8.441	6.483	5.129	7.583	16.5	13.63	7.204	4.028	8.351	17.97	5.772
4904	183.6	176.8	315.5	142.3	247.3	112.8	186.9	169.5	131	266.9	169.9	258.5	114.4	151.5	139.9	246.1	164.2	231.7	290.2	119.8	116.1	161	183.2	162.8	63.9	149	208.8	235.8	201	223.4	231.7	172.1	136.4	230.9	153.6	205.4	137	326.4	260.3	156.8	166.2	151.7	311.6	509.3	164.4	91.05	190.7	708.3	134.4
149461	0	0	0	0	0	0	0.06012	0	0	0	0	0	0	0	0	0	0	0	0	0	0.06494	0	0.01668	0	0	0.01941	0.04281	0.01629	0	0	0	0.346	0	0	0	0	0	0	0.01551	0.01349	0	0	0	0.02108	0	0.0106	0.05263	0	0.01475
64175	57.06	23.34	38.71	16.2	29.02	19.37	12.37	30.22	14.35	27.58	19.01	19.47	14.01	24.26	14.82	34.63	31.99	16.14	40.38	13.97	13.61	13.02	28.54	19.43	8.84	15.17	22.52	30.18	27.94	23.69	19.7	25.51	11.02	34.53	12.24	12.39	10.81	17.76	25.6	22.06	28.32	18.01	32.12	165	21.97	19.28	21.83	31.69	16.05
79078	2.124	3.185	4.554	2.285	5.853	3.339	2.24	4.03	1.492	4.9	3.699	4.284	3.386	3.259	2.097	4.52	2.91	5.101	3.622	2.937	3.686	1.639	5.515	3.408	1.995	5.141	2.98	4.832	3.938	4.607	3.204	3.067	1.923	3.909	3.352	3.495	3.334	2.551	2.112	2.266	2.572	3.293	6.388	5.568	2.556	2.199	1.736	4.073	2.824
105378683	0.2254	1.297	0.3383	0.4049	0.6597	0.5396	0.1098	0.8428	0.08049	0.1245	0.4409	0.6544	0.7455	0.552	0.8843	0.6437	0.9104	0.7757	0.3485	0.4201	0.7117	0.4254	1.097	1.065	0.548	1.276	0.6255	0.3571	0.5761	0.3834	0.2242	1.926	0.1573	0.7651	0.8747	0.2566	0.5962	0.6347	0.1133	0.5912	0.3386	0.2717	0.8039	1.232	0.3492	0.2324	0.2307	0.7467	0.7543
100129924	0.1822	0.3433	0.09944	0.1637	0.1293	0.05948	0.04842	0.08259	0.2366	0.1281	0.08101	0.2309	0.03131	0.2029	0.07799	0.1514	0.2294	0.152	0.06831	0.06175	0.1569	0.07504	0.394	0.2348	0.08055	0.1251	0.1226	0.175	0.3218	0.2395	0.1318	0.23	0.1619	0.03749	0.1653	0.132	0.08763	0.1306	0.08326	0.1593	0.01659	0.2596	0.1351	0.1132	0.05133	0.1025	0.113	0.8597	0.2851
107984946	0.09047	0.4167	0.3621	0	0.1766	0.2166	0.08817	0.2256	0.3232	0.3999	0	0.2102	0.171	0.6649	0.07101	0.3101	0.3133	0.2076	0.1866	0.253	0.381	0.06831	0.3913	0.4276	0.06286	0.1139	0.08371	0.5734	0.4626	0.2309	0	0.58	0.06316	0.5119	0.2007	0.6181	0	0	0.09096	0	0.09064	0	0.3689	0.1237	0.1869	0.1866	0.1853	1.699	0.3461
374969	11.48	21.83	16.64	8.697	30.23	11.51	13.14	15.31	6.01	25.3	29.91	16.75	16.53	14.07	9.642	23.5	13.1	20.53	20.24	11.7	9.91	9.226	21.01	14.14	6.402	16.81	16.43	26.24	31.41	26.01	22.72	14.69	10.39	19.12	9.182	18.02	13.42	15.42	13.16	13.6	10.5	17.31	36.34	24.55	17.11	9.273	11.8	21.09	12.77
114625	4.925	6.741	11.57	6.862	17.69	7.785	7.53	12.96	3.487	14.08	10.93	9.37	10.87	8.724	6.319	10.9	8.323	12.59	11.65	6.268	9.407	3.674	15.26	13.8	6.096	11.53	7.422	14.66	8.747	7.916	8.362	7.373	5.621	7.726	9.862	10.34	8.489	8.008	5.753	6.383	6.456	8.784	16.77	14.86	7.724	4.208	4.248	12.41	6.53
51058	5.183	7.694	6.921	5.824	14.45	8.929	3.889	7.789	2.774	7.782	8.109	4.657	8.176	6.083	4.436	8.604	6.42	9.614	5.772	7.053	6.958	2.427	9.705	9.627	2.447	8.978	4.01	10.68	8.384	6.622	4.635	3.376	2.988	7.459	6.489	8.081	6.344	3.093	4.067	6.127	4.451	9.058	13.66	7.654	8.396	3.787	3.76	8.098	5.13
339539	0.07047	0.02705	0.09402	0.1055	0.06876	0.05624	0.04578	0.2342	0.05034	0.1557	0.06893	0.05457	0.0666	0	0.03687	0	0.05422	0.0539	0	0.06568	0.1236	0.01774	0.0762	0.2664	0.03264	0.02956	0	0.3225	0.8407	0	0	0.02509	0	0.1063	0.07815	0	0.02485	0	0.02362	0.1438	0	0.05664	0.3352	0.1927	0.09707	0.01615	0.03206	0.2853	0.2246
6513	114.4	37.02	141.6	19.74	95.16	10.66	36.63	44.51	63.87	57.51	22.82	18.02	64.77	30.03	22.43	57.64	106.1	31.81	84.04	12.18	25.67	15.36	13.65	31.48	44.2	17.05	89.74	21.45	98.83	84.79	63.91	25.77	11.92	133.2	26.86	9.783	10.33	198.3	91.52	36.41	67.45	18.41	36.6	233.9	118.8	125.9	14.76	514.7	50.74
440584	1.236	0.2276	2.324	0.222	1.157	0.2958	0.3853	0.6161	1.377	0.6553	0.3868	0.8611	1.261	0.1816	0.5818	0.9035	0.9697	0.3402	1.325	0.4146	0.8324	0.1493	0.9619	1.448	0.9271	0.6842	0.6402	0.9397	0.7076	0.5886	0.2458	1.426	0.1725	2.013	0.3289	0.3939	0.2615	0.5568	0.8944	0.9076	0.2971	0.298	0.5037	2.027	2.298	0.8155	0.7759	12.44	0.8508
440585	0.7801	0.983	0.01473	1.045	0.948	2.855	8.621	3.945	0.7045	3.48	5.99	0.9404	2.337	0.1082	1.248	0.2859	1.41	4.222	0.6678	0.02744	0.9607	0.5557	5.396	0.04174	0.4602	2.575	0.2179	2.317	0.01505	0.1252	0.4832	3.711	0.8015	1.116	0.4734	0.2514	0.1869	0.4809	0.2368	0.7851	0.3981	4.348	7.246	0	1.414	0.759	0.2612	2.146	0.09854
10969	77.78	38.6	66.35	45.28	90.59	38.52	49.82	61.24	65.23	71.47	70.23	74.39	58.49	40.44	26.07	49.21	37.84	76.31	47.93	35.6	31.8	50.12	51.65	51.93	15.37	63.02	43.57	67.04	55.46	82.94	66.17	42.51	29.29	85.79	64.31	41.87	37.19	89	51.97	39.64	47.18	61.27	170.9	108.8	48.76	30.54	62.78	134.5	45.14
102465439	5.464	4.194	4.556	4.909	2.666	2.18	0.8875	2.27	1.952	1.006	1.782	3.173	3.443	4.462	1.429	1.04	2.102	3.134	0.939	0	2.876	0	4.924	2.582	0.6327	3.438	2.528	1.924	2.794	2.324	1.812	1.946	1.272	1.031	2.02	1.037	0	4.104	0	1.593	4.562	6.588	3.713	2.49	3.763	3.131	2.486	10.06	6.097
149465	0.3374	0.4641	0.1688	1.153	0.8414	3.086	6.631	5.491	0.7566	2.962	7.775	0.6205	0.8947	0.3444	1.03	0.1178	0.1731	4.753	0.6378	0.06989	1.085	0.3397	2.067	1.727	0.1172	0.1533	0.2862	1.673	0.1246	0.6937	0.7925	3.364	1.106	0.7106	4.418	0.5549	0.7537	0.2112	0.1602	1.77	0.1502	2.577	0.8311	0.1538	0.6584	0.857	0.1279	0.05175	0.9233
105378685	0.1133	0.1305	0.05668	0.1527	0.2948	1.017	1.619	1.271	0.1484	0.6676	1.755	0.1535	0.2499	0.09251	0.1482	0.02157	0.1526	1.062	0.1558	0.0176	0.3777	0.0998	0.5104	0.3212	0.1181	0.1188	0.05241	0.2593	0.05793	0.1928	0.2442	0.9885	0.2373	0.1709	0.9423	0.1505	0.2398	0.04254	0.03797	0.4788	0.03783	0.6147	0.2887	0.02581	0.2341	0.2467	0.01289	0.02085	0.3251
128218	7.23	71.25	61.57	53.65	77.88	136.1	97.22	111.9	10.64	132.3	59.2	98.78	72.07	44.65	24.54	51.29	11.06	172.2	24.56	197	80.34	5.226	210.9	112.7	14.24	176.1	9.698	138.4	47.82	52.92	25.29	27.82	25.91	47.1	44.82	84.44	132.2	6.139	7.202	50.9	36.85	129.6	209.6	0.7811	43.36	30.64	13.71	0.5096	43.86
149466	3.272	26.26	16.73	12.08	29.05	33.11	15.97	25.91	2.054	31.8	27.19	38.96	17.84	9.674	10.14	12.84	9.116	39.32	9.711	46.82	17.43	2.171	36.27	31.76	6.36	37.76	3.944	31.38	20.07	23.22	7.528	10.2	5.675	22.36	23.75	33.45	48.57	4.952	3.954	19.19	7.449	30.16	51.53	0.2259	14.78	6.884	9.879	0.4744	10.37
7075	11.17	15.33	2.953	3.78	5.609	20.25	29.65	22.67	7.502	21.1	5.367	31.66	11.71	23.14	6.227	4.545	7.732	9.279	9.004	3.871	6.638	8.549	10.02	12.45	2.415	3.796	10.26	15.02	16.23	5.411	13.35	17.76	13.4	5.59	8.896	5.712	5.343	5.688	7.79	11.34	17.4	6.048	12.78	13.37	9.767	6.605	8.623	4.019	18.92
4352	0.08192	0.2695	0.09368	0.1367	0.2626	0.8125	0.3877	0.2918	0.05852	0.5043	0.1717	0.367	0.1549	0.387	0.1837	0.2006	0.1081	0.3357	0.2775	0.4254	0.1971	0.04418	0.7086	0.188	0.1626	0.486	0.1516	0.4326	0.1316	0.1195	0.1513	0.2625	0.1062	0.1192	0.2985	0.2665	0.3343	0.1055	0.1059	0.2251	0.1876	0.1411	0.3698	0.128	0.1451	0.1126	0.1438	0.1422	0.291
105378687	0.2413	0.778	0.3381	0.3035	0.989	1.156	1.035	0.361	0.8274	0.6399	0.1416	1.85	0.7755	0.3547	0.5303	0.386	0.2228	0.2769	0.6967	0.8547	0.3556	0.656	1.566	0.3193	0.4024	0.7896	0.4465	1.02	1.135	0.4106	0.2401	0.4641	0.3706	0.8192	0.6423	0.4396	1.532	0.9243	0.3397	0.3376	0.5319	0.3492	1.525	0.3299	0.4986	0.73	0.7577	1.812	0.4616
991	61.31	34.95	49.42	21.76	28.93	8.711	8.437	8.609	68.68	30.6	18.82	7.356	14.07	6.767	3.675	14.01	13.96	16.5	15.84	4.49	6.561	35.69	8.087	15.06	2.247	8.098	32.04	23.91	82.47	67.78	26.37	8.314	8.349	32.75	18.49	4.181	1.747	78.64	65.2	14.08	19.88	12.1	52.64	105.6	33.1	11.21	34.28	103	12.18
64834	81.3	78.58	88.55	90.78	139.3	111.6	75.32	136.1	62.59	147	89.82	131.8	80.43	83.39	53.26	117.6	71.4	168.8	97.75	124.5	84.51	65.62	132.1	160.7	32.07	153.9	58.85	148.2	97.27	89.43	104.2	69.08	50.88	88.35	115.3	120.1	103.6	98.29	78.18	77.81	76.19	94.92	263.4	190.3	68.86	50.96	56.51	88.42	54.7
102466723	10.62	12.23	5.722	5.871	11.16	17.6	2.388	16.29	5.252	4.513	7.192	13.28	8.494	7.004	3.847	12.13	5.657	15	8.423	2.284	10.32	1.234	27.38	13.9	2.27	6.169	7.558	9.492	16.71	6.255	6.501	5.237	2.281	7.396	10.87	12.09	8.644	8.283	5.749	10	4.092	12.8	24.15	7.818	8.44	3.932	6.133	18.04	8.594
112268225	0.1397	0.1901	0.1016	0.2509	0.446	0.532	0.08662	0.1583	0.254	0.2104	0.2981	0.2212	0.216	0.2799	0.1794	0.2321	0.1026	0.3059	0.1571	0.1894	0.3342	0.09587	0.6178	0.384	0.0794	0.5433	0.09398	0.456	0.2337	0.108	0.07579	0.06783	0.09751	0.1868	0.169	0.1735	0.2284	0.05722	0.2809	0.1554	0.1399	0.2909	0.4659	0.2777	0.1837	0.1659	0.2253	0.2244	0.425
112950	29.95	36.03	36.82	38.39	64.89	30.74	21.74	55.46	30.98	40.35	43.2	45.09	29.09	26.16	18.69	41.26	24.43	52.96	36.22	25.34	20.64	19.45	44.94	46.99	13.35	48.62	24.27	45.95	37.38	38.06	34.67	20.91	17.58	36.22	43.39	38.72	33.29	30.38	29.7	28.59	28.63	27.47	115.1	61.64	30.44	22.29	25.08	35.53	25.35
107984947	22.18	25.18	26.76	23.74	42.98	21.22	16.56	38.76	21.77	26.68	26.26	29.37	19.98	16.12	13.91	25.22	17.82	36.62	22.76	15.36	13.64	11.89	26.67	30.76	8.713	29.22	16.4	31.2	26.18	29.09	21.45	13.29	10.64	23.81	30.69	19.71	21.06	20.67	18.76	17.67	18.79	17.99	76.48	42.36	19.38	15.46	19.03	25.3	17.44
23334	8.128	11.13	6.999	5.836	12.93	13.23	6.933	14.59	4.28	8.315	8.105	12.03	6.119	8.145	4.391	5.738	5.866	11.13	4.572	5.239	10.14	2.515	16.37	10.7	3.835	10.77	5.512	6.989	7.658	3.056	4.285	5.038	3.469	7.165	6.23	7.355	8.89	4.528	3.477	5.704	5.642	7.802	15.05	4.006	6.495	3.721	4.296	6.58	8.225
100873952	14.3	17.02	10.02	6.64	16.13	16.27	9.758	18.03	7.494	13.96	13.68	17.82	8.037	11.78	4.179	9.716	7.246	16.14	9.341	8.889	13.22	3.54	23.8	15.4	5.632	9.102	6.176	11.08	12.19	6.287	8.064	6.962	5.049	10.16	6.875	9.32	11.52	7.163	5.433	7.227	7.165	10.44	21.47	7.605	11.08	6.065	5.912	9.391	10.49
102465440	6.088	0.8762	0.7615	0.6836	2.228	0.911	0.7416	0.9486	0.5436	0	1.489	0.8839	0.7193	0.9321	0.5972	0	0	0.8731	0.7846	0.7093	0.8011	0	0.8228	0.7192	0	0	0.7041	1.608	0.7782	0.6474	0	0.813	0.5312	0	0	0	0.8052	0	0	1.996	0	1.835	2.327	0	0.7862	0.5232	1.039	0	0.7278
81888	21.39	18.51	17.16	9.04	26.2	19.93	18.97	27.7	9.374	25.92	13.38	30.65	9.198	14.96	8.611	17.89	6.873	23.5	10.77	19.81	12.48	4.663	34.79	16.21	4.386	16.62	8.417	21.87	22.02	12.34	8.529	8.954	6.005	15.19	10.4	10.83	27.8	7.206	9.175	14.37	7.07	20.91	27.34	7.5	9.712	6.653	6.511	8.708	10.57
5792	96.53	85.13	104.4	60.48	123.4	119	54.37	178.3	40.61	96.2	107	88.39	37.29	71.19	42.27	109.5	91.87	124.6	47.47	78.93	94.5	23.03	112.5	141.2	29.45	136.2	56.17	81.24	34.45	51.89	48.35	37.94	23.74	92.18	79.8	60.26	49.19	85.09	40.72	35.65	51.2	118.4	161.4	17.73	79.07	53.7	24.47	129.3	49.8
9682	16.33	16.79	19.77	13.02	25.2	20.04	15.73	23.25	8.397	20.38	17.17	17.01	12.16	14.89	12.32	21.25	14.45	23.24	13.83	12.57	14.45	8.107	34.3	22.89	8.742	33.46	14.63	22.26	16.79	12.52	20.94	14.9	9.627	17.41	18.75	17.09	13.19	16.15	14.41	11.8	13.33	21.81	37.87	21.39	19.21	10.36	8.588	57.08	12.37
100132774	10.02	7.681	9.323	5.009	12.09	10.22	7.223	8.535	4.462	9.632	8.804	7.379	6.004	6.182	4.681	8.992	5.581	10.61	6.732	6.744	5.61	2.798	16.22	10.41	3.703	13.19	5.91	10.51	8.481	6.905	8.251	7.051	3.868	7.748	7.789	6.992	6.535	6.918	8.019	6.882	5.339	10.89	17.12	10.33	7.365	4.562	4.505	29.43	4.962
6487	4.425	4.164	3.221	2.207	4.548	3.69	2.892	3.129	1.068	2.352	2.388	3.828	9.186	2.289	1.982	2.17	1.303	6.31	2.91	3.626	1.911	0.9216	6.492	3.446	1.468	4.234	1.729	4.214	2.621	4.471	1.988	2.331	1.385	4.308	0.9137	3.457	4.375	1.779	1.289	3.089	1.781	3.063	13.9	3.994	3.074	0.7238	0.9008	9.048	1.598
101929592	0	0.2728	0.237	0.1064	0	0.1418	0	0	0	0	0	0.1376	0.2239	0	0	0	0	0	0	0	0.1247	0	0	0	0	0	0	0.1251	0	0.1008	0	0.1265	0	0	0.1314	0	0	0	0.3573	0	0.1187	0	0.3622	0	0.1224	0	0	0.5232	0.1133
102464830	0	0	0	0	0	2.145	0	0	0.64	0	0	0	5.928	0	1.406	0	0	0	0	0	0	0	0.9688	0	0	0	0	0	0	0	0	0	0	0	0	1.02	0.9481	0	0	0	0	1.08	0	0	0	0.616	0	0	0
9048	4.601	1.777	1.001	0.3594	1.701	0.9236	1.782	1.033	0.8778	0.3157	0.2795	0.5311	4.457	0.42	0.4037	0.9795	0.8905	1.344	1.237	0.6392	0.361	0.3452	0.8961	0.7832	2.561	0.2517	0.7667	0.6037	2.367	0.4862	0.4264	1.679	0.6982	1.876	0.3169	1.399	0.7862	2.64	2.069	0.8496	0.6584	0.379	3.408	4.61	2.008	0.9234	1.58	163.6	0.8199
105378688	0.3655	2.209	0.4114	0.4514	4.324	1.313	0.4007	1.082	0.7506	0.9086	1.519	1.061	0.734	0.9512	1.111	1.931	0.6855	0.7338	0.7065	0.7239	1.539	0.3449	2.47	1.468	0.3491	0.7474	0.7185	1.544	3.737	0.5829	0.5908	0.6833	0.5741	1.241	0.304	0.7802	0.8218	0.8235	0.6889	0.9987	0.2746	1.873	2.468	2.623	1.416	0.6282	1.684	13.12	1.267
101929609	2.484	4.197	3.067	3.13	7.209	4.248	2.892	4.343	1.821	3.351	3.566	3.597	2.439	3.359	2.633	3.428	2.904	3.257	2.661	1.985	4.584	1.9	4.814	5.61	2.376	3.329	2.537	2.76	3.2	1.619	2.343	3.205	1.757	4.782	2.969	3.489	2.389	2.653	2.076	1.918	3.587	3.617	6.642	4.983	3.366	2.928	2.51	7.517	2.221
9670	14.3	16.22	16.52	11.68	24.67	17.08	11.97	17.15	9.475	20.06	13.09	13.73	10.64	11.58	9.352	13.33	11.96	16.66	13.57	14.5	15.49	7.565	17.3	20.67	9.851	12.07	10.49	17.52	18.75	16.79	12.54	13.75	7.826	16.95	13.04	14.42	10.53	12.67	11.23	9.711	11.79	12.35	31.38	23.1	16.38	12.3	9.954	36.62	10.11
1802	16.29	14.86	23.77	15.39	39.92	11.67	10.3	16.62	21.55	15.95	19.38	12.07	12.67	15.04	7.253	15.16	11.67	19.06	12.62	11.32	15.3	10.85	20.99	16.9	4.686	16.8	14.7	17.01	13.18	16.65	13.3	10.3	7.675	28.55	13.71	12.13	8.671	15.11	13.22	8.715	10.77	12.33	41.58	19.02	15.37	11.93	27.35	51.37	13.4
533	113.4	117.7	74.1	61.65	170.9	79.76	82.3	114.7	74.54	142.8	92.39	115.6	76.43	69.63	59.98	113.1	70.05	150.5	156.3	85.9	57.94	66.79	96.98	118.4	106.1	70.35	88.29	148.7	129	157.3	90.17	80.43	66.55	97.69	93.87	126.2	96.88	92.11	125.2	67.69	82.22	80.44	315.3	151.5	80.53	50.43	121.2	166	72.73
8704	35.81	23.25	48.72	17.92	41.7	14.48	16.33	35.39	38.98	33.78	24.2	31.76	21.34	26.96	18.45	61.1	28.96	36.79	32.95	24.01	9.969	17.55	28.99	25.59	12.34	23	20.97	33.75	29.26	38.42	32.01	26.81	12.1	32.68	23.77	23.24	12.4	29.5	28.61	13.95	27.93	23.21	84.53	66.5	31.56	18.86	26.6	56.82	19.82
149473	17.95	24.92	19.56	8.778	41.18	31.97	24.4	19.22	8.557	24.35	22.98	14.29	20.9	10.06	10.2	9.469	7.226	21.51	11.46	26.55	14.86	4.29	29.66	15.43	3.143	14.03	6.127	39.26	21.69	21.58	12.78	19.64	5.306	14.05	14.77	17.27	21.06	9.867	8.077	11.52	7.577	29.89	40.28	12.86	18.66	8.261	13.71	10.95	9.449
6536	5.823	6.048	2.999	5.731	13.29	6.254	9.514	16.14	8.279	42.38	6.227	11.01	6.826	5.629	8.222	5.055	11.84	25.78	6.99	5.308	6.761	4.645	7.177	16.01	13.15	12.14	3.896	5.91	6.028	3.74	8.832	5.642	2.81	10.18	12.68	10.66	3.051	10.39	6.902	3.495	6.048	11.26	60.66	8.098	7.004	6.506	2.835	23.05	10.17
107984948	2.917	0.1429	0.3105	0.7806	0.8479	0.4458	0.121	1.161	2.394	0.5486	0.1822	0.8651	0.4693	0.3041	0.2923	0.1418	1.504	1.638	0.96	0.5785	0.392	0.4687	0.604	1.173	0.7331	0.6249	0	1.901	0.2539	1.056	0.3087	0.1989	0.08666	0.2107	1.033	0.7774	0.8538	1.119	0.1872	0.597	0.3109	0.5987	2.151	2.885	0.5771	0.256	0.1695	0.4798	0.2968
128209	0.05554	0.1759	0.264	0.04989	0.01355	0.1164	0.09471	0.06923	0.2083	0.1534	0.02716	0.2419	0.03937	0.05102	0.06538	0.1428	0.1923	0.09558	0.02863	0.01294	0	0.1258	0.03003	0.02625	0	0	0.3468	0.044	0.0284	0.08268	0.1381	0.1187	0.09693	0.04713	0.1848	0.1423	0	0.4693	0.3071	0.1578	0.6398	0	0.04245	0.6454	0.1148	0.06682	0.09477	0.03067	0.1593
105378952	0	0	0	0	0	0	0	0	0	0	0	0	0	0	0	0	0	0	0	0	0	0	0.01901	0	0	0	0	0	0	0	0	0	0	0.0199	0	0	0	0	0	0	0	0	0	0	0	0.04836	0	0	0
55929	33.26	44.69	33.28	13.84	69.83	35.62	25.51	33.91	17.81	39.75	35.34	37.67	21.13	22.97	17.99	26.67	21.16	33.22	24.73	25.68	22.83	10.43	55.93	23.54	16.04	39.01	22.07	58.58	44.58	48.18	24.71	24.67	16.87	28.87	24.12	17.25	23.65	23.03	20.97	27.47	16.26	35.72	43.36	48.74	29.06	18.83	23.27	31.06	22.32
79033	54.71	34.47	63.52	24.98	67.01	36.14	39.06	51.53	36.71	56.88	62.43	51.4	27.73	27.84	21.09	43.36	33.47	53.35	44.43	37.91	29.11	21.11	53.19	35.63	17.75	43.82	29.09	67.51	67.66	61.32	33.46	34.93	21.07	47.77	38.03	38.9	32.41	47.87	25.56	29.22	28.36	46.25	119.5	103.5	42.96	22.63	29.26	86.66	25.46
100874278	1.885	2.627	2.134	1.604	3.775	4.156	0.435	3.091	1.311	1.425	3.736	2.189	2.297	2.065	1.635	1.247	1.775	2.902	0.8183	1.063	2.141	0.749	4.559	2.719	0.7581	2.871	2.294	2.41	4.362	1.477	0.7895	1.219	1.004	1.964	1.925	1.638	2.099	1.509	1.197	1.778	1.64	2.273	5.258	1.831	1.896	1.432	1.219	3.396	3.083
106635545	0	0	0	0	0	0.3079	0	0	0	0	0	0	0	0	0	0	0	0	0	0	0	0	0	0	0	0	0	0	0	0	0	0	0	0	0	0	0	0	0	0	0.7729	0	0	0	0	0.5305	0.1755	0	0
55182	13.43	11.56	10.68	8.369	17.92	10.33	7.905	11.63	7.927	12.77	12.7	9.47	9.595	10.71	6.018	13.18	8.359	16.15	11.27	9.953	11.07	6.642	16.04	12.03	5.182	11.53	9.663	16.23	13.63	11.15	10.17	8.559	7	12.31	9.663	11.33	10.95	10.24	8.147	7.327	6.97	12.55	20.45	10.8	10.32	5.071	7.888	22.41	8.221
107984951	0	0	0	0	0	0	0.1954	0	0	0	0.9809	0.4659	0	0.2456	0	0	0.2315	1.15	0.2068	0.1869	0.4222	0	0	0.5686	0	0	0	0	0.6152	0	0	0.2143	0	0	0.2224	0.2283	0.2122	0.2259	0.2016	0	0	0.9672	0.4088	0	0.4144	0.1379	0	2.215	0.5754
100847089	0	0	0	0	0	0	0	0	0	0	0	0	0	1.134	0	0	0	0	0	0	0.9746	0	0	0	0	0	0	0	0	0	0	0	0	0	0	0	0	0	0	0	0	0	0	0	0	0	0	0	0
107984950	7.211	6.325	8.042	6.024	11.43	6.555	5.796	8.17	5.862	9.811	8.67	6.478	6.259	7.223	4.152	7.854	6.009	10.5	7.001	6.188	6.669	4.224	10.08	8.408	3.336	7.485	5.861	11.64	7.736	7.339	6.168	5.418	4.329	8.141	8.222	7.271	5.759	6.378	4.913	5.554	5.047	8.35	17.47	7.532	7.172	3.116	4.738	12.04	5.543
79639	2.408	7.224	6.2	4.833	13.27	7.278	5.716	8.765	4.579	9.808	7.809	8.551	5.967	6.661	4.375	8.566	5.156	12.39	8.612	7.205	3.619	2.215	6.889	8.849	2.888	6.331	4.475	8.802	6.833	13.9	6.57	6.018	4.692	8.33	10.64	11.37	4.789	4.18	5.155	4.62	5.799	10.91	16.95	7.78	7.766	4.901	3.381	2.982	5.629
109623472	0	1.279	0.5559	1.497	1.084	0.665	0	2.077	0	0	0	0.6453	1.05	2.041	2.18	0.6347	0	1.275	0	0	1.17	0	1.201	1.575	0	0.6991	0.514	0.5868	0	0	0	1.187	0	0.6286	0.6161	1.265	0	0	0	0	1.113	4.019	3.397	0	1.722	0.3819	0.3792	0	1.063
339541	1.294	1.31	1.096	0.8304	1.166	2.452	4.393	2.269	1.473	2.074	1.391	1.14	0.9141	0.3658	0.692	0.3737	1.609	1.517	1.32	0.7158	1.916	0.6121	2.307	1.102	0.2767	0.9844	1.132	2.389	0.8144	1.5	1.217	1.124	1.281	0.9817	1.372	0.7287	1.159	0.8492	1.23	1.443	0.9973	0.6345	0.8552	1.517	0.7787	0.6454	1.01	0.4869	0.7073
105378690	1.305	0.5567	0.4838	0.4343	1.227	2.373	2.262	1.748	0.7253	0.8547	1.23	0.2808	0.5941	0.1776	0.3794	0.3314	1.395	0.832	0.7477	0.6759	0.6616	0.3651	1.621	0.457	0.168	0.6085	1.029	1.124	0.5933	0.6581	4.521	0.6198	0.7088	0.7112	1.287	0.4404	0.8185	0.817	1.021	0.465	0.2906	0.2915	1.232	1.256	0.3996	0.4321	0.627	0.3204	0.8323
26828	0.4789	0	0.4792	0.4302	0.9346	4.586	0	2.388	0.6842	0.5291	0.9369	0.5563	0	0	0.3758	0	0.5527	0.5494	0	0	0	0	0.5178	0	0.3327	0	0.4431	0.5058	0	0.4074	0	0	0	1.084	0	0	0.5067	0	0	0	0	0	0.4881	0.6547	0.9895	0.3293	0.6537	0	0
26830	0	0	0.5559	0	0	0	0	0	0.7937	0	1.63	0	0	0	0	0	0	0	0	0	0	0	0	0	0	0	0	0.5868	0.5681	1.418	0	0	0.3878	0	0.6161	0	1.176	0.6258	0	0	0	1.34	0	0	4.591	0	0.3792	2.454	0
11004	13.72	12.78	17.68	8.984	15.76	2.874	1.968	4.658	18.57	7.431	12.29	2.161	4.628	3.797	2.121	7.411	10.11	7.114	5.541	1.423	2.678	14.42	3.473	6.612	1.105	5.102	14.25	7.188	31.41	24.09	8.667	4.79	2.786	12.59	10.31	1.322	1.245	23.54	12.13	6.131	7.773	6.134	9.318	49.53	13.57	5.804	9.582	40.17	5.808
109623476	1.522	1.752	2.284	0.6836	0.7426	1.822	1.483	0.9486	1.631	0.8408	0.7444	0	0	0.9321	0	1.739	1.757	0	0.7846	0	0	0.5746	3.291	2.158	0.5287	0.9577	0	0.8038	4.669	0.6474	1.514	0.813	0	0	0.8439	0	0	0.8573	3.825	1.331	1.525	0	0.7756	2.081	2.359	0	2.597	5.883	0.7278
6202	1417	1226	1609	1260	3366	1116	2081	2303	1707	1759	1795	1539	1632	1361	668.7	2848	992.7	1823	1718	1998	1439	1425	2066	2106	516.2	1575	1374	2113	1596	1375	1749	1417	1234	1600	1246	2204	1583	1978	1789	1236	1235	1561	1713	2314	1088	735.7	1182	4021	2183
26811	58.55	42.36	81.13	14.16	27.1	17.97	40.24	119.8	52.02	36.5	102.1	71.5	103.6	91.03	31.23	72.9	6.932	17.23	3.096	4.898	7.112	53.85	108.8	111.4	14.6	56.69	6.945	10.31	8.444	24.91	10.46	78.6	55.55	36.53	5.828	9.402	18.27	9.303	95.85	12.47	15.79	98.66	28.31	17.45	66.7	13.42	74.29	164.2	38.05
94161	7.936	10.44	3.403	3.565	14.38	8.143	5.524	14.13	4.859	4.384	3.327	3.292	11.25	2.777	6.228	5.829	5.234	5.203	4.091	2.642	5.37	3.852	11.65	11.25	1.575	1.427	3.147	5.988	5.797	0.9644	3.383	3.028	0.3957	7.697	8.172	7.1	1.799	5.747	10.83	9.913	7.95	15.72	10.98	5.424	6.442	2.728	8.125	20.03	19.52
94162	43.03	32.43	10.18	10.54	30.54	18.73	19.82	43.89	16.77	7.78	18.37	13.63	32.54	8.625	20.26	27.71	13.55	21.54	18.55	5.834	12.35	7.089	33.84	14.79	4.892	16.74	14.48	28.1	29.6	14.64	10.9	15.05	8.193	29.22	16.49	17.82	19.87	21.15	22.03	28.05	20.38	12.26	37.48	18.18	18.59	10.22	19.76	65.67	23.94
94163	50.72	25.03	16.11	10.13	26.71	10.6	20.4	25.09	27.03	12.45	14.96	8.416	24.35	6.903	17.06	37.71	14.87	23.09	15.77	18.01	19.49	12.77	36.56	22.83	6.712	6.079	11.92	24.66	25.52	12.33	12.81	21.5	7.869	22.78	10.71	15.58	18.74	17.23	28.33	23.23	12.9	2.912	26.26	19.81	10.81	6.642	31.87	74.69	21.56
266675	0.4718	2.028	1.149	0.2261	1.059	2.033	3.678	2.196	0.4494	1.825	0.8616	0.3471	0.2824	0.1926	0.6912	0.2516	0.1997	0.3068	0.5514	0.3811	0.7947	0.2375	0.9184	0.55	0.153	0.4949	0.1892	0.7642	0.08042	0.3613	0.3442	1.445	0.1427	0.3382	0.314	0.4298	0.2164	0.03544	0.3795	0.5776	0.2836	0.8723	0.3527	0.08601	1.024	0.2703	0.2898	0.06948	0.9476
1263	25.23	22.47	17.06	7.999	12.37	12.27	34.88	59.1	15.26	25.77	8.73	62.03	9.174	10.98	8.31	12.65	10.05	18.61	19.29	5.869	11.34	7.39	21.97	10.25	3.873	5.628	14.01	18.58	10.71	14.47	12.41	15.92	11.58	18	7.918	11.23	9.995	25.67	20.61	11.52	12.09	11.51	13.51	11.65	14.19	6.536	8.322	13.73	9.571
343521	1.693	2.924	0.7578	0.707	1.362	1.351	6.787	3.813	1.453	3.019	0.8861	3.708	0.6597	1.419	0.9556	0.7295	0.857	1.09	1.378	0.3045	1.172	0.6727	1.895	0.8701	0.2373	0.5233	2.363	0.9568	0.653	1.112	0.4727	3.347	0.7257	1.126	0.8234	0.6087	0.4714	1.204	0.9853	1.26	1.205	0.9489	1.544	0.6496	1.365	0.5717	1.176	1.066	1.108
149478	4.029	6.546	1.281	1.488	2.465	3.025	1.963	6.363	2.378	1.415	1.169	7.238	1.468	4.537	2.09	2.458	2.384	1.684	4.489	0.732	1.779	1.225	4.652	1.63	0.4151	0.5157	6.397	1.497	1.903	1.598	1.291	3.411	1.347	3.555	0.7384	1.38	1.156	2.154	2.798	2.538	3.249	1.647	2.662	1.564	2.716	0.8568	3.006	2.451	2.792
107984952	1.058	1.363	0.05042	0.1584	1.008	0.4826	1.62	1.193	0.9358	0.4454	0.2957	3.307	0.1191	0.6789	0.3361	0.6045	1.745	0.3758	0.5975	0.2348	0.3713	0.09511	1.008	0.5477	0.2275	0.1268	1.142	0.7451	0.6698	0.7501	0.4762	1.13	0.299	0.3136	0.1676	0.1434	0.1866	0.596	0.5572	0.5728	0.3786	0.243	0.6163	0.7233	0.7027	0.1905	0.9457	0.5843	0.4096
8643	0.6429	1.432	0.3058	0.5681	1.214	1.022	1.161	0.8671	0.6851	0.687	0.6083	0.6366	0.5279	0.8132	0.6948	0.3853	0.6569	0.4957	0.7281	0.3438	0.7433	0.2228	2.165	0.9463	0.3149	0.1459	0.7801	1.124	0.9376	0.2869	0.5347	2.41	0.6769	0.5009	0.1987	0.708	0.2899	0.938	0.4768	1.502	1.119	0.2923	0.6445	0.4322	0.8166	0.471	1.237	0.8613	0.6148
8891	10.36	9.418	14.78	9.542	29.07	10.37	9.628	15.71	12.36	13.13	12.76	16.26	13.75	7.881	8.49	13.88	10.35	9.584	14.26	11.38	7.76	9.453	13.23	14.62	6.849	15.45	9.948	19.65	15.66	20.48	14.65	13.89	7.887	16.59	15.34	9.213	12.09	17.94	16.18	11.16	11.95	14.91	17.87	37.69	12.03	7.513	12.19	18.91	10.14
79654	23.85	20.78	24.89	22.19	29.39	26.21	19.7	27.95	22.9	39.8	21.18	32.71	15.38	22.24	14.33	18.82	22.11	29.56	23.78	25.05	23.78	10.8	37.66	23.98	16.33	35.71	15.7	25.08	23	20.52	23.47	16.64	13.56	18.21	24.42	26.23	19.16	16.84	17.37	16.11	16.78	21.26	72.86	54.46	19.4	14.84	13.82	21.77	18.71
7389	78.7	66.65	67.22	51.21	107.9	62.23	58.94	91.31	77.86	110.7	92.97	93.06	50.18	59.95	46.67	87.16	57.82	86.01	78.65	73.97	63.85	38.19	104.3	57.83	56.03	92.41	49.28	130.3	81.7	105.9	76.54	61.28	43.18	75.81	81.57	77.94	64.74	61.05	74.13	56.66	67.25	90.39	164.8	161.1	48.71	39.92	43.56	105.1	46.22
57643	0.2518	4.456	5.991	2.647	7.216	4.544	1.763	4.022	0.5329	3.596	3.275	9.283	1.128	3.141	2.708	3.175	1.636	4.686	1.663	2.894	4.113	0.4999	8.158	3.984	0.9071	8.274	1.13	5.043	5.521	1.967	1.02	4.314	1.387	3.303	4.261	2.697	6.661	0.7669	1.575	2.414	1.28	3.98	2.908	0.5737	3.834	1.898	0.401	0.2575	1.48
105378691	0.3791	0.5136	0.1339	0.1803	0.5875	0.6674	0.4781	0.3058	0.2071	0.3942	0.3927	0.259	0.274	0.3824	0.175	0.1784	0.2574	0.1535	0.4599	0.3118	0.3052	0.101	0.5305	0.2529	0.4183	0.6736	0.1857	0.7774	0.6842	0.2466	0.3106	0.3336	0.1713	0.2776	0.3462	0.3047	0.3776	0.1507	0.1121	0.195	0.1564	0.2151	0.5228	0.3354	0.3226	0.1227	0.1827	0.4679	0.1066
400752	0.5523	0.7481	0.195	0.2627	0.8559	0.8945	0.6965	0.4455	0.3017	0.5743	0.5402	0.3773	0.3992	0.5173	0.255	0.2598	0.3375	0.2236	0.6699	0.4542	0.4446	0.1472	0.7377	0.3684	0.5868	1.022	0.1803	1.132	0.9966	0.3593	0.4524	0.4859	0.2495	0.4044	0.4684	0.4069	0.55	0.2196	0.1633	0.2841	0.2278	0.3134	0.7616	0.4885	0.4699	0.1563	0.2661	0.6458	0.1553
84842	6.878	3.261	0.4671	0.3355	1.701	0.5961	0.2123	0.8147	0.3335	0.447	0.274	0.4699	1.059	1.029	0.2931	0.8178	0	0.4999	0.7059	0.05801	0.4586	0.1645	0.4038	0.1177	0.4108	0.1567	1.382	0.789	3.31	1.694	0.8978	0.931	0.4997	1.585	0.5522	0.1063	0.09879	0.6662	1.001	0.1905	0.6547	0.2627	2.284	1.872	0.6752	0.7489	2.846	0.3437	0.7738
4595	9.29	16.72	8.757	4.5	16.14	7.288	6.35	9.565	7.259	9.091	10.45	7.789	3.491	4.019	4.168	7.843	4.465	9.113	6.163	6.044	7.193	4.333	14.16	8.196	5.155	7.522	4.752	12.56	16.62	8.861	4.952	5.047	4.006	8.073	6.54	5.921	6.089	5.09	6.073	6.585	4.399	8.392	19.36	8.409	6.47	4.077	5.876	15.21	5.17
114034	4.644	9.155	10.7	6.268	16.37	6.75	5.277	6.675	6.215	10.35	12.08	8.292	4.562	6.633	3.183	8.296	4.377	10.59	7.654	4.745	5.38	3.936	11.8	7.169	5.806	8.704	4.71	9.448	10.74	9.507	7.364	5.677	3.71	6.885	6.41	6.097	4.893	6.009	6.301	5.32	4.45	6.04	14.18	10.9	7.229	3.375	4.9	8.982	5.198
10420	4.07	3.937	3.53	3.721	4.554	4.742	3.42	4.938	3.36	3.458	5.025	4.538	2.017	3.611	1.973	3.431	4.071	4.856	6.211	3.153	3.561	1.42	6.826	3.385	1.923	6.853	3.18	5.14	7.529	2.277	3.797	5.218	2.917	3.685	3.45	4.82	4.881	4.157	1.673	3.622	3.262	3.032	6.176	1.879	2.785	2.736	2.457	8.79	2.63
126661	1.178	1.865	4.911	1.389	1.365	2.144	0.526	0.887	1.858	1.22	1.704	0.3135	1.067	1.232	1.078	1.514	0.8496	0.8727	1.012	1.281	4.029	1.593	1.061	1.345	1.006	1.729	0.9081	0.8812	1.706	0.7514	0.8787	3.015	1.045	1.749	0.381	0.8381	2.986	0.9675	1.801	0.9441	0.7374	0.355	1.225	1.744	1.039	1.299	1.457	3.089	1.197
25974	12.57	16.06	13.46	18.16	23.41	19.65	15.2	26.21	15.98	25.12	23.23	22.41	33.91	14.04	14.26	22.3	17.83	28.05	29.67	17.8	16.21	15.87	19.2	20.93	32.01	26.26	15.17	38.17	17.87	30.4	28.91	16.3	13.7	23.52	19.43	26.23	17.04	36.7	24.51	16.43	15.57	28.85	71.28	49.43	14.65	10.75	26.91	115.2	18.49
5052	180.8	233	199.4	292.2	331.9	305	234.7	435.5	274.6	388.9	370.8	391.9	554	211.6	211.6	311.7	276.7	422.4	457.8	216.4	252	270.3	276.5	334.3	534.1	387.3	261.1	582.3	229.2	392.4	471.8	266.8	213.6	362.8	307.5	445.7	265.8	664.1	345.3	274.4	268.7	454.7	1043	821.9	208.5	170.1	391.3	1892	289.8
10327	84.79	158.7	135.3	128.2	167.9	91.65	82.03	219.2	81	177	223.4	100.4	96.56	98.18	73.28	158.6	91.33	146.4	167.1	124.9	107.4	55.35	124.4	164.3	56.59	159.6	78.69	152.6	122.8	227.5	135.9	88.66	78.86	138.8	124.9	121.5	102.1	96.94	113.2	91.02	110.2	161.8	358.7	141.3	96.24	63.16	68.63	140.8	91.15
4678	40.38	83.76	70.92	38.01	152.9	59.19	34.2	69.54	45.88	56.65	134.9	64.79	34.68	45.47	29.56	57.64	53.22	61.67	47.95	31.28	45.77	33.37	59.66	58.4	11.19	57.67	58.42	76.54	133.2	121.6	49.15	39.85	25.59	73.46	77.61	28.45	48.58	65.95	56.43	48.91	43.96	54.24	162.3	104.3	88.22	36.02	54.64	162.3	39.07
149483	1.32	2.49	0.7477	0.6427	4.794	7.613	54.69	7.928	4.952	17.15	1.695	2.031	1.608	0.6426	3.144	0.8719	0.6973	1.441	0.8197	0.2667	6.695	1.693	3.765	0.7964	0.3424	1.321	0.8532	4.534	2.065	0.8791	1.629	13.79	2.464	0.4678	2.222	1.521	0.6225	1.2	1.055	2.141	0.9238	3.508	8.021	1.304	1.511	4.919	1.866	1.124	1.11
60313	30.13	57.41	64.19	43.37	93.91	83.59	35.47	83.94	29.37	54.18	71.27	56.72	39.82	50.53	39.01	88.64	48.97	96.51	47.33	34.89	64.66	23	90.07	62.36	25.61	94.44	43.32	81.93	66.79	38.94	52	43.36	29.86	65.64	63.84	66.66	53.12	56.19	39.48	45.85	40.26	86.72	160.6	45.26	50.66	34.74	33.22	93.58	38.12
728963	0.2431	1.89	0.3649	0.9828	0.771	2.256	0.05923	0.9849	0.4776	0.6044	1.367	0.353	0.3447	0.5211	1.049	0.5555	0.7717	1.604	0.376	0.2832	1.663	0.1836	2.892	1.781	0.2534	1.377	1.068	0.4494	1.119	0.1034	0.06046	0.6493	0.1697	0.3439	0.2022	0.9688	0.7074	0.2739	0.3666	0.6378	1.035	0.7328	3.221	0.2493	0.3767	1.086	0.5808	0.7383	1.686
51249	20.26	27.47	35.88	29.12	47.22	23.8	22.51	39.79	33.73	24.85	31.19	23	29.96	21.1	14.12	29.94	25.66	33.28	31.74	21.57	21.09	24.33	36.65	34.82	14.18	42.18	22.88	31.72	37.29	27.41	37.97	24.48	20.01	40.97	37.8	29.41	28.13	34.73	28.02	20.13	20.07	22.83	73.41	36.03	21.99	14.92	34.5	47.13	33.54
3652	1.952	3.574	3.644	3.676	9.708	5.723	2.195	6.084	2.548	3.263	5.986	4.085	6.943	4.43	2.868	7.792	4.16	7.538	3.445	3.068	5.098	2.806	8.038	6.103	2.556	13.4	3.126	5.552	4.453	3.098	3.498	5.054	2.464	6.316	8.397	5.001	4.635	4.709	2.063	2.78	3.197	7.484	12.47	8.468	3.465	3.579	2.622	3.925	3.387
105378693	0	0	0	0.06301	0	0.1679	0	0	0	0	0	0	0	0	0	0.08014	0	0	0	0	0	0	0.07584	0	0	0	0	0	0	0	0	0	0	0	0	0	0	0	0	0	0	0	0.07149	0	0	0	0	0	0
23139	16.49	17.13	21.76	8.088	16.87	11.79	7.568	15.96	12.62	14.07	10.03	16.13	7.697	13.44	13.16	19.4	14.24	20.25	11.57	9.831	20.01	4.264	27.94	14.63	2.693	14.8	13.32	12.56	15.03	15.05	9.912	18.02	5.412	15.89	10.73	7.409	7.285	13.97	9.917	8.433	12.08	18.89	18.13	17.27	13.14	11.5	10.45	10.43	21.4
105378694	0	0.02756	0	0	0.02335	0.04298	0	0.02984	0	0	0.01171	0	0.03393	0	0.009392	0	0	0.01373	0	0	0	0	0	0.03393	0	0	0.01107	0	0	0	0.0119	0.01279	0.008354	0.01354	0	0	0	0.01348	0	0	0.01199	0	0.03659	0	0	0.04937	0.01634	0	0.01145
110117499	6.678	17.35	9.652	4.77	33.63	8.834	5.505	8.557	7.406	10.05	9.146	9.118	4.957	8.582	5.207	8.081	6.723	10.19	4.617	3.684	6.926	3.935	9.258	9.458	1.719	8.254	8.6	4.869	7.882	21.7	2.832	11.23	3.997	17.59	5.172	4.774	3.151	11.45	3.203	5.61	5.703	9.557	15.14	2.455	21.09	12.1	3.422	4.365	3.214
8503	6.327	16.39	9.005	4.736	32.35	8.956	5.297	8.227	6.766	8.889	8.341	8.627	4.992	8.217	4.744	7.208	6.662	9.981	4.115	3.194	6.871	3.906	8.483	9.236	1.686	8.1	8.629	4.513	7.149	19.02	2.623	10.87	3.77	17.3	4.879	4.44	2.991	11.17	3.016	5.27	5.765	8.944	14.13	2.249	20.37	11.66	3.239	4.066	3.138
101929626	0.619	1.425	2.323	0.973	1.359	4.446	2.111	1.157	2.763	0.5129	0.6055	1.078	1.609	0	0.8501	1.061	0.3572	3.906	1.595	1.154	1.466	0.2337	2.342	1.462	0.3225	0.5842	0.2863	1.308	2.532	3.686	0	0.6613	1.08	0.3502	1.03	1.057	2.456	0.1743	0	1.353	0.4651	0.9329	11.36	0	1.279	0.1064	0.6337	0	0
10103	55.93	41.32	80.92	3.402	149.8	56.6	254.4	88.42	75.7	158.8	83.89	4.94	163.5	41.71	19.43	44.8	16.88	61.03	51.09	30.14	130.1	16.5	38.18	26.82	3.097	19.91	45.22	20.28	3.575	203.9	61.29	130.4	17.47	100.6	32.82	32.41	8.045	22.22	115.8	12.76	65.66	110.2	44.68	6.252	277.7	93.91	8.052	4.729	17.38
110117498	0.1372	0	0	0	0	0	0	0	0	0	0	0	0	0	0	0	0	0	0	0	0	0	0.1483	0	0	0	0	0	0	0	0	0	0.1915	0	0	0	0	0	0	0	0	0	0	0	0	0	0	0	0
55624	45.12	27.66	35.53	16.79	63.98	33.27	27.05	47.42	18.91	43.25	27.79	45.37	29.2	30.03	17.74	38.97	22.22	52.26	28.65	29.46	31.97	16.75	62.7	41.51	18.35	44.65	19.22	46.81	25.93	28.94	28.17	28.98	15.35	40.62	26.96	29.42	33.07	37.71	17.64	17.69	17.65	31.64	61.64	71.8	22.63	14.42	29.16	39.73	21.29
541468	0.6309	2.56	0.5111	0.2429	1.876	2.446	0.6734	3.371	0.4936	0.3984	2.792	0.1745	0.284	0.7728	1.226	0.9955	1.11	1.137	1.797	0.6721	0.8855	0.2042	3.736	0.2556	0.2087	5.974	0.8339	0.9838	0.3072	0.3067	0.3288	1.509	0.3566	1.462	0.5997	1.232	1.335	0.6431	0.5739	0.4992	0.4515	0.3985	2.235	0.575	0.5897	0.3098	0.6357	0.7963	0.3735
8438	10.24	8.125	6.371	3.035	6.368	2.287	2.068	4.079	5.117	2.873	8.529	1.438	2.09	3.206	1.735	3.981	4.756	3.632	3.045	1.83	1.955	3.045	3.595	3.377	0.7495	2.716	4.467	3.624	16.86	9.102	3.255	2.475	1.198	6.144	4.531	1.369	1.123	7.85	5.957	3.665	3.207	3.007	6.958	13.39	6.468	3.794	5.432	24.98	4.161
10489	42.48	35.03	36.5	22.69	58.1	35.95	25.26	57.85	19.54	44.04	28.04	41.34	35.25	26.97	21.95	34.58	23.64	54.36	32.34	35.09	33.3	16.06	54.97	35.6	16.87	33.74	20.35	40.93	39.78	29.61	36.27	27.56	14.85	43.59	39.11	30.6	32.56	26.94	23.31	21.7	27.06	38.09	92.64	65	28.93	20.04	20.14	23.01	25.77
7388	153	154.5	162.9	104.2	379.4	110.5	105.4	183.7	155.3	186.6	229.7	153.7	196.5	106.7	88.79	198.7	121.7	283.4	152.9	203	117	164.3	197.6	217.1	77.08	153.6	180.7	229.2	225.2	323.4	179.7	145.3	103	258.7	141.1	226.1	156.4	235.7	243.9	151.5	110.6	167.2	361.1	451.1	153.8	85.87	265.9	458.4	162.8
387338	4.569	8.526	9.365	5.972	14.93	8.005	4.808	10.75	4.913	8.235	9.23	7.7	8.194	6.289	4.518	7.399	5.816	11.58	5.818	8.598	8.128	3.877	12.21	10.96	2.835	13.61	6.169	7.134	7.719	7.131	5.156	6.437	2.983	9.388	9.806	9.173	10.92	5.936	4.806	5.822	4.866	5.209	15.24	7.478	7.749	4.228	4.204	8.548	5.14
2166	25.98	36.24	29.13	11.71	72.07	38.1	24.47	33.54	2.876	27.41	31.35	30.78	12.34	14.19	14.99	21.17	5.275	47.1	12.82	35.73	16.64	3.225	69.69	28.87	10.51	39.1	3.02	45.29	29.91	25.48	11.75	14.71	9.553	25.18	18.8	21.31	34.28	4.842	6.263	14.77	8.203	32.31	55.01	1.227	24.14	12.53	8.578	6.039	12.12
729041	0.7454	0.4039	2.325	0.1969	0.4278	1.995	0.2564	1.257	0.1253	0.9204	1.759	0.9167	0.2486	0.6444	0.5161	0.4508	0.5061	1.509	0.5425	0.8991	1.615	0.06621	2.323	2.486	0.06092	1.545	0.284	0.8799	1.166	0.5595	0.2617	1.265	0.2449	1.29	1.167	1.298	0.7423	1.531	0.5731	1.304	0.08785	2.485	3.128	1.139	1.223	0.3316	0.5985	0.2905	1.677
101929651	0.0492	0.1133	0.04924	0	0	0	0	0	0	0.05437	0.2407	0.2286	0	0	0	0.1687	0.05679	0.05645	0	0	0.0518	0	0.1596	0.186	0	0.1239	0.04552	0.05197	0.1509	0	0	0.2103	0	0.05568	0.2183	0.2801	0.1041	0	0	0	0.04929	0.1187	0.7021	0.06727	0.1017	0.03383	0.1343	0	0.3294
127343	0.8804	1.681	0.1504	0.03858	1.739	0.08997	0.03139	0.803	0.02301	0.1424	2.311	0.02494	0.1015	0.5523	0.9606	0.6624	0.3222	1.059	0.321	0.2302	0.5877	0.02432	0.9055	0.274	0	0.09459	0.009934	0.3289	3.151	0.1461	0.7049	0.5047	1.701	0.2673	0.6311	0.0978	0	1.101	0.1403	0.2817	0.2044	0.2071	0.7004	7.823	0.5102	0.1181	0.01466	0.03557	24.55
105378696	0	0	0.02193	0	0	0	0.02136	0	0	0	0	0	0	0	0	0	0	0	0	0	0	0	0	0	0	0	0	0	0	0	0	0	0.0306	0	0	0	0	0.02469	0	0	0	0	0	0	0	0	0	0	0
100507423	4.317	4.971	4.251	4.327	5.21	6.011	4.295	5.523	3.149	7.933	3.423	7.126	3.286	4.258	2.871	4.309	5.219	4.614	7.239	2.986	5.381	2.213	7.591	5.132	1.926	5.976	5.318	4.992	3.439	3.44	6.035	3.107	2.696	4.679	4.561	4.812	3.991	5.247	4.294	3.159	4.871	3.698	8.638	8.076	5.328	2.624	2.729	7.804	4.433
148930	0	0.02199	0	0	0	0.02286	0.1117	0.04761	0.01364	0.1055	0	0	0	0	0.01499	0	0	0	0	0	0	0	0	0	0	0	0	0	0	0	0	0	0	0	0	0	0	0	0	0	0	0	0	0	0	0	0.01303	0	0
8569	5.019	6.343	5.924	5.349	6.874	8.671	5.278	7.453	3.738	9.213	4.531	7.8	4.671	5.554	4.814	5.624	6.766	5.859	8.078	3.12	8.033	3.142	9.702	7.446	3.205	9.128	8.113	6.09	4.791	4.163	6.376	4.545	3.149	6.442	5.593	7.155	5.88	6.626	5.845	4.16	6.8	4.334	12.08	9.114	6.132	3.141	3.631	9.652	7.395
148932	13.73	13.78	16.95	11.15	19.99	18.58	14.47	32.87	7.272	22.17	15.47	28.12	8.426	17.07	9.377	13.86	14.03	15.46	16.25	9.488	19.14	7.082	29.14	21.51	9.167	18.29	13.91	16.65	11.21	10.02	25.12	15.29	10.48	15.86	14.94	13.92	14.61	16.9	15.23	12.5	13.89	17.05	25.42	32.08	11.73	7.856	6.249	21.87	12.51
105378697	0	0	0.03408	0	0.03324	0.1223	0.1991	0.1274	0	0.07527	0.03332	0.03956	0	0.04172	0.02673	0	0	0	0.03512	0	0	0	0	0.03219	0.07099	0	0.06302	0	0.03483	0	0	0	0.02378	0	0	0	0	0.07674	0.03424	0.1191	0.03412	0	0.2083	0.09312	0.1056	0	0.06974	0.07523	0.03257
64756	18.02	23.45	42.78	23.65	72.34	30.13	19.22	38.97	20.91	34.91	42.47	23.48	33.4	17.8	18.9	33.47	22.61	29.26	27.49	30.05	24.16	13.06	45.47	34.38	25.41	61.01	16.43	37.33	36.96	38.52	28.81	21.04	16.38	34.03	34.07	30.45	39.77	31.47	18.71	27.36	17.58	27.33	71.01	35.64	19.36	20.66	23.33	47.21	17.68
374973	0.07715	0	0.1158	0.06931	0.1882	0.1385	0.07519	0.1443	0.02756	0.04262	0.07548	0.08962	0.1823	0.0945	0.1211	0.04408	0.4007	0	0.358	0.2157	0	0.05826	0.1669	0.2188	0.0268	0.0971	0.07138	0.163	0.03945	0	0.07675	0.2061	0.02693	0	0.08557	0	0.1225	0.2608	0.1164	0.03373	0.1159	0.09303	0.118	0	0.1594	0	0.02633	0	0.2214
100130197	6.563	12.16	21.99	18.46	21.35	19.93	11.12	33.44	6.116	13.14	12.19	18.23	10.79	17.48	15.83	9.999	21.19	19.75	9.71	6.827	20.93	9.122	20.57	24.63	14.28	59.02	14.52	11.35	10.89	3.237	13.15	11.69	9.496	18.3	35.66	21.34	18.92	16.29	8.32	13.23	14.48	19.61	42.27	7.412	13.27	9.941	5.713	20.59	11.19
9813	21.89	40.43	52.39	43.46	61.11	58.79	37.06	96.76	19.99	54.48	38.53	57.03	35.13	46.63	44.8	44.62	47.31	68.63	45.33	42.33	53.36	24.93	78.32	66.16	37.86	150.2	34.88	58.1	35.76	23.67	42.17	37.33	29.65	46.78	89.21	67.41	84.38	41.67	31.69	42.53	40.68	77.3	127.8	35.04	34.06	24.15	18.04	55.67	34.71
105378698	0.5863	3.207	0.7333	1.712	2.646	1.579	0.4999	3.015	0.5235	0.2429	1.577	0.9364	2.147	1.346	1.61	1.005	2.368	1.345	0.7556	0.06831	2.314	0.4427	2.774	2.078	1.018	3.228	3.458	1.858	1.724	0.2494	0.5832	0.8613	0.4605	1.327	3.088	2.003	1.939	1.816	1.105	2.756	1.101	1.414	5.826	1.603	1.817	2.066	0.8503	2.671	1.402
105378699	0.1192	0.1373	0.2386	0.4284	0.1163	0.8563	0.697	1.04	0	2.107	0.9329	0.8308	0.338	0.146	0.3742	0	0.4128	1.915	0.1229	0.2222	0.7529	0.09001	0.2578	0	0.1656	0.15	0.1103	1.889	0	0	0.3558	1.019	0.08322	0.2698	0.7932	1.629	1.766	0.2686	0.1199	0.3127	0.2388	2.012	3.159	0	0.1232	0.3278	0	0	0.9121
1580	0.2554	26.06	0.7923	14.13	36.51	39.08	134.2	358.6	14.12	242.2	266.9	157.1	128.3	95.19	31.13	4.523	6.368	209.4	67.26	35.26	670.5	6.403	184.3	11.59	1.491	41.21	2.079	328.7	22.33	2.607	22.61	62.4	19.95	50.23	18.78	541.7	76.43	10.04	1.31	11.03	73.82	339.4	84.14	1.327	17.57	17.05	3.434	0.1974	38.28
163720	0.03769	0.8245	0	0.03386	0.662	2.166	1.249	2.161	0.2154	0.8745	1.069	1.882	2.778	0.7386	0.4732	0.4737	0.957	2.897	0.4274	0.5269	8.212	0.1138	5.338	0.7124	0	4.221	0.06974	1.99	0.1542	0.09618	0.2624	0.3624	0.1316	1.663	0.2926	3.476	1.276	0.3397	0.07578	0.8898	0.7929	2.363	1.306	0	0.3894	0.6219	0.1029	0	0.2163
1579	0	0	0.06038	0.03614	0.01963	0.07223	0.0588	0.4513	0.01437	0.1111	0.05903	0.1869	0.07604	0.0739	0.03157	0	0.04643	0.2769	0	0	0.6352	0	0.8047	0.1141	0	0.3544	0	0.1062	0	0	0.04002	0.02149	0.02808	0.09104	0	0.2061	0.04256	0	0.02022	0.05276	0.1007	0.1213	0.041	0	0.04156	0.01383	0.01373	0	0
260293	0.6946	12.93	7.646	2.395	7.309	31.24	16.34	11.33	1.234	31.72	11.85	13.06	3.123	11.73	8.133	2.381	6.826	26.6	2.516	25.01	22.98	7.867	32.34	13.52	0.287	259.9	2.779	11.88	3.878	21.51	6.705	18.61	2.516	11.39	4.705	9.299	11.18	2.432	8.267	11.46	6.169	23	5.09	2.489	18.74	7.422	0.6022	1.223	7.631
199974	0	0.8993	0.5294	0.1358	1.229	1.478	0.8838	2.104	0.05399	1.42	0.2218	0.9364	0.3334	0.864	0.4943	0.08635	0.6688	2.341	0.1299	0.3287	1.777	0.5897	8.172	1.595	0	10.18	0.04662	2.475	0.4637	1.264	0.2005	0.8613	0.05276	0.6557	0.05588	2.123	1.226	0.1419	0.5572	0.5287	0.2776	1.215	0.3595	0.1722	0.8589	0.4504	0.1548	0	0.3614
284541	0	0.01622	0.0282	0.01266	0.01375	0.01687	0.1236	0.1932	0.04026	0.0467	0	0.1309	0.02663	0	0.02211	0	0.01626	0.194	0	0.02626	0.7267	0.01064	0.5789	0.2663	0	0.2305	0.02607	0.2828	0.01441	0.02397	0.02803	0.01505	0	0.09566	0	0.04812	0.07454	0	0.07082	0.03696	0.07057	0.1019	0.05744	0	0.07278	0.01937	0	0	0.02695
105378701	0.0166	0.2293	0.5315	0.2982	0.2267	0.1987	0.2426	0.2069	0.1067	0.03668	0.1137	0.2506	0.1098	0.3659	0.2345	0	0.249	0.1904	0	0.1238	0.332	0.08772	0.7358	0.2196	0.02306	1.044	0.1382	0.1227	0	0.02824	0.3632	0.1241	0.01159	0.5259	0.1657	0.1323	0.1932	0.07479	0.1669	0.02903	0.133	0.1201	0.1353	0.09076	0.1372	0.1369	0.03398	0.03666	0.6508
100874253	0.5042	1.645	1.009	0.906	1.148	1.912	0.7371	2.41	1.321	2.507	0.4111	0.5857	1.271	1.132	1.385	1.056	1.164	1.446	0.26	2.115	1.681	0.06346	3.362	0.7943	0	4.442	0.3888	2.574	0.6016	0.7864	1.003	1.616	0.7627	0.7608	1.584	1.053	3.112	0.284	0.338	0.5879	0.08419	1.925	0.6853	1.379	0.7814	0.5778	0.2868	0.1856	0.643
10158	7.955	85.11	88.29	211.9	152.3	122.3	128.3	222.7	120.8	368.7	96.82	61.06	95.55	49.85	27.47	59.68	67.1	53.77	32.4	205.8	108.2	40.49	142.1	129.4	1.382	257.3	85.31	131.6	22.84	224.2	271.4	20.82	20.92	174.9	58.74	128.9	152.1	56.98	430.2	49.45	232.2	234.3	175.2	28.09	75.33	74.79	16.24	2.123	159.9
6886	0.3442	0.7323	0.09732	0.3293	0.3796	2.499	2.814	1.931	0.652	2.571	0.3733	5.292	1.131	3.446	0.7809	0.5984	2.427	0.9442	0.6248	0.7043	1.465	0.4406	1.189	1.202	0.2131	0.3013	0.7545	1.241	0.7727	0.21	0.5359	1.639	0.7417	0.5164	0.9376	0.903	0.5067	0.5479	0.4513	0.8243	1.994	0.5232	0.7168	0.6239	0.7111	0.6584	0.5668	0.3553	1.918
6491	2.932	5.708	6.384	3.136	6.455	2.528	0.9781	2.219	4.688	2.604	6.062	1.105	1.947	2.042	1.459	2.134	4.191	2.273	2.421	0.7484	1.883	2.26	2.897	4.793	0.7216	2.801	5.095	2.36	7.64	5.205	3.291	2.527	1.243	5.442	3.388	1.173	0.6926	7.187	4.791	2.19	2.492	2.578	6.529	7.91	5.365	2.544	3.288	7.104	3.764
51727	19.17	111	60.55	88.85	142.8	84.49	39.53	171.8	44.46	52.7	128.5	72.77	104.9	79.62	101.2	159	84.93	150.3	87.1	97.04	87.11	43.27	147.6	146.7	42.58	172.4	84.79	120.6	98.73	113.6	94.06	81.75	58.31	151.6	121.7	116.3	104.9	91.34	78.45	89.83	72.47	140.7	303.3	164.5	88.43	61.6	61.25	83.22	77.04
102724077	1.613	2.972	3.745	0.3478	2.392	0.3862	0.4401	1.126	2.673	1.212	0.8836	1.274	0.9147	0.4741	1.013	0.2949	0.3723	0.8143	0.5987	0.8419	0.6792	0.7307	1.465	0.4878	0.2241	1.056	0.3582	1.159	1.254	1.317	0.5135	0.8272	0.5405	0.8761	0.7871	0.6612	1.434	0.3634	0.973	0.5078	0.8403	1.089	1.841	0.3528	1.2	0.5323	0.7927	1.14	1.296
2301	0.1257	0.615	0	0	0.03066	0.03761	0	0	0.08978	0	1.568	0	0.0297	0	0	0.1077	0	0.1802	0.2268	0.02929	0	0.02372	0	0	0	0	0	0	0.2892	0.3742	0	0.06714	0	0.1778	0	0	0	0.0354	0	0	0	0	0	0	0.1623	0.04321	0.02145	0	0.03005
84793	2.413	7.317	3.013	0.9746	10.11	4.029	1.273	4.278	2.467	2.862	7.732	6.635	1.381	1.383	1.686	3.744	1.303	2.616	3.379	3.343	2.494	0.6353	3.447	2.281	0.2461	1.756	2.315	4.467	7.562	3.767	1.85	1.538	1.453	15.46	1.252	1.664	2.226	2.544	1.38	2.788	1.53	4.298	3.272	0.9686	1.807	3.258	1.602	7.287	2.753
2306	0.7342	1.908	1.595	0.5277	1.822	0.6027	0.4293	1.961	0.7043	1.229	3.94	0.9503	0.4164	0.8479	0.247	0.6472	0.4116	1.276	0.6705	0.8995	0.6846	0.1426	0.9074	0.4362	0	0.9505	0.2135	0.9529	0.4934	0.464	0.7304	1.143	0.4687	6.647	0.3955	1.744	0.3108	0.52	0.2953	0.7888	0.1891	0.7841	0.7698	0.2294	0.1734	0.6923	0.08591	0.8109	0.5016
107984953	0	0.0434	0	0	0	0	0.03673	0	0	0.1249	0	0.08755	0	0	0	0	0	0	0.03886	0	0	0	0	0	0	0	0	0	0	0	0.03749	0.08053	0	0	0	0.04291	0	0	0	0	0	0	0	0	0	0	0	0	0
388630	0.1578	0.5065	0.9808	0.5756	0.3686	0.7327	0.2656	0.3099	0.5158	0.5177	0.3368	0.6165	0.1763	0.9019	0.2101	0.1967	0.2208	0.4553	0.2859	0.3209	1.369	0.09387	1.05	0.357	0	0.05416	0.6459	0.6515	0.445	0.1424	0.4519	1.318	0.2403	0.3788	0.09015	0.3974	0.1467	0.1616	0.1154	0.4223	1.02	0.08071	0.2778	0.03268	0.3063	0.6871	0.2872	0.4647	0.8368
105379778	0	0.02659	0.05776	0.06222	0.05632	0.0691	0	0	0	0.05102	0	0.06705	0.04365	0.08484	0.03624	0	0.0533	0.1589	0.07142	0.06456	0.01215	0	0.09986	0.12	0	0	0.08545	0.03658	0.03542	0.01964	0.01148	0.037	0.0403	0.1306	0	0.02629	0	0.01301	0	0	0.06939	0.04176	0.4354	0	0.04771	0.09525	0	0.01275	0.276
391037	0.03676	0.2117	0.03679	0	0.7175	0.132	0.2508	0.4583	0.1313	0	0.2158	0	0.03475	0.2702	0.08656	0.042	0.04243	0.3796	0	0.3427	0.5805	0.02776	0.9143	0.8339	0.1022	0.2776	0.03401	0.1553	0.07519	0.09383	0	0.6677	0.1027	0.2496	0.2039	0.08372	0	0.1243	0.03696	0	0.1842	0	3.747	0.05026	0.3798	0.1517	0.02509	0.3654	0.5977
200010	0.03938	0.39	0.09458	0.1203	2.052	2.961	3.6	2.081	0.2644	2.959	0.8861	3.147	3.707	2.942	0.8098	0.162	0.1636	4.166	0.1868	0.2569	1.045	0.1011	1.763	2.203	0.1806	0.9219	0.2478	1.098	0.3786	0.3685	0.5093	0.345	0.2309	0.3922	0.6464	2.314	0.5084	0.2485	0.1029	0.2411	1.057	0.7027	0.2569	0.09691	0.6754	0.4603	0.1505	0.1566	1.024
54558	0.7204	3.099	1.688	1.681	4.032	3.844	3.281	5.151	0.6223	2.659	4.758	2.348	1.641	1.826	2.003	1.225	1.624	5.446	2.326	2.222	2.598	0.4596	4.969	3.446	0.4888	7.569	0.9196	3.74	1.199	2.256	1.422	3.347	1.298	2.559	3.053	3.351	3.728	0.7738	0.4772	1.592	0.7776	5.016	1.992	1.153	2.175	1.513	0.8309	1.869	1.415
84871	0.1277	0.4963	0.1171	0.01434	0.6543	0.4332	0.4097	0.2786	0.04182	0.1705	0.6039	0.04945	0.2314	0.08473	0.04594	0.00608	0.09827	0.3907	0.1756	0.01488	0.2241	0.01205	0.282	0.166	0.01849	0.08707	0.004923	0.416	0.3592	0.2807	0.005294	0.1762	0.03344	0.3553	0.06492	0.05453	0.02815	0.02998	0	0.03257	0.01066	0.07058	0.03254	0	0.3464	0.1134	0.02179	0.005877	0
79656	1.252	4.615	2.606	0.5078	8.265	1.692	1.899	2.706	0.6129	1.695	2.39	1.255	0.5725	1.286	0.4595	0.8189	0.6059	2.316	1.228	0.5645	1.626	0.1982	4.29	0.6488	0.1683	1.27	0.5324	2.186	3.747	3.469	0.482	2.459	0.5779	2.673	0.6829	0.7701	0.8866	0.1478	0.1725	0.5208	0.718	1.667	0.3498	0	1.95	0.937	0.248	0.2341	0.2896
105378706	0.4055	0	0.2029	0	0.1978	0.1214	0	0.06318	0.03621	0	0.1487	0.4121	0.1916	0	0	0	0.0585	0.3489	0	0	0	0	0.2192	0	0	0	0	0.3748	0.05183	0.08624	0	0	0	0.2294	0	0	0	0	0	0	0	0	0.1033	0	0.05236	0	0	0	0
101929721	0	0	0	0	0	0.1157	0	0.1204	0	0	0.09451	0	0	0	0	0	0	0	0	0	0	0	0	0	0	0	0	0.3061	0	0	0	0	0	0	0	0	0	0	0	0	0	0	0.09847	0	0	0	0	0	0
100874313	0	0.2489	0	0	0.2109	0.1294	0	0.2694	0	0	0	0	0	0	0	0	0	0	0	0	0	0	0	0	0	0	0	0.1142	0.1105	0	0	0	0	0	0	0.1231	0	0	0	0	0	0	0	0	0.1117	0	0	0	0
107984954	0	0	0	0	0	0.4006	0	0	0	0	0.3274	0	0	0	0	0	0	0	0.345	0	0	0	0	0	0	0	0	0	0	0	0	0	0	0	0	0	0	0	0	0	0	0	0	0	0	0	0	0	0
105378708	0	0	0	0	0	0	0	0	0	0	0	0	0	0	0	0	0	0	0	0	0	0	0	0	0	0	0	0	0	0	0	0	0	0	0	0	0	0	0	0	0	0	0	0	0	0	0	0	0
1996	0.1015	0.1091	0.3455	0.2068	0.05285	0.08915	0.06597	0.5316	0.03869	0.3516	0.01324	0.04718	0.0192	0.1327	0.1913	0.08508	0.03907	0.0233	0.2234	0.09465	0.2067	0.03578	0.1976	0.2943	0.02352	0.4942	0.08769	0.2717	0.04846	0.02304	0.1886	0.1374	0.1229	0.1609	0.3153	0.1233	0.1934	0.2669	0.1565	0.07103	0.06104	0.1796	0.069	0.06478	0.05595	0.009309	0.4112	0.1196	0.1683
105378709	0	0	0	0	0	0	0	0	0	0	0	0	0	0	0	0	0	0	0	0	0	0	0	0	0	0	0	0	0	0	0	0	0	0	0	0	0	0	0	0	0	0	0	0	0	0	0	0	0
107984955	0	0	0	0.02225	0	0	0	0	0	0	0	0	0	0	0	0	0	0	0	0	0	0	0	0	0.03441	0	0	0	0	0	0	0	0	0	0	0	0	0	0	0	0	0	0	0	0	0	0	0	0
105378711	0	0	0	0	0	0	0	0	0	0	0	0	0	0	0	0	0	0	0	0	0	0	0	0	0	0	0	0	0	0	0	0	0	0	0	0	0	0	0	0	0	0	0	0	0	0	0.03212	0	0
105378710	0	0	0	0	0	0	0	0	0	0	0	0	0	0	0	0	0	0	0	0	0	0	0	0	0	0	0	0	0	0	0	0	0	0	0	0	0	0	0	0	0	0	0	0	0	0	0.1152	0	0
105378712	0	0	0	0	0	0	0	0	0	0	0	0	0	0	0	0	0	0	0	0	0.007829	0	0	0	0	0	0	0	0	0	0	0	0	0	0	0	0	0	0	0	0	0	0	0	0	0	0.02031	0	0
63950	0.1851	3.167	5.319	1.235	5.419	0.3008	0.2448	2.374	0	0.3653	2.406	0.06144	0.3375	3.045	0.01038	0.2719	1.129	0.5006	0.559	0.01233	1.086	0	7.878	0.5624	1.332	4.81	0.8686	0.9498	5.828	5.872	0.171	0.3249	0.01846	0.1945	1.51	0	0.01399	0.07449	0.01329	3.735	0.1722	0	0.7413	0.05423	4.618	0.1091	0	0.146	0.02529
105378714	0.2596	0.2391	0.6234	0.09328	1.267	0	0	0.8413	0	0	2.082	0	0.09814	0.8267	0.04075	0	0.3595	0.1191	0.1071	0	0.4919	0	1.01	0.4416	0.1082	0.196	0.1441	0.3839	0.7433	1.59	0	0.1109	0	0	0.403	0	0	0	0	1.044	0	0	0	0	0.9655	0	0	0	0.149
11124	9.755	10.21	12.72	8.749	18.61	6.971	8.584	15.62	8.619	14.24	19.24	8.755	7.351	6.449	4.655	11.77	7.751	11	9.906	5.84	7.861	5.902	9.097	9.762	3.863	14.71	8.286	13.25	15.24	14.66	5.863	7.911	4.991	12.93	8.419	9.023	8.262	11.34	7.204	7.255	6.401	14.41	6.283	14.92	9.573	7.315	7.584	13.17	7.008
105378715	0	0.08085	0	0.1135	0.1507	0.1681	0	0.1926	0.01003	0	0.05495	0.01631	0.1725	0.1032	0.09919	0.08022	0.2269	0	0.04344	0.02618	0.05913	0.06362	0.1974	0.1593	0.03902	0.3358	0.1689	0.0445	0.0718	0.02389	0	0.03	0.02941	0.143	0.06229	0.01599	0.01486	0	0.02824	0.04912	0.0422	0.01693	0.04294	0	0	0.04827	0.1054	0.06203	0.1343
112268262	0.06961	0.1603	0.1393	0.1251	0.2038	0.1667	0	0.08678	0	0	0.1362	0.08086	0.1974	0.08526	0.05463	0	0	0.07987	0.1436	0.06488	0.07328	0.05256	0.07527	0.06579	0.04837	0	0.06441	0.2206	0.2136	0.05922	0	0.2231	0.0486	0.1575	0.386	0	0	0.07843	0	0.06087	0	0.3357	0.07095	0	0.2158	0.09572	0.1901	0.07688	0.1997
1031	5.984	64.2	26	16.45	18.41	5.562	6.915	12.18	13.24	16.35	82.63	10.97	7.399	7.67	7.174	18.75	12.56	9.734	21.11	4.495	12.89	7.588	15.7	10.83	4.947	16.94	10.49	15.2	74.29	15.59	10.52	10.82	7.086	23.4	7.645	8.309	9.058	16.21	7.997	7.154	9.461	18.33	5.816	20.85	11.53	9.184	24.02	4.713	9.152
100616189	0	0	0	0	0	0	0	0	0	0	0.7876	0	0	0	0	0	0	0	0	0	0	0	0	0	0	0	0	0	0	0	0	0	0	0.911	0	0	0	0	0	0	0	0	0	0	0	0	0	0	0
102466656	0	0	0	0	0	0	0	0.8052	0	0	1.264	0	0	0	0	0	1.491	0	0	0	2.72	0	0.6985	0	0	0	0	0	0	0	0	0	0	0.731	0	0	0	0	0	0	0.6471	0	0	0	0	0	0	0	0
284546	0.0836	0.09626	0	0	0.04079	0	0	0	0.02986	0	0.08178	0	0	0	0	0	0	0.04796	0.0431	0	0	0	0	0	0	0	0	0	0.08549	0.03556	0	0.04466	0	0	0.04636	0	0	0.04709	0	0	0	0	0.08521	0	0	0	0	0	0
105378716	0	0.1352	0.1175	0	0	0.05622	0.02288	0.05854	0.08386	0.1297	0.0689	0.08182	0	0.02876	0	0	0.0271	0.1347	0.07263	0.08754	0.02472	0	0.1016	0.08876	0.01631	0.02955	0.06517	0.124	0	0.07989	0.07007	0.2007	0.01639	0.1328	0	0.1871	0.04969	0.0529	0.02361	0	0	0.08493	0.02393	0.0321	0	0.06457	0	0.02593	0.04491
26994	18.96	39.14	43.56	37.97	58.56	39.85	31.17	75.29	17.88	26.86	47.34	42.4	35.89	50.07	37.22	66.09	58.82	78.81	49.92	42.14	38.86	37.61	50.69	49.31	24.03	98.14	39.73	64.42	49.78	38.42	34.46	53.85	29.86	56.79	45.39	53.25	61.9	57.43	36.72	37.36	38.56	50.83	36.12	69.77	37.13	27.41	39.06	60.03	33.04
22996	3.393	18.68	23.27	15.21	9.524	23.15	11.7	12.29	5.897	17.16	10.97	9.159	6.065	4.398	4.716	13.21	6.124	23.03	2.583	24.06	6.663	1.752	9.273	12.05	0.1543	24.3	4.646	16.15	11.91	11.99	2.173	7	2.576	14.73	4.119	29.94	20.29	6.547	2.047	7.79	4.957	9.968	2.993	10.31	11.8	5.396	9.028	0.8858	4.154
105378717	0	0.03163	0	0.02468	0.08043	0.1316	0.02677	0.0685	0	0	0.1075	0.03191	0.05193	0.03365	0.02156	0	0.06342	0.06304	0	0.05121	0	0	0.08912	0.02597	0	0.2075	0.02542	0	0.08428	0	0	0	0	0.09327	0.06094	0.03128	0.1454	0.0619	0	0.07207	0	0.03313	0	0	0.02838	0.05667	0.09376	0	0.1314
102724097	0.3419	1.968	3.848	1.305	0.9173	2.66	1.666	1.172	1.282	1.322	0.6688	1.191	0.8886	0.7327	0.4024	0.5859	0.2959	0.4903	0.4406	1.593	1.619	0.3227	0.8317	0.8077	0	1.291	0.1581	1.083	1.398	0.6543	0.2551	1.187	0.2983	1.644	0.6635	2.238	2.532	0.4814	0	0.5231	0.5137	1.237	0.08711	0.9347	1.148	0.9401	1.517	0.09438	0.1635
2060	9.241	22.39	16.79	32.74	27.76	27.55	15.69	32.72	10.58	18.16	20.65	19.15	17.84	23.79	21.22	29.65	26.07	30.94	27.79	14.91	32.73	22.3	29.86	34.5	9.087	44.36	27.45	27.55	28.55	12.06	23.38	25.31	22.13	30.64	25.05	32.82	29.97	32.3	27.99	22.39	25.33	25.17	15.71	31.77	19.92	16.55	17.36	32.91	18.71
105378720	0	0.1046	0.2727	0.2346	0.1662	0.06796	0.03319	0.1557	0.04866	0.05018	0.07774	0.06594	0.07512	0	0.01782	0.03891	0.02621	0.03908	0.07024	0.02116	0.1673	0.008572	0.09821	0.118	0.02366	0.1	0.09454	0.02398	0.3947	0.02897	0	0.03639	0.04755	0.1285	0.1385	0.01293	0.06007	0.05116	0.05707	0.04964	0.09099	0.06844	0	0	0.03519	0.04683	0.06199	0.02508	0.03257
441884	0	0.1761	0.2295	0.3435	0.3358	0.2288	0.1863	0.1906	0.05462	0.04224	0.2992	0.04441	0.1445	0	0.03001	0	0.04413	0.1316	0.03942	0.07127	0.1207	0.02887	0.248	0	0.07969	0.04812	0.07074	0.04038	0.391	0.09757	0	0.04085	0.08007	0.04326	0.0848	0	0.08091	0	0.1922	0.1337	0	0	0	0.3659	0.079	0.2103	0.2349	0	0
105378719	0	0.05686	0	0	0.04818	0.1773	0	0	0	0	0	0	0	0	0	0	0.05699	0.05665	0	0	0.05198	0	0.05339	0	0	0	0	0	0	0.04201	0	0	0	0	0	0	0	0	0.04965	0.04318	0	0	0	0	0	0	0.1011	0	0
114883	21.79	40.86	50.4	27.88	65.15	47.47	22.63	58.73	18.14	41.93	47.59	34.65	50.01	33.73	26.15	45.03	36.95	90.88	35.22	29.12	33.82	32.78	53.78	42	16.78	56.59	38.75	76.08	52.49	29.16	27.53	35.84	25.37	40.25	37.83	65.26	43	36.72	23.48	42.61	32.28	37.44	38.74	51.32	33.23	25.89	28.25	60.65	31.98
4898	39.77	62.68	76.68	54.44	93.06	53.46	34.08	75.73	39.98	51.02	70.02	40.61	51.04	43.98	35.64	69.45	63.24	55.77	52.92	35.73	46.26	66.57	57.17	70.18	31.45	79.62	61.5	72.23	64.36	56.71	43.21	43.55	33.68	57.38	52.24	51.28	50.62	73.98	50.87	43.79	51.99	52.81	38.89	111	54.55	38.7	39.56	92.1	57.95
105378721	29.63	40.14	50.46	35.74	57.15	34.51	23.1	47.33	29.21	37.74	49.72	30.57	29.62	31.13	19.95	58.42	40.93	40.57	35.94	31.55	29.4	42.4	40.3	45.1	20.59	49.56	39.59	55.81	49.51	51.27	32.88	28.44	21.95	35.58	35.2	33.4	37.95	50.36	37.87	33.91	33.81	42.88	26.83	90.77	37.57	25.9	28.52	64.9	38.33
100313892	9.415	34.69	20.73	13.53	54.21	41.7	11.93	36.38	10.09	11.44	14.74	22.97	33.82	31.14	19.95	24.74	42.38	17.28	16.5	7.898	24.78	12.8	30.54	23.14	13.74	37.92	20.91	38.79	16.37	7.209	15.92	15.09	15.78	28.77	14.62	30.02	34.87	38.19	12.31	22.23	15.09	29.52	19.19	25.74	15.56	19.42	13.5	26	39.62
5865	0.4016	1.149	0.03384	0.1633	0.2887	0.1012	0.07415	0.02635	0.2506	0.06072	0.5003	0	0.04794	0.4245	0.4379	0.3622	1.298	0.009699	0.353	0.0591	0.1379	0.2234	0.07313	0.2397	0.08517	0.00532	1.721	0.2054	13.36	0.2841	0.3154	1.305	0.1623	0.751	0.1359	0.04813	0.03131	1.271	0.8755	0.1589	0.1609	0.03058	0.0517	1.144	0.2489	0.1627	4.088	11.97	0.06064
51060	33.26	32.92	46.76	35.18	86.76	31.73	21.82	41.57	29.38	45.82	44.99	25.31	26.11	27.08	20.17	39.28	28.66	37.94	39.15	39.73	23.2	37.72	41.42	42.51	25.9	56.3	35.05	63.97	42.39	49.48	26.11	26.8	22.85	48.1	32.64	33.87	41.56	36.22	36.79	28.26	32.18	41.75	26.04	70.86	35.94	27.21	39.43	61.8	25.69
112970	6.147	6.367	8.885	3.74	12.54	7.281	3.138	4.865	4.972	6.972	7.636	5.062	5.503	5.099	2.323	5.983	3.979	9.254	5.332	8.094	5.923	2.922	6.858	6.794	2.553	5.976	5.356	6.493	5.787	5.976	4.044	3.753	3.497	7.619	4.653	6.444	4.715	4.69	4.022	4.721	3.942	4.157	3.282	8.981	6.519	3.242	4.351	5.639	4.852
104355143	0.1421	0.3272	0	0	0.1386	0.5102	0	0.1771	0	0.314	0.4169	0.4951	0.2686	0.522	0.5575	0.8116	0	0	0.1465	0.2648	0.2991	0	0.1536	0.1343	0.2961	0.7152	0.2629	0.3001	0.4359	0.1209	0	0.1518	0	0.3215	0.4727	0.9706	0.1503	0	0	0.6212	0.1423	0	0.1448	0	0	0.293	0.2909	0.1569	0.4076
91408	9.033	24.21	25.44	20.34	51.5	19.48	12.13	25.52	17.72	25.36	27.07	14.83	22.75	16.19	15.29	33.68	22.43	27.84	24.52	20.71	17.39	22.35	22.64	24.4	9.601	37.6	26.46	30.94	30.65	30.66	17.22	16.99	14.35	34.25	22.56	22.57	19.98	24.59	21.05	19.45	16.95	23.79	19.6	34.2	24.28	14.89	19.52	34.3	13.61
107984956	0	0	0	0	0	0	0	0	0	0	0	0	0	0.2895	0	0.8102	0	0	0	0.4407	0	0	0.2556	0	0.1642	0	0	0.2497	0	0	0	0.2525	0	0	0	0	0	0	0	0	0	0.285	0.2409	0	0	0.4876	0	0	0
9372	2.703	3.671	3.283	0.8266	6.55	5.883	4.073	9.496	1.758	6.21	4.48	6.28	5.704	5.198	2.698	5.077	3.417	7.144	3.699	4.501	4.993	3.657	5.8	5.447	3.201	13.43	3.993	5.967	3.603	0.9284	2.718	6.218	2.091	5.933	4.572	4.824	4.506	5.263	2.653	2.607	3.88	7.345	2.857	8.474	3.169	2.869	3.228	6.775	2.742
200014	19.21	13.35	12.15	8.664	15.29	14.16	9.853	18.99	6.335	14.06	9.782	9.279	10.44	9.527	4.974	10.51	8.426	13.88	9.078	7.886	12.87	5.371	12.42	12.47	4.902	11.84	9.311	13.16	13.61	12.06	7.425	7.905	5.687	11.79	9.655	12	14.32	11.96	7.469	9.076	8.166	10.37	6.187	15.83	10.89	6.106	5.89	6.137	9.87
4998	3.48	6.303	4.92	2.459	6.215	1.092	0.8726	1.727	5.455	2.24	3.272	0.2551	1.757	1.221	0.8354	1.564	3.062	0.8917	1.254	0.6299	0.7114	8.981	1.041	1.932	0.8217	2.658	3.814	1.695	6.704	4.513	2.437	1.588	1.144	3.193	2.473	1.058	0.6436	6.11	2.735	2.704	2.928	1.894	1.843	7.091	4.538	1.568	5.985	15.88	3.248
84950	11	19.5	21.53	12.45	25.71	18.98	10.95	25.29	12.16	17.18	22.93	14.13	12.5	13.89	8.312	20.26	13.68	22.63	13.63	10.96	15.57	12.9	19.36	16.86	4.777	32.3	15.6	22.27	19.88	18.37	10.24	12.3	10.15	22.37	13.63	15.17	14.34	15.56	12.81	13.4	10.99	16.15	10.82	18.63	16.84	10.44	13.05	23.53	13.36
23318	4.532	14.51	7.272	7.483	14.38	11.35	5.522	10.75	4.563	5.631	10.3	6.506	6.72	9.913	5.59	8.063	9.091	10.23	5.775	3.668	9.072	7.691	12.6	9.881	3.855	14.95	6.505	10.36	10.76	4.279	4.854	6.867	4.853	9.24	7.237	8.528	8.543	7.684	4.332	6.022	6.682	8.691	5.595	12.93	8.51	5.907	6.952	12.83	7.502
105378723	0	0.0701	0	0.05469	0.08911	0	0.02966	0.03794	0	0	0	0.03536	0.05754	0	0	0	0	0	0	0	0.1282	0.02298	0.03291	0.02877	0	0.07662	0	0.03215	0.06225	0	0	0.03252	0.02125	0	0.06751	0	0.06442	0.06858	0	0.05323	0	0.1835	0.03102	0.04161	0.06289	0.02093	0.06233	0.03362	0.02911
2882	32.59	25.14	13.61	16.16	17.64	10.17	11.41	7.776	15.85	7.142	22.42	7.455	8.544	17.27	9.578	30.78	24.21	13.17	37.05	16.6	7.423	14.4	20.04	19.61	8.479	11.21	16.9	21.39	21.26	14.84	15.11	27.96	12.72	18.52	6.266	11.37	9.757	6.212	25.04	23.52	28.8	5.995	6.496	65.13	18.54	10.91	26.13	5.691	17.33
348378	0.1878	0.5335	0.3509	0.585	0.3055	0.3448	0.2319	0.2029	0.4831	0.4704	0.2328	0.05818	0.4971	0.4295	0.3735	0.08585	0.1156	0.1868	0.2582	0.1517	0.87	0.3309	1.165	0.4971	0.2523	0.6147	0.7879	0.2646	0.3073	0.08522	0.2242	0.4816	0.6032	0.0992	0.5	0.7842	0.159	0.2681	0.3399	0.6023	0.3638	0.1208	0.3063	0.1712	0.414	0.1378	0.2564	0.166	0.2156
65260	6.408	10.73	9.98	7.658	17.45	5.953	3.733	6.859	7.642	8.434	8.217	5.291	7.123	12.64	4.493	9.963	7.782	11.17	7.267	7.271	6.906	11.4	5.588	9.742	2.081	11.45	7.41	7.651	7.82	8.639	5.169	6.727	3.676	10.58	6.102	8.327	5.159	8.741	8.459	5.311	6.335	6.147	6.772	16.68	9.599	5.114	7.444	13.48	5.795
79699	1.935	8.31	4.89	8.756	11.95	12.21	3.49	13.71	2.946	4.231	9.961	4.129	7.739	17.46	7.445	10.83	11.51	18	8.628	8.586	12.09	5.131	8.933	13.07	4.34	17.37	6.615	9.645	9.235	5.228	5.494	8.854	5.599	12.37	12.93	12.84	8.564	6.878	4.799	8.91	7.552	9.024	6.864	10.63	6.896	5.804	3.93	5.641	8.541
440590	0.6504	0.3802	0.1001	0.3326	0.6639	0.2036	0.02925	0.2245	0.07147	0.2543	0.2838	0.6276	0.07566	2.892	0.3298	0.1372	1.374	1.366	0.3508	0.08393	0.04213	0.9595	0.238	0.1797	0.2572	1.31	0.4999	0.8666	2.077	0.9448	0.428	0.8872	0.1816	0.4076	0.8877	0.1253	0.05294	1.274	0.161	2.074	0.05012	0.181	1.581	2.011	0.06202	0.1513	1.134	0.03315	0.9665
55268	9.783	18.97	11.16	9.395	19.63	34.43	10.53	23.19	6.206	12.14	26.86	18.57	11.11	49.85	7.806	14.92	5.707	35.07	9.382	14.26	22.88	3.433	39.4	18.92	9.807	27.39	8.182	23.48	11.3	6.633	4.855	13.21	4.167	11.9	9.524	24.67	18.8	6.164	4.728	12.51	6.892	20.44	13.87	9.503	10.97	5.126	5.837	2.184	15.81
6342	27.65	62.98	58.73	83.02	96.84	67.27	36.67	98.25	22.77	50.4	78.49	54.72	74.96	171.5	51.81	110	62.74	159.6	74.21	114.5	53.5	38.82	86.84	106.1	35	214.9	48.87	109.7	63.06	81.7	50.48	61.94	47.72	80.49	100.2	127.8	93.01	54.22	45.61	72.66	51.54	112.4	84.92	91.77	54.03	34.45	32.71	41.58	48.06
127435	46.99	24.89	17.34	9.607	12.61	37.59	17.77	18.46	8.506	13.9	14.4	41.35	11.26	36.21	24.64	64.27	28.94	40.28	98.98	44.92	36.74	8.581	38.66	17.82	1.657	60.4	31.57	36.79	16.41	10.43	23.26	78.39	13.44	36.87	19.24	38.66	22.4	7.116	4.206	25.19	29.52	11.63	17.03	1.258	14.12	7.468	8.955	14.84	11.24
6512	3.196	1.895	1.402	10.59	0.584	6.465	0.4772	8.224	0.3206	0.6913	3.193	9.29	0.6043	13.81	8.615	2.86	1.083	40.93	5.708	9.027	2.019	0.2157	18.25	0.4628	0.0567	70.17	1.057	86.78	0.9876	0.486	0.663	1.395	48.96	3.463	1.931	2.664	0.7196	0.2912	0.1368	8.492	1.145	178.9	6.363	0.3719	0.6745	0.4115	0.4085	0.3756	0.5073
105378724	0	0	0.09634	0	0	0.3458	0.09382	0	0.06877	0	0	0.1118	0	0.1179	0	0.44	0	0	0.09927	0	0.1013	0	0.6246	0	0	0.1212	0	0.3051	0.09845	0	0.09578	0.4114	0.06721	0	0.3203	0.3289	0.3056	0	0	0.08419	0	0.3482	0.09813	0	0.09946	0.06619	0.06571	0	0
1376	15.35	16.35	21.17	15.62	32.62	24.1	17.39	26.22	15.53	35.41	15.38	17.48	20.45	68.87	7.124	19.94	12.85	32.21	20.42	20.3	15.84	13.92	26.8	27.53	13.63	34.45	9.35	32.68	19.53	24.71	12.78	15.26	11.45	17.54	24.51	30.14	32.82	11.94	9.126	15.01	12.5	22.19	13.28	16.01	17.27	8.915	9.398	10.75	9.35
54987	35.13	31.23	35.62	20.16	56.8	45.11	24.46	41.63	21.3	46.81	34.06	32.08	24.56	82.5	18.36	44.68	24.06	53	41.63	36.18	36.16	28.29	47.65	33.3	17.96	45.2	30.11	63.58	42.45	38.66	24.69	32.84	20.76	38.07	29.68	35.48	36.69	26.88	26.77	30.44	28.59	52.7	22.84	75.89	30.66	18.96	24.7	31.48	29.97
4116	46.74	60.75	51.35	39.41	124.2	52.51	29.96	62.81	40.41	52.68	67.27	32.07	45.22	142.9	23.53	52.54	30.98	66.94	52.04	49.09	34.5	53.58	52.01	65.07	20.12	60.64	55.08	84.08	90.06	91.06	36.14	40.26	36.24	80.59	54.66	50.23	53.23	76.42	84.37	47.17	35.21	57.99	41.17	79.99	44.88	31.85	49.42	101.1	43.09
100507564	0.6115	0.9749	2.636	0.8029	1.882	2.59	1.559	1.935	1.848	1.975	1.979	0.8742	1.912	3.745	0.8491	2.418	0.9229	1.457	1.406	1.666	1.04	1.598	2.391	1.245	1.601	3.197	1.349	2.385	1.539	1.32	0.7955	0.8543	0.9523	1.224	1.982	1.821	2.24	1.166	1.088	1.275	0.6126	0.794	0.9588	2.186	2.041	1.003	0.7384	6.026	0.6748
7804	3.535	3.17	3.356	1.086	4.254	6.332	1.518	2.23	4.716	2.432	4.497	1.923	5.772	3.166	1.738	3.496	1.339	1.275	1.664	1.849	2.898	4.917	3.075	4.748	0.8204	1.486	6.238	2.347	2.794	2.906	2.28	1.381	1.624	3.819	4.052	2.45	1.146	4.864	4.404	2.798	2.45	2.232	0.8688	12.05	4.497	2.815	3.195	30.58	3.047
105378728	0.7587	0.4992	0.6146	0.08114	0.4231	0.6272	0.1408	0.3828	0.3226	0.1996	0.3888	0.1679	0.5976	0.1549	0.08507	0.2477	0.146	0.1244	0.149	0.1179	0.2853	0.6002	0.3516	0.4098	0.07531	0.2501	0.5516	0.1717	0.2771	0.2305	0.2336	0.1351	0.1261	0.4089	0.3005	0.1851	0.1147	0.6513	0.5449	0.3001	0.2353	0.3485	0.07365	1.136	0.3359	0.3229	0.3822	2.853	0.3974
105378726	0.08224	0.04245	0.08229	0.01783	0.02767	0.07808	0.01658	0.03535	0.158	0.0188	0.02774	0.02306	0.1019	0.08336	0.03116	0.02268	0.009819	0.003254	0.01754	0.01586	0.03582	0.1006	0.07053	0.06165	0.01576	0.01071	0.1076	0.03595	0.0261	0.00965	0.01693	0.01818	0.0198	0.0706	0.03774	0.02906	0.009002	0.1022	0.05702	0.03472	0.05398	0.02052	0.01445	0.1124	0.09082	0.0312	0.1452	0.4479	0.09221
105378732	0	0.5641	0.2941	0.4401	0.1912	0.4692	0.191	0	0.4199	0.2165	0.4792	0.1138	0.6482	0.12	0.07689	0	0.5654	0.6744	0.3031	0	0.8251	0.4439	0.3178	0.5556	0.2042	0.1233	0.5439	0.1035	0.1002	0.08335	0.09746	0	0.2052	0.3326	0.5433	0.8924	0	0.5519	0.394	0.08567	0.09815	0	0	0.9376	0.3037	0	1.271	0.7574	0.6559
105378731	0	0.04363	0.01896	0.1021	0.07395	0.1815	0.03693	0.02362	0.05414	0.02093	0.09267	0.02201	0.1433	0	0.04461	0	0.04374	0.04347	0.05861	0	0.2194	0.08584	0.1434	0.07163	0.07898	0	0.07012	0.06004	0.03875	0.01612	0.0377	0	0.03968	0.06432	0.1471	0.02157	0	0.06403	0.1333	0.06627	0.05694	0	0	0.1036	0.0783	0.01303	0.181	0.06277	0.1631
105378730	0	0.1845	0	0.2159	0.1563	0.9589	0.07806	0.04993	0.4292	0	0.3134	0	0.3028	0.3434	0.3772	0.2288	0.1849	0.3217	0.1239	0.07466	0.3373	0.3931	0.4331	0.53	0.05565	0.05041	0.1853	0.3808	0.3686	0	0.3187	0	0.1678	0.3173	0.2221	0.3648	0.04238	0.2256	0.3221	0.2101	0.1605	0.1932	0	0.5475	0.3724	0.1377	1.449	0.1769	0.3447
107984957	0.1032	0.4244	0.0295	0.2914	0.2446	0.3177	0.1293	0.2022	0.179	0.3095	0.1298	0.08562	0.2369	0.4334	0.1273	0.2358	0.08508	0.203	0.4712	0.1099	0.5121	0.3117	0.9724	0.2647	0.1332	0.3711	0.7093	0.2492	0.196	0.08779	0.2787	0.2363	0.3705	0.08342	0.1308	0.3693	0.0468	0.5315	0.4891	0.1805	0.6055	0.1067	0.2404	0.2419	0.2437	0.1318	0.1509	0.1791	0.2397
163742	0	0	0	0	0	0	0	0	0	0	0	0	0	0	0	0	0	0	0	0	0	0	0	0	0	0	0	0	0	0	0	0	0	0	0	0	0	0	0	0	0	0	0	0	0	0	0	0	0
105378733	0	0	0	0	0	0	0	0	0	0	0	0	0	0	0	0	0	0	0	0	0	0	0	0	0	0	0	0	0	0	0	0	0	0	0	0	0	0	0	0	0	0	0	0	0	0	0	0	0
63948	0	0	0	0	0	0	0	0.07251	0	0	0	0	0	0	0	0	0	0	0	0	0	0	0	0	0	0	0	0	0	0	0	0	0	0	0	0	0	0	0	0	0	0	0	0	0	0	0	0	0
148979	0.3076	0.0425	0.5047	0.01105	0.05402	0.08837	0.08392	0.007668	0.03955	0.04758	0.04814	0.05716	0.05233	0.1884	0.14	0.4568	0.3479	0.1059	0.4313	0	0.2266	0.02787	0.133	0.1686	0.02137	0	0.1707	0.07147	0.02516	0.005233	0.03672	0.276	0.05582	0.2854	0.01364	0.04903	0	0.03465	0.1484	0.03227	0.09243	0	0.01881	0.2018	0.07626	0.01269	0.03779	0.1291	0.01765
55706	5.318	13.7	12.52	11.4	29.96	8.302	3.996	9.375	13.57	6.161	11.31	4.368	9.688	9.183	5.709	14.11	14.86	12.03	10.59	6.661	7.794	26.56	8.766	13.34	3.614	23.56	15.23	11.17	16.45	13.13	8.053	7.772	6.183	17.03	15.89	8.537	5.119	20.75	13.65	8.072	9.377	12.59	8.143	20.31	15.3	6.427	13.66	42.01	9.041
54432	19.5	35.6	31	31.24	55.74	22.95	17.67	38.36	22.11	39.12	27.03	19.99	24.43	26.86	16.07	35.87	23.22	46.37	30.35	28.32	25.93	34.89	36.13	32.81	19.3	42.8	25.97	37.4	57.26	51.7	29.67	24.19	22.95	32.98	30.67	32.2	26.22	27.18	28.28	20.81	30.74	28.62	37.32	42.51	32.9	24.24	23.45	28.09	23.44
1733	0.1194	1.375	0.5377	2.36	0.2913	7.004	1.396	10.08	0.3838	0.5937	0.73	0.5548	0.08464	0.2925	1.921	1.637	0.1378	35.89	0.277	0.02782	0.4085	0.1578	3.647	0.6489	0.1659	0.6387	0.3038	0.536	0.1526	0.1524	0.2673	1.435	0.2709	11.15	2.748	0.7817	0.06317	0.2354	0.2101	14.54	0.4187	0.3239	6.328	0.5305	0.2775	0.2873	0.2037	0.2308	0.8279
51668	16.34	36.98	30.77	21.15	68.16	27.85	29.97	45.48	24.81	44.01	37.8	20.89	25.05	23.14	20.44	43.11	28.95	47.91	34.17	20.52	24.19	41.3	31.54	39.53	16.79	45.85	39.32	46.03	89.77	75.3	25.68	29.22	25.75	39.3	44.18	27.39	29.66	40.4	41.25	31.95	25.13	45.5	86.98	128	30.66	26.14	30.94	40.54	26.21
115353	22.54	19.85	31.19	14.76	36.93	17.92	13.07	29.17	18.63	27.83	20.89	13.77	17.74	16.57	10.84	32.06	23.72	25	22.26	15.91	15.6	31.77	17.55	22.85	5.719	24.16	27.19	31.1	40.85	40.92	22.16	16.94	10.81	30.06	22.73	15.96	15.23	41.64	28.97	16.03	24.91	23.95	66.62	75.75	23.43	17.22	16.17	32.84	14.34
388633	0	0.1884	0.09358	0.189	0.06844	3.751	39.51	5.771	2.772	14.03	0.2516	0.7332	2.784	0.08591	2.954	0.748	9.742	0.5097	0.6991	0	5.907	1.871	0.2781	0.4199	0.3736	0.1471	0.3245	2.914	0.263	0.1193	1.907	20.36	2.448	1.376	2.256	0.985	0.6185	0.4741	0.3291	0.92	0.1171	6.512	0.8817	0.1278	0.3865	3.553	2.282	0.284	0.5143
9528	32.21	64.27	56.42	76.67	120.1	83.2	46.19	120.5	24.34	73.85	76	60.86	100.8	57.73	42.59	109	63.96	117.2	75.4	65.03	68.31	52.46	106.6	98.62	121.4	166.1	58.31	131.1	73.79	80.34	50.71	83.47	45.83	87.4	101	93.71	82.45	47.38	55.09	64.22	60.07	130.1	213.1	113.4	52.46	43.64	49.83	43.27	52.5
127428	1.209	2.64	1.57	1.627	3.731	3.018	1.415	1.734	1.397	1.795	2.361	0.9925	1.589	2.076	1.198	2.064	2.209	1.918	1.93	1.245	2.477	1.682	2.822	2.264	0.7072	4.572	2.268	1.81	2.344	1.712	1.444	2.13	1.382	2.362	1.729	2.206	1.665	1.541	1.352	1.351	1.413	1.886	3.231	2.713	2.315	1.531	2.033	2.398	1.813
100616315	0	0	0	0	0	0	0	0	0	0	0	0	0.6909	0	0	0	0	0	0	0	0	0	0	0	0	0	0	0	0	0	0	0	0	0	0	0	0	0	0	0	0	0	0	0	0	0	0	1.614	0
200008	0.1985	0.1371	0.05958	0.01783	0.1549	0.1663	0.116	0.02474	0.08507	0.1535	0.09707	0.06916	0.05628	0.07293	0.03115	0.1361	0.06872	0.2277	0.1842	0.1295	0.1254	0.01499	0.2575	0.03752	0.04137	0	0.05509	0.2096	0.04059	0.01688	0.01974	0.08481	0.05542	0.04492	0.06603	0.06779	0.021	0.02236	0	0.03471	0	0	0.2832	0.3527	0.04101	0.02729	0.09482	0.08767	0.0949
606495	2.106	2.735	2.267	2.217	4.956	4.366	1.281	2.667	1.889	2.234	4.153	2.603	2.094	2.094	1.481	2.724	2.197	3.344	1.963	2.175	2.775	0.9604	2.742	3.399	1.159	6.689	2.05	2.74	1.645	1.748	0.8966	2.079	1.176	2.383	1.541	3.712	3.262	1.034	0.8892	1.304	1.3	1.808	3.185	2.556	2.393	1.442	1.552	1.898	1.249
51253	57.02	54.48	63.32	44.58	90.4	37.79	31.14	56.13	51.77	66.1	51.37	30.27	42.62	36.93	18.87	59.76	35.7	60.87	49.34	41.33	31.45	73.81	36.76	49.66	33.56	55.35	61.44	65.63	69.87	90.37	40.1	42.78	26.8	64.6	17.14	47.51	32.7	81.48	60.05	34.09	41.26	53.1	129.3	133.8	50.68	32.8	48.15	89.17	35.42
23648	22.25	32.15	30.01	9.613	31.49	28.86	19.57	32.87	10.39	28.77	21.86	23.38	14.01	13.46	13.04	27.96	15.28	32.1	26.44	16.2	15.92	10.88	32.87	22.15	15.8	14.04	22.37	32.09	20.09	27.66	13.32	25.26	13.96	40.82	15.75	21.17	15.88	26	19.16	15.97	13.58	25.09	96.65	17.91	22.81	9.791	10.23	18.3	13.58
619518	0.6994	1.147	0.3181	0.3427	1.137	2.182	0.3098	1.532	0.3028	0.2576	0.9745	0.2462	0.621	0.623	0.3659	0.4359	0.3914	0.8754	0.1311	0.3358	1.026	0.2721	1.948	0.5409	0.3976	0.3734	0.5687	0.2239	0.4552	0.1623	0.1687	0.4755	0.1776	0.5996	0.1645	0.4344	0.2915	0.3343	0.2557	0.4819	0.2548	0.46	1.815	0.1159	0.7664	0.05829	0.405	1.007	0.5473
105378735	0	0	0	0	0.06084	0	0	0	0	0	0	0	0	0	0.1957	0	0	0	0	0	0.06563	0.04708	0	0	0	0	0	0	0	0	0	0.06661	0	0	0	0	0	0	0	0	0	0.07517	0	0	0	0	0.04255	0.06886	0
105378734	0	0	0	0	0.06057	0	0	0	0	0	0	0	0	0	0.1461	0	0	0	0	0	0.06534	0.04687	0	0	0	0	0	0	0	0	0	0.06631	0	0	0	0	0	0	0	0	0	0.07484	0	0	0	0	0	0.06855	0
26027	1.937	0.9584	2.24	1.379	1.652	2.139	1.175	1.306	1.046	1.887	2.288	1.942	1.818	1.406	1.267	1.533	1.093	1.655	2.02	0.408	1.027	2.189	1.397	1.444	0.4088	1.264	2.436	1.887	0.2128	1.294	1.799	1.411	0.8716	2.679	1.186	2.786	0.5163	3.419	1.681	1.456	1.847	1.626	4.176	2.698	1.646	0.5081	1.401	1.545	2.21
338094	2.38	1.028	2.327	1.215	1.927	2.202	1.371	1.045	1.256	2.66	2.752	2.042	1.968	1.623	1.358	1.669	1.373	2.079	2.482	0.731	0.6833	2.634	1.404	1.253	0.357	1.259	2.752	2.228	0.3042	1.933	1.83	1.358	0.7175	2.816	1.23	2.956	0.601	3.352	2.094	1.726	2.059	1.826	4.741	2.736	1.844	0.4649	1.772	1.703	2.354
100527960	3.741	2.999	4.083	2.507	7.4	3.879	1.992	4.092	2.696	3.796	3.742	2.463	2.445	2.951	1.724	4.7	2.878	4.516	3.498	2.277	2.795	4.054	3.715	3.928	1.243	4.569	2.794	5.089	3.357	4.517	2.531	2.981	2.167	4.463	4.205	3.4	2.45	3.908	2.695	2.477	2.473	3.355	6.942	7.375	3.067	2.414	2.495	7.963	2.718
374977	0.7565	0.2468	0.2902	0.2605	0.283	0.649	0.4546	0.8801	0.1261	0.6269	0.5797	0.4101	0.1668	0.4633	0.2771	0.9219	0.5384	0.6509	0.624	0.09401	0.4247	0.1047	0.4772	0.5839	0.09636	0.1587	0.2916	0.3729	0.116	0.07508	0.2759	1.105	0.1056	0.4423	0.4754	0.7178	0.1868	0.625	0.507	0.5182	0.4673	0.3496	0.4112	0.1034	0.2084	0.1994	0.1463	0.2506	0.5547
7268	8.837	7.825	10.63	6.418	19.74	9.385	4.679	9.599	7.141	9.226	9.326	6.008	6.423	7.244	4.205	11.34	6.934	11.28	8.418	6.075	6.861	10.91	9.405	9.69	3.239	12.2	7.146	13.33	9.013	12.29	6.484	6.393	5.732	11.5	10.7	8.187	6.406	9.59	6.46	5.902	5.972	8.642	18.35	20.1	8.028	6.251	6.586	21.31	6.433
25973	4.315	3.448	2.996	2.754	9.249	4.545	1.723	3.586	2.274	4.585	4.221	0.8216	2.83	3.408	1.665	4.957	3.973	7.737	4.279	3.209	3.649	3.365	4.258	4.591	1.802	5.134	3.469	5.006	4.316	3.972	2.533	2.166	2.008	5.523	3.452	4.349	3.094	2.311	1.612	2.144	3.071	5.146	10.67	3.288	4.068	2.059	2.688	4.192	2.954
55001	2.901	3.115	4.644	2.342	6.507	4.32	3.326	3.917	3.299	7.867	3.302	3.291	5.384	2.492	1.147	2.763	2.731	6.379	1.631	3.146	3.466	1.468	5.67	4.322	1.366	6.107	1.743	6.216	1.664	1.737	1.604	2.495	1.257	2.558	3.376	2.548	2.982	1.927	2.174	1.542	1.313	5.378	8.916	0.8137	2.335	1.88	0.54	17.4	2.753
163747	0.1302	0.1071	0.09308	0.2173	0.3812	0.824	0.1813	0.2783	0.2126	0.2672	0.1274	0.3674	0.05275	0.1823	0.1314	0.06377	0.2577	0.2561	0.1151	0.1907	0.5679	0.05619	0.3017	0.3692	0.01293	0.3278	0.08606	0.5306	0.1141	0	0.1296	0.09938	0.03896	0.0421	0.4126	0.1271	0.2165	0.1467	0.1496	0.1301	0.1864	0.2916	0.7016	0.5595	0	0.1151	0	2.979	0.2669
1718	27.2	92.77	451	190.7	329	612.6	323.9	349.3	107.7	431.3	114.7	168.7	193	556.6	59.04	106.4	182.8	274	76.13	432.1	278.6	89.35	229.4	333.5	17.52	1003	89.44	206.7	264.5	226.9	87.81	101.4	75.59	208.9	390.6	380.8	437.7	90.87	37.64	175	214.2	169.9	265.2	98.62	210.9	182.5	107	61.06	94.39
107984958	0.2611	0.4009	0.7185	0.5473	0.5096	0.8075	0.5725	1.438	0.9482	1.322	0.5321	0.4044	0.8227	1.013	0.5806	0.2486	0.4269	0.4494	0.4263	0.4462	0.5497	0.2136	0.8705	0.3085	0.06047	1.835	0.2617	1.103	0.4895	0.3702	0.7143	0.4184	0.2279	0.9603	0.9652	0.768	0.5756	0.6128	0.2406	0.6659	0.3488	0.9182	1.442	0.5354	0.4721	0.4638	0.6832	0.4566	0.4786
107985760	0	0	0	0	0	0	0	0	1.087	0	0	0	0	0	0	0	0	0.8731	0	0	0	0	0.8228	0	0	0	0	0	0	0	0	0	0	0	0	0	0	0	0	0	0	0	0	0	0	0	0	0	0
105378736	0	0	0.07247	0	0	0	0	0.2257	0.1811	0.08003	0	0	0	0.1331	0	0	0	0	0	0.06751	0.1906	0	0	0.03423	0	0.1367	0	0	0	0	0	0.03869	0	0	0	0	0	0	0	0	0	0	0	0	0	0.07469	0	0	0.03463
199964	0.6506	2.968	2.279	0.06744	0.4395	2.307	1.219	2.807	2.056	2.903	0.2937	0.5522	0.4021	13.58	0.6088	2.058	2.137	2.354	2.038	0.6997	3.372	0.1512	1.326	0.4021	8.797	2.992	0	0.5022	2.175	1.384	1.344	1.577	1.991	1.982	0.555	2.08	0.4236	1.325	1.987	0.5251	1.905	1.75	0.5101	0.03421	3.412	1.961	2.237	0.1105	2.202
7809	0	0.01966	0.005695	0	0.02221	0.02044	0.01109	0.03547	0.02439	0.03773	0.01113	0.01983	0.0269	0.01394	0	0.013	0	0	0.01174	0	0.07788	0	0.01846	0.005379	0.007908	0.007163	0	0.03607	0.00582	0.02421	0	0.0304	0	0.00644	0.006312	0.01296	0	0	0.005722	0	0.005701	0	0.005801	0	0	0.01174	0.007769	0	0
255738	2.152	18.55	8.222	0.2743	16.93	3.847	6.505	3.39	1.039	9.175	2.39	2.703	9.154	5.967	0.3652	1.296	1.007	5.222	6.852	5.815	0.07654	0.5051	2.925	1.237	3.647	1.098	3.983	2.688	9.964	18.67	2.069	0.3729	1.736	6.582	2.645	8.014	24.94	1.098	0.9211	1.348	2.01	2.139	0.5929	8.509	13.33	8.069	0.2878	21.67	1.683
23358	6.965	16.24	9.115	11.5	18.94	22.15	6.296	15.48	6.806	10.88	9.113	8.52	13.37	36.65	8.058	10.92	12.98	17.76	8.212	7.043	15.03	11.2	16.12	15.69	7.006	24.45	11.27	12.88	15.99	5.806	8.158	8.643	7.896	14.13	20.45	12.53	11.42	15.96	7.573	8.078	10.28	15.58	24.57	15.33	12.08	8.923	6.765	16.3	8.316
100507634	1.899	0.9995	0.3257	0.3655	1.085	1.137	0.4758	0.3719	0.62	0.4496	0.398	0.5041	0.2564	1.628	0.3406	0.4339	0.4383	0.4046	0.5594	0.5309	0.514	0.6144	0.8799	0.2564	0.245	0.7852	0.3011	0.8022	0.9708	0.2307	0.8095	0.3188	0.303	0.7981	0.5114	0.2471	0.287	0.8556	0.1636	0.4269	0.4619	0.6214	0.5529	0.7045	0.5044	0.5222	0.4999	0.2396	0.5966
109729135	0	0	0	0	0	0	0	0	0	0	0	0	0	0	0	0	0	0	0	0	0	0	0.1883	0	0	0	0	0	0	0	0	0	0.1216	0	0	0	0	0	0.08754	0	0	0	0	0	0	0	0	0	0
100616272	0	0	0	0	0	0	0	0	0	0	0	0	0	0	0	0	0	0	0	0	0	0	0.7237	0	0	0	0	0.707	0	0	0	0	0	0	0	0	0	0	0	0	0	0	0	0	0	0	0	0	0
105378740	0	0.08461	0	0.06601	0	0	0	0	0	0	0	0	0	0	0	0	0	0	0	0	0	0.05548	0	0	0	0	0	0.07762	0	0	0	0	0	0.04158	0	0	0	0	0	0	0	0	0	0	0	0	0	0	0
105378739	0	0	0	0	0	0	0	0	0	0	0	0	0	0	0	0	0	0	0	0	0	0	0	0	0	0	0	0	0	0	0	0	0	0	0	0	0	0	0	0	0	0	0	0	0	0	0	0	0
105378738	0	0	0	0	0	0	0	0	0	0	0	0	0	0	0	0	0	0	0	0	0	0	0	0	0	0	0	0	0	0	0	0	0	0	0	0	0	0	0	0	0	0	0	0	0	0	0	0	0
105378737	0.0227	0.379	0	0.0102	0	0	0	0.01415	0	0	0	0	0.01073	0	0	0	0	0	0	0.03174	0.01195	0.01714	0.03682	0.01073	0	0	0.03151	0	0.02322	0.009656	0	0	0	0	0.01259	0	0	0	0	0.009926	0.02274	0	0	0	0	0.007804	0.007747	0.03761	0.01086
105378741	0.01627	0.07493	0	0.007308	0	0	0.007927	0	0	0	0.007958	0	0	0	0	0	0	0	0	0	0	0.006142	0	0.01538	0	0	0.007526	0	0	0	0	0	0	0	0	0	0	0	0	0.02845	0.008149	0	0.008291	0	0.01681	0	0.005552	0	0.00778
105378744	0.7135	1.878	0.51	0.7325	1.094	3.905	0.6953	4.447	0.8738	1.126	1.695	1.539	1.927	3.246	1.92	0.9317	0.4706	6.666	0.6306	1.52	3.112	0.3848	6.062	0.1927	0.2125	1.155	0.7544	1.615	0.7296	0.1734	0.1014	0.2178	0.4981	1.961	2.713	2.437	1.618	0.4593	0.3074	0.1783	1.021	0.6145	0.7272	0.1393	1.895	0.4906	0.3478	0	0.8773
8613	38.83	67.13	36.84	20.52	25.74	49.96	56.48	75.83	23.52	61.08	24.12	49.42	68.58	108.7	32.91	62.87	48.99	51.39	48.51	34.19	79.49	47.17	44.84	35.56	21.87	37.27	40.75	38.26	39.71	21.05	26.63	76.65	26.4	56.35	31.75	56.12	31.77	30.73	32.03	29.33	51.69	18.89	29.17	17.38	28.81	29.01	14.47	30.52	32.12
101929935	0	0	0.1134	0	0.1106	0.8143	0	0	0	0.2505	0	0	0	0.1389	0.08897	0	0	0	0	0.1057	0	0	0	0.3215	0	0.1427	0	0	0.4637	0	0	0.1211	0	0	0	0	0	0	0	0.09913	0	0	0	0	0	0	0	0	0
5563	0.3262	3.077	1.56	0.03879	3.16	1.355	0.6779	1.304	0.658	0.9542	1.699	1.081	2.031	6.534	2.508	0.7948	0.8528	1.778	0.2622	1.646	1.02	1.655	0.6485	6.017	2.753	9.033	1.385	1.814	5.043	0.9346	0.8925	2.045	0.2311	2.492	0.5587	0.9942	0.3147	0.1135	0.5643	1.829	0.4229	0.243	0.132	1.03	1.556	2.794	1.185	0.2172	0.09177
199920	0.009343	4.701	0.5048	0.06714	0.9572	3.333	1.52	4.065	0.1602	1.373	1.481	0.6945	0.7418	3.101	0.9825	0.1174	0.1294	3.108	0.2216	0.8273	1.416	0.1129	3.91	0.6004	0.09087	1.728	0.03458	0.7895	0.6497	0.1828	0.2416	1.837	0.3913	2.04	0.3626	7.968	0.1779	0.01053	0.03757	1.136	0.1217	0.8336	0.5047	0.02554	0.4054	0.5139	0.07652	0.01032	0.4199
731	0	0.02474	0.0215	0	0.03144	2.919	0.2617	0.06695	0.03836	0.2136	0.04203	0.02495	0.3147	0.3947	0	0	0	0.2095	0.07752	0.1201	0	0.09732	0.1278	0	0.007462	0	0.01987	0.02269	0.01098	0.5756	0.04274	0.01147	0.1125	0.8265	0.01191	0.1468	0.6933	0	0.0108	0.03757	0.01076	0	0.06568	0	0.07768	0.1477	0.02932	0	0
732	0.02076	0.04781	0.08309	0	0.2026	2.088	0.6069	0.1553	0.1483	3.463	0.2843	1.471	3.551	5.161	0.5539	0.09487	0.02396	2.382	0.2997	0.4257	0	0.0627	0.2918	0.05886	0	0	0.2113	0.3508	0.04246	0.2296	0.5989	0	0.8985	3.359	0.3914	1.844	1.384	0.07016	0	0.05446	0.2496	0.07509	0.6982	0.02838	0.5362	0.07136	0.02834	0.02293	0.07941
105378745	0	0	0.1759	0	0	0	0.1713	0	0	0.5827	0	0	0	1.723	0	0	0	0	0	0	0	0	0	0	0	0	0	0	0	0	0.1749	0	0.2454	0	0.5849	0.4003	0	0	0	0	0	0	0	0	0	0	0	0	0
112267900	0.01121	0.02581	0.01682	0.005035	0.02188	0.006709	0.04369	0.01397	0.008007	0.05573	0.01096	0.02604	0.01059	0.659	0.004398	0.03202	0.01941	0.00643	0.005779	0	0.0059	0	0.00606	0.005297	0	0.007053	0.06222	0.01776	0.04012	0.004768	0.02788	0.02395	0.01174	0.01903	0.1243	0.01914	0.02372	0	0.01127	0.004901	0.01684	0.02027	0.02285	0	0.00579	0.01927	0.00765	0	0.0268
1600	0.1079	0.1987	0.1511	0.01938	0.1052	0.05165	0.1261	0.05378	0.07704	0.1192	0.05627	0.1754	0.04078	1.145	0.1354	0.2711	0.3154	0.07424	0.04448	0.03351	0.106	0.04886	0.06997	0.04757	0.01998	0.06334	0.3725	0.2582	0.4853	0.03058	0.05722	0.2228	0.07027	0.06509	0.1276	0.1146	0.03043	0.0162	0.09398	0.1069	0.1729	0.02601	0.02931	0.009829	0.05943	0.09887	0.06871	0.0397	0.1031
105378748	0	0	0	0	0	0	0	0	0	0	0	0	0	0.1763	0.01882	0.05481	0	0	0	0	0	0	0	0	0	0	0	0	0	0	0	0	0	0	0	0	0	0	0	0.02097	0	0	0	0	0	0	0	0	0.04588
105378747	0	0	0	0	0	0	0	0	0	0	0	0	0	0	0	0	0	0	0	0	0	0	0	0	0	0	0	0	0	0	0	0	0	0	0	0	0	0	0	0	0	0	0	0	0	0	0	0	0
101926890	0	0	0	0	0	0	0	0	0	0	0	0	0	0	0	0	0	0	0	0	0	0	0	0	0	0	0	0.04833	0	0	0	0	0	0	0	0	0	0	0	0	0	0	0	0	0	0	0	0	0
105378746	0	0	0	0	0	0	0	0	0	0	0	0	0	0	0	0	0	0	0	0	0	0	0	0	0	0	0.00676	0	0	0	0	0	0	0	0	0	0	0	0	0	0	0	0	0	0	0	0.004987	0	0
107984960	0.007578	0.01745	0.01517	0.01021	0.04067	0.02721	0.003692	0.04251	0.00812	0	0.01112	0.03081	0.02507	0.05569	0.01784	0.004329	0.02624	0.04347	0.01172	0	0.04786	0.005722	0.04507	0.007162	0.005265	0.01431	0.01052	0.02401	0.007749	0.003223	0.003769	0.01214	0	0.008575	0	0.01294	0.02405	0.008537	0	0.006626	0.01139	0.009136	0.007723	0	0.007829	0.02865	0.02069	0.004184	0.02174
115209	7.731	12.99	20.67	19.25	40.81	31.23	17.19	33.86	16.67	22.26	20.62	15.29	17.8	49.98	9.722	19.88	15.78	43.25	17.17	22.31	23	20.44	25.11	27.82	13.6	51.96	17.62	36.2	19.41	12.34	12.95	18.56	15.57	23.37	23.47	34.09	27.38	26.23	11.25	11.62	12.38	35.24	21.05	19.59	14.8	15.08	10.29	24.26	15.19
4070	243.7	169.8	269.2	172.6	428.8	191	338.4	610.8	29.15	475.5	357.9	332.1	215.4	2066	75.84	177.5	548.4	568.6	161.2	151.5	311.4	137.7	412.2	244.5	356.1	556.6	420.4	559.4	76.63	223.1	141.2	195.3	99.72	293.3	220.6	214.4	139.2	996.7	259.2	100.2	139.4	575.5	257.7	6.259	326.7	94.43	22.98	65.43	218
114803	4.125	18.31	4.49	10.08	16.81	14.63	3.087	15.38	5.856	3.67	8.215	7.779	12.02	40.43	9.76	14.12	14.31	12.83	6.387	5.281	15.11	5.759	16.86	16.8	5.7	18.88	11.4	9.444	14.34	2.376	4.397	8.085	5.629	13.1	10.95	10.11	8.893	8.329	8.261	8.152	9.567	11.12	6.928	11.74	12.5	9.278	5.645	21.86	14.3
112268263	0.05364	0.35	0.3399	0.09637	0.1919	0.4495	0.331	0.3566	0.0894	0.158	0.4897	0.08307	0.3211	0.9198	0.3087	0	0.1238	0.3487	0.09218	0.04999	0.2823	0.216	0.638	0.338	0.4472	1.8	0.09925	0.2644	0.07313	0.03042	0.03557	0.2292	0.06241	0.1821	0.119	0.1832	0.1703	0.1007	0.4134	0.3127	0.1791	0.3665	0.1458	0	0.4987	0.07376	0.02441	0.1185	0.3933
105378751	0.06365	0.1666	0.1563	0.06758	0.1468	0.3879	0.1692	0.2453	0.0496	0.07033	0.7019	0.05377	0.3391	0.404	0.1272	0.02645	0.01336	0.4249	0.06563	0.01618	0.3472	0.09175	0.3879	0.268	0.2895	0.8011	0.1446	0.11	0.01775	0.03938	0.08635	0.1731	0.03232	0.0131	0.1155	0.1713	0.09185	0.07171	0.448	0.3491	0.1565	0.307	0.03539	0	0.2989	0.08355	0.05134	0.09586	0.1716
3725	301.5	306.2	519.7	73.24	194.7	288.7	418.5	415.1	107.1	748.8	220.5	237.9	47.65	296.6	54.64	125.8	46.18	300	178.7	132.1	106	49.4	156.5	119.9	17.14	116.2	118	402.5	188.4	116.3	73.43	211.3	101.2	389.1	124.7	46.98	69.66	101.1	174.5	149.5	146	254.2	121.4	77.71	422.5	118.6	164.3	88.04	78.3
100131060	0.04947	0.3418	0.693	0.5333	1.014	0.5922	0.7231	1.295	0.3887	0.8198	0.1936	0.2873	0.187	0.4847	0.5047	0.5087	0.5139	0.9648	0.306	0.5072	0.5207	0.2988	2.567	0.7948	0.4124	1.992	0.1831	0.836	0.05059	0.4208	0.1968	0.687	0.2072	0.05598	1.317	0.6196	1.78	0.2229	0.1989	0.346	0.1487	0.835	0.3025	0.4057	0.3577	0.03401	0.1013	0.3278	0.09462
101926907	1.666	1.115	0.4976	0.4467	1.362	1.41	1.437	0.87	0.3677	1.34	0.3755	0.6992	0.3875	2.863	0.3355	0.6479	0.4027	0.9408	0.2608	1.22	0.6244	0.1581	1.094	0.6513	0.1333	2.086	0.2744	1.281	0.455	0.4824	0.1996	0.5312	0.6821	0.7305	0.2612	0.6953	1.329	0.2162	0.3421	0.4195	0.6642	1.01	0.2756	0.2027	0.721	0.3419	0.2501	0.2023	0.2002
107984961	0	0	0	0.0444	0	0.355	0	0	0.03531	0	0	0	0	0.2421	0	0	0.05704	0.0567	0	0	0	0	0.05344	0	0	0.311	0	0	0	0	0.04917	0	0	0	0	0.05627	0.0523	0	0	0	0	0	0	0.06756	0	0	0	0.05458	0
105378753	0.1577	0.1816	0.3893	0.17	0.3899	0.6042	0.2767	0.5899	0.1052	0.5112	0.3189	0.8305	0.1391	0.8243	0.2806	0.3364	0.2549	0.7842	0.5855	0.2058	0.3653	0.1826	0.6481	0.3081	0.2119	1.204	0.214	1.044	0.3118	0.2773	0.2824	0.528	0.2129	0.2023	0.2449	0.5148	2.236	0.1303	0.1586	0.1839	0.2528	0.7987	0.2787	0.2731	0.2173	0.188	0.122	0.1277	0.1207
101926925	0.5897	1.358	0.5901	2.225	1.151	1.271	0.4597	0.8821	2.528	0.1303	1.269	0.548	0.8918	1.156	2.036	0.6738	0.6807	0.8119	2.067	0.3298	2.856	2.404	1.02	3.567	2.786	0.7422	1.2	1.62	1.447	0.7023	3.637	0.504	2.47	0.6673	0.654	1.074	0	1.594	2.016	1.856	1.182	0	0.2404	1.451	1.462	1.703	1.288	1.303	1.015
729467	0	0.2453	0.4264	0.04785	0	0	0	0	0.1141	0	0.2084	0	0.05034	0.06523	0.209	0.1217	0.06147	0	0.1098	0.04964	0.2803	0.04022	0.1152	0	0.07401	0	0	0	0.1634	0	0.05298	0.1138	0	0	0.05907	0	0	0	0	0.2329	0	0.06422	0.05429	0.2912	0.1101	0.03662	0.03635	0.05882	0.1019
105378756	0.08138	0.2343	0.08143	0.1097	0.2084	0.1218	0.1586	0.1522	0.1817	0.1124	0.04975	0.1891	0.1634	0.2866	0.1836	0.1976	0.27	0.2334	0.2517	0.01896	0.1606	0.04608	0.231	0.1442	0.04241	0.2432	0.1882	0.3116	0.1664	0.06057	0.1619	0.2608	0.06391	0.2763	0.06769	0	0.1615	0.08022	0.07159	0.2224	0.1223	0.1717	0.1555	0.3894	0.1156	0.06994	0.3194	0.146	0.08756
55277	0.6304	1.189	0.9279	0.9233	2.046	0.8039	1.011	1.839	0.6494	2.155	1.135	1.65	1.291	2.322	0.9787	1.848	1.091	3.821	1.583	3.819	1.693	1.287	1.768	2.297	1.342	4.289	0.6466	5.341	1.215	1.251	0.768	1.044	0.6569	2	1.059	1.675	3.538	0.8337	0.7486	1.578	1.098	3.481	1.248	3.709	0.8117	0.8543	0.5487	0.6962	0.7558
100616409	0	0	0	0	0	0	0	1.979	0	0	0	0	0	0	0	0	0	0	0	0	0	0	0	0	0	0	1.468	0	0	0	0	0	0	0	0	0	0	0	0	0	0	0	0	0	0	0	0	0	0
101926944	0.3138	2.891	0.6281	0.3759	2.45	0.8767	1.121	1.956	0.2242	2.081	0.614	2.187	2.077	5.254	2.217	1.554	0.6037	4.081	0.4315	9.751	1.211	0.07899	1.81	2.571	0.5088	4.345	0.8711	6.188	0.7489	0.623	0.2081	0.8941	0.6573	0.3552	0.5801	2.501	4.317	0.2357	0.6311	1.281	0.8384	3.532	1.28	0.8581	0.7566	0.5754	0.4998	0.4621	0.3002
105378758	0	1.322	0.1149	0	0.448	0.1374	0.1118	0.1431	0	0.2536	0	0.1333	0.3254	0.7029	0.3603	0	0.1325	1.448	0	0.8558	0.6041	0	0.4964	1.519	0.07974	1.156	0.4248	0.3637	0.2347	0.09764	0	0	0	0.2598	0.2546	0.1307	0.4858	0	0	0.1004	0	0.8303	0.117	0	0.1186	0.07891	0.3134	0.507	0
51361	1.274	36.27	3.254	12.92	23.5	12.22	3.162	13.56	5.657	3.937	9.305	4.474	8.57	22.1	6.831	17.72	12.26	19.68	4.155	11.93	10.52	3.994	7.946	12.29	3.222	23.03	8.547	14.1	16.57	5.917	3.375	13.87	5.053	18.61	12.91	15.33	12.58	3.864	3.366	8.382	5.054	9.896	8.464	0.4253	9.589	6.433	8.257	9.367	9.359
1573	2.352	6.225	1.975	5.561	14.27	6.246	5.664	7.245	1.873	10.19	3.729	4.773	2.913	12.75	3.14	7.196	10.67	7.04	3.177	6.123	6.886	3.674	3.625	5.749	1.916	11.67	3.601	5.568	5.086	3.242	3.093	10.4	1.604	8.473	6.386	5.787	3.461	0.9745	0.9512	4.633	1.462	11.54	4.794	0.03695	6.619	2.899	7.805	1.373	2.87
127795	0	0.06574	0	0.08548	0.01857	1.709	11.65	3.037	1.047	5.236	0	0.4421	0.9354	0.1165	1.27	0	0	0.393	0.07849	0.05321	2.144	0.546	0.1235	0.07195	0.03967	0.02395	0.01761	1.045	0	0	0.5112	5.225	1.05	0	1.14	0.13	0.2215	0.193	0.09567	0.3827	0.01907	0.9867	0.194	0.07805	0.1376	1.06	0.09092	0.1051	0.091
105378760	0	0	0	0	0	0	0	0	0	0	0	0.1111	0	0	0	0	0	0	0	0	0	0	0	0	0	0	0	0	0	0	0	0	0	0	0	0	0	0	0	0	0	0	0	0	0	0	0	0	0
107984963	0	0	0	0	0	0	0	0	0	0	0	0	0	0	0	0	0	0	0	0	0	0	0	0	0	0	0	0	0	0	0	0	0	0	0	0	0	0	0	0	0	0	0	0	0	0	0	0	0
105378761	0	0	0	0	0	0	0	0	0	0	0	0	0	0	0	0	0.06444	0	0	0	0	0	0	0	0	0	0	0	0	0	0	0	0	0	0	0	0	0	0	0.04882	0	0	0	0	0	0.03839	0.07621	0	0
107984962	0	0	0	0	0	0.01903	0	0	0	0	0	0	0	0	0	0	0	0.01824	0	0	0	0	0	0	0	0	0	0	0	0	0	0.01699	0	0	0	0	0	0	0	0	0	0	0	0	0	0	0.01085	0	0
107985379	0	0.07848	0	0	0	0	0	0	0	0.07531	0	0	0	0	0	0	0	0	0	0	0	0.05147	0	0	0	0.08578	0	0	0	0	0	0.07282	0	0	0	0	0.07212	0	0	0	0	0	0	0	0	0	0	0	0
105378763	1.978	0.07924	0	0.04636	0	0	0	0.02145	0.1352	0.09504	0.01683	0.3397	0.01626	0.1475	0.027	0.1179	0.07943	2.961	0.2306	0	0.03622	0.07794	0.0186	0.04878	0.02391	0	0.06367	0.05452	0	0.01464	0.03423	0.2389	0.01201	0.7593	0.01908	0.05877	0.0182	0.01938	0.0173	1.625	0.06894	0.02074	5.225	2.564	0.1955	0.05914	0.728	1.995	0.09872
101926964	0.6636	0.02729	0	0	0	0.08511	0.06929	0.02954	0.06772	0.05237	0	0.05506	0.0224	0.05805	0	0	0.05471	0.08157	0.04887	0	0.0499	0	0.205	0	0	0	0.06578	0.1252	0.07271	0	0.02358	0.05064	0.04963	0.02682	0.02628	0	0.02508	0	0.09531	0.04145	0.1187	0	0.02416	0.2268	0.07345	0.03259	0	0	0.1133
105378764	0	0.01483	0	0	0.01257	0	0	0.03212	0	0.01423	0.0126	0.02993	0.01218	0	0.05055	0.02944	0	0.01478	0.01328	0	0	0.01945	0.01393	0.01218	0	0.06486	0	0	0.01317	0	0.01282	0	0.02698	0.01458	0	0	0.05453	0	0	0	0.01291	0.01553	0.01313	0.05284	0.02662	0.008857	0	0.04268	0
100996570	0.1117	0.193	0	0.1004	0.4088	0.1672	0.2994	0.1044	0.05985	0.09258	0.08196	0.5515	0.07919	0.2737	0.1096	0.2872	0.1612	0.2563	0.2016	0.02603	0.2352	0.08435	0.1208	0.05279	0.0194	0.1055	0.1034	0.7375	0.3999	0.1188	0.389	0.5371	0.1755	0.03161	0.2478	0.0636	0.02955	0.06293	0.1404	0.4884	0.1679	0.5051	0.2847	0.6109	0.2308	0.192	0.1525	0.1542	0.2137
4774	2.373	12.15	3.677	1.019	12.21	11.71	5.366	10.15	1.729	7.221	6.701	5.304	4.51	9.811	3.407	7.82	4.114	8.467	2.717	2.97	8.741	3.064	5.96	10.51	0.3866	10.62	5.24	8.561	7.048	6.979	2.694	7.952	2.972	8.779	5.332	6.317	4.654	1.756	3.108	6.371	4.344	7.899	2.943	1.514	6.312	5.948	1.745	5.669	2.053
645030	0	0.6527	0	0	0	0.3393	0.1381	0.3533	0.1012	0.1566	0	0	0	0.3471	0.1112	0	0	0	0.1461	0	0	0	0	0	0	0	0	0	0.2898	0	0	0	0	0.3207	0.3143	0.1614	0.15	0.1597	0	0	0	1.025	0.1444	0	0.1464	0.09743	0.2902	0.1565	0
105378766	0	0.05661	0	0	0.09594	0.1766	0.09581	0	0	0	0	0.0571	0	0.06021	0.03858	0	0.1702	0	0	0	0.1035	0	0	0	0.3757	0	0	0	0	0.04182	0	0.105	0.06864	0	0.109	0	0	0	0	0.04299	0.0985	0.05927	0.05011	0	0	0	0.03355	0	0.04702
107984964	0	0.05794	0	0	0	0.1807	0.3432	0.06273	0	0.1668	0	0	0	0	0.07898	0	0	0	0	0	0	0	0	0	0	0	0	0	0	0	0	0.3225	0.1054	0	0	0	0.05324	0	0	0	0	0	0	0	0	0.1384	0	0	0
414927	0	0	0	0	0	0.141	0.05738	0.0734	0.02103	0.06505	0.0576	0	0	0.03606	0.0231	0	0.03398	0.06755	0	0.05488	0	0	0	0	0	0.03705	0.02724	0	0.06021	0	0	0	0	0	0.03265	0	0	0	0.1184	0	0.02949	0.0355	0	0.08049	0.03041	0.02024	0.02009	0	0.05631
83941	19.71	33.29	14.07	24.6	55.93	31.14	17.68	45.61	15.42	22.73	25.48	23.25	23.77	75.72	20.2	47.27	28.17	40.95	31.87	31.77	25.4	30.5	30.03	31.99	20.96	61.14	32.44	45.27	36.5	31.36	25.84	30.51	17.91	42.25	23.94	35.64	34.45	32.17	20.44	30.45	21.39	48.32	21.8	50.88	27.64	18.29	28.77	37.47	25.89
10207	5.128	13.92	6.288	15.89	24.94	17.76	5.981	30.71	4.714	7.753	13.87	12.42	17.6	34.98	7.802	24.96	11.58	23.34	5.555	16.69	16.75	7.353	13.27	18.06	5.576	39.37	6.737	19.92	16.03	5.288	4.878	8.706	4.784	16.28	15.03	20.54	15.94	10.13	4.646	13.18	6.402	20.11	9.805	3.174	11.62	6.777	5.643	13.09	10.47
113219465	0	0	0	0	0	0.652	0	0	0	0	0	0	0	1.334	0.8549	0	1.257	1.25	0	0	0	0	0	0	0	0.6854	0	1.151	0	0	0	0	0	0	0.604	0	0	0	0	0	0	0	0	0	0.5627	0	0	0	0
107984965	0.1041	0.2159	0	0.01871	0.06098	0.1247	0.1218	0.1558	0.05952	0.1151	0.06113	0.02419	0.1575	0.05102	0.08173	0.119	0.07212	0.1195	0	0.03883	0	0.07864	0.02252	0.1575	0.01447	0.07864	0.03854	0.154	0.1704	0.05316	0	0.04451	0.01454	0.1886	0	0	0.04408	0.2347	0.02094	0.05464	0.02087	0.1758	0.06369	0	0.02152	0.04296	0.07108	0.138	0.05976
100422902	0	0	0	0	0	0	0	0	0	0	0	0	0	0	0	0	0	0	0	0	0	0	0	0	0	0	0	0	0	0	0	0	0	0	0	0	0	0	0	0	0	0	0	0	0	0	0	0	0
100422946	0	0	0	0	0	0	0	0	0	0	0	0	0	0	0	0	0	0	0	0	0	0	0	0	0	0	0	0	0	0	0	0	0	0	0	0	0	0	0	0	0	0	0	0	0	0	0	0	0
54596	0.01409	0.03245	0	0.3924	0.1925	0.4555	0.09613	0.527	0.1309	0.5761	0.2481	0.8184	0.2264	0.8458	0.3981	0.3059	1.008	0.6305	0.5521	0.1051	0.5637	0.2979	0.5029	0.03996	0.009791	0.3547	0.2999	0.521	0.3747	0.1558	0.4206	0.1656	0.4722	0.2073	0.2813	1.508	0.507	0.3175	0.4959	0.2095	1.031	0.3738	0.5314	0.1734	0.2766	0.1841	0.1827	0.4202	0.3369
163782	2.148	8.98	1.21	0.07298	0.2466	0.4971	1.522	0.6301	0.2386	1.277	0.1236	1.898	0.1962	1.371	0.17	0.4022	1.146	0.5903	1.498	0.2608	0.5701	0.2454	0.9663	0.5887	0.0439	2.942	0.284	0.4577	3	0.09983	0.7004	7.493	0.2395	3.524	0.4905	0.185	3.343	0.06102	0.5899	0.6315	0.7144	0.2939	0.1564	0.07404	0.2798	0.1241	0.1602	0.2492	0.1899
105378768	0.02881	0	0	0	0.02812	0	0	0.03592	0.02058	0	0.02819	0	0	0.07058	0	0.03292	0	0	0.02971	0	0.03033	0	0.03116	0	0.04004	0.1088	0	0.03043	0.05893	0	0	0	0.02011	0	0.03195	0	0	0.03246	0	0	0.05773	0.03474	0.05873	0	0	0.01981	0	0	0
7398	4.475	36.83	12.89	22.92	60.08	18.19	8.777	32.95	13	14.26	37.16	10.38	18.41	53.31	12.12	31.86	24.86	32.57	21.57	12.58	21.05	24.32	18.17	22.78	11.08	53.15	36.62	25.91	53.54	28.55	17.2	17.43	14.26	37.15	25.75	19.79	20.23	35.03	22.81	16.83	18.88	26.56	63.16	45.59	34.43	22.4	14.26	41.39	14.63
85440	4.382	6.642	4.43	6.98	8.966	5.722	3.47	7.038	4.574	5.31	4.438	4.561	6.246	15.57	4.336	7.353	8.109	7.582	7.873	3.146	5.241	7.383	5.821	7.58	4.23	11.14	7.842	7.225	7.5	3.526	4.391	6.889	4.152	9.853	7.905	5.823	6.131	13.26	7.135	4.141	7.398	10.17	13.52	18.52	7.152	5.589	4.537	11.61	4.614
27329	0.01899	0.153	0.019	0.03411	0.0741	0.1818	0	0.2367	0.02712	0.02098	0.07429	0.02205	0.1794	0.04651	0.0447	0.06507	0.263	0.3267	0.09788	0	0.1199	0.07168	0.08212	0.08972	0	0.07168	0.123	0.1203	0.09707	0.0323	0	0.04057	0.02651	0.08594	0.2316	0.06485	0.1004	0.2353	0.4008	0.2324	0.1331	0.206	0.5999	0.02595	0.2942	0.06527	0.1555	0.5451	0.05447
84938	2.13	5.812	1.943	7.664	8.355	7.864	2.638	7.822	3.913	5.542	5.584	3.279	5.019	9.986	5.147	6.822	7.109	8.006	7.541	6.367	5.28	6.719	6.116	9.64	3.244	10.62	6.708	9.887	4.786	4.169	5.501	6.042	4.71	6.008	8.274	6.93	7.095	7.187	5.887	5.45	6.181	7.566	14.33	13.9	5.496	4.343	3.882	6.501	6.272
105378769	0	0	0	0	0	0	0	0	0	0.0908	0	0	0	0	0	0	0	0	0	0	0	0	0	0	0	0	0	0	0	0	0	0	0	0	0	0	0	0	0	0	0	0	0	0	0	0	0	0	0
199899	0.5189	0.3163	0	0	0.2383	0.1096	0.02974	0	0	0	0.9256	0	0	0.03738	0	0	0	0.03502	0.03147	0	0.257	0	0.033	0	0	0	0	0	0.1249	0	0.1215	0.3261	0.06392	0	0	0.1043	0	0.2063	0	0.05338	0	0.1104	0	0.2086	0	0.02099	0	0	0
105378770	0	0	0	0	0	0	0	0	0	0	0	0	0	0	0	0	0	0	0	0	0	0	0	0	0	0	0	0	0	0	0	0.1027	0	0	0	0	0	0	0	0	0	0	0	0	0	0	0	0	0
100996301	6.837	10.93	0.5851	0.1616	2.195	0.1615	1.008	0.3364	0.6748	0.0994	14.26	0.1045	0.6377	2.149	0.2118	0.05139	0.1038	0.2064	0.5102	2.893	4.261	0.883	4.961	0.9778	0.09375	0	0.2081	0.3326	3.68	0.574	0.5817	4.181	0.8792	0.2036	0.3991	0.2049	0.09519	0.4054	0.5427	1.691	0	1.139	3.668	5.903	1.487	0.03093	0.0921	1.888	1.893
27022	0.3686	1.673	0.08679	0.01948	0.4655	0.1038	0.04226	0	0.01549	0	1.57	0.1259	0.1025	0.05311	0.05105	0	0	0.07463	0.02236	0.06063	0.2967	0.06549	0.3048	0.08197	0	0	0.02006	0.1832	0.3548	0.01845	0.08628	0.6718	0.01514	0.02454	0.02405	0	0	0.02443	0.0218	0.2465	0	0.05229	0.1989	1.275	0.336	0	0	0.431	0
102464823	0	0	0	0	0	0	0	0	0.6614	0	0	0	0	0	0	0	0	0	0	0	0	0	0	0	0	0	0	0	0	0	0	0	0	0	0	0	0	0	0	0	0	0	0	0	0	0	0	0	0
29929	4.461	13.64	5.467	7.414	19.91	11.66	4.673	12.18	6.516	9.655	11.03	6.268	8.654	21.59	5.795	14.26	6.846	15.66	7.769	9.063	6.894	13.41	9.033	10.39	4.713	22.31	8.842	13.34	16.86	10.38	5.202	7.497	4.899	10.74	7.745	10.23	9.458	10.67	10.36	5.931	5.306	12.31	34.65	15.76	12.53	6.352	6.5	12.9	6.535
23421	2.373	10.9	3.734	6.235	16.18	7.397	3.68	6.679	4.84	4.716	13.4	1.872	4.345	11.26	3.35	4.382	6.477	4.863	5.294	2.991	3.881	5.206	5.923	4.387	1.649	13.13	7.526	7.378	11.16	9.497	3.652	4.847	3.428	7.921	5.859	3.535	3.38	8.559	5.537	3.968	4.74	7.792	3.499	14.36	7.37	4.926	6.275	12.79	5.481
102724319	0	0	0.04755	0	0.04637	0.1707	0.602	0.3554	0.06789	0.21	0.04649	0	0.04492	0.0582	0.1119	0.1629	0.05485	0.2181	0.049	0.1329	0.2501	0.07176	0.1542	0.04491	0.03302	0	0.1759	0.1004	0.09719	0.08085	0.04727	0.1015	0.1327	0	0	0.05411	0.05028	0.05354	0.1433	0	0.04761	0.2865	0.09687	0.1299	0.09819	0.09802	0	0.05248	0
84455	1.153	4.375	1.421	1.814	5.912	4.151	1.995	3.414	0.9881	2.221	5.223	1.907	2.24	2.971	1.766	2.318	2.022	2.772	2.025	1.943	1.883	1.539	2.762	2.362	0.9995	5.78	2.397	3.4	2.292	2.401	1.449	2.828	1.526	3.026	2.086	2.866	2.244	1.86	1.465	1.927	1.681	4.147	1.72	3.202	2.534	1.693	1.895	2.923	2.496
79469	0.1006	1.158	0	0.3012	1.407	1.565	0.06534	0.7105	0.07185	0.1111	0.6559	0	0.5387	0.8623	0.5525	0.4213	1.083	0.2692	0.5185	0.0625	1.094	0.2025	0.87	0.6654	0.2562	1.35	0.6514	0.5312	0.3085	0.1141	0.2335	0.5731	0.2574	0.7208	0.7436	0.4962	0.4966	0.1511	0.3371	0.5863	0.7389	0.4446	0.3417	0.4125	0.7273	0.3918	0.1144	0.2592	1.25
5236	38.13	43.61	46.93	69.89	49.52	37.45	36.12	80.63	40.29	76.85	24.06	34.11	29.84	84.07	21.99	40.98	47.78	42.07	41.26	58.17	46.54	60.6	27.23	50.01	12.08	98.07	35.84	61.09	45.4	33.94	33.52	25.45	17.43	42.37	33.48	38.66	41.48	70.15	34.1	27.17	45.69	39.44	21.31	131.2	39.63	28.65	16.42	13.59	26.76
105378771	0.02474	0.02849	0.02476	0.02223	0	0	0.02411	0.06169	0.01768	0.05468	0	0.08623	0.02339	0.1818	0.01942	0.1979	0	0.08517	0.02551	0.1384	0.0521	0.01868	0.1873	0.04677	0	0	0.06868	0.1045	0.05061	0.02105	0	0.07931	0	0.084	0	0.05635	0	0	0.04976	0	0.04958	0	0	0	0	0.01701	0.01689	0	0.09466
4919	0.9997	2.671	1.083	1.032	0.7168	2.658	0.9473	2.561	0.6826	1.416	0.5889	1.61	0.2558	4.066	1.43	2.764	1.983	1.787	2.796	2.028	2.494	1.168	0.9018	2.255	0.1612	6.652	1.559	2.497	2.22	1.344	1	2	0.9601	2.556	1.164	0.7106	2.32	6.135	1.688	1.029	3.054	2.098	1.16	1.616	1.746	1.094	0.4448	0.7198	0.9032
105378772	0	0	0	0	0	0.07693	0	0.04005	0	0	0	0	0	0	0	0	0	0	0	0	0	0	0	0	0	0	0	0	0	0	0	0	0	0	0	0	0	0.0362	0	0	0	0	0	0	0	0	0	0	0
101927034	0.06431	0.7961	0.1126	0.2022	0.5178	0.462	0.1097	1.463	0.1838	0.6573	0.04719	0.1307	0.0152	0.5317	0.2902	0.1102	0.2227	0.3689	0.4145	0.1648	0.2539	0.1335	0.1912	0.1824	0.02234	0.6678	0.5355	0.2887	0.5426	0.6702	0.2719	0.2233	0.1571	0.2001	0.214	0.2014	0.1191	3.387	0.2101	0.3796	0.3705	0.1939	0.04916	0.5056	0.2492	0.6301	0.2305	0.1421	0.1384
105378773	0.2978	7.002	0.6056	0	0.04687	2.53	0.08425	1.76	0.01372	0	0.3007	0.5802	0.0454	0	0.4599	0.05488	0	0.0551	0.5249	0.8864	0	0.02176	2.119	0.02724	0	0.06045	0	0.02029	0	0.08989	0.009556	0.02053	0	2.076	0	0.1641	0.01016	0.04329	0.009658	0.084	0.02887	0	0	0.02626	0.2878	0	0.02623	0	0.01837
148581	0.3452	11.37	0.4123	0.01	0.05433	1.106	0.06511	0.9855	0.007954	0.03691	0.04357	0.4139	0	0.02728	1.512	0.01272	0	0.2427	0.9185	0.9963	0	0.008407	8.211	0	0	0.08408	0	0	0.06832	0.1326	0.01108	0.03569	0	1.273	0.01235	0.3677	0.03535	0	0	0.2726	0.01115	0	0.0227	0.01522	0.1035	0	0	0.04919	0.01065
105378774	0	0	0	0	0	0	0	0	0	0	0	0	0	0	0	0	0	0	0	0	0	0	0	0	0	0	0	0	0	0	0	0	0	0	0	0	0	0	0	0	0	0	0	0	0	0	0	0	0
107984966	0	0.1733	1.456	0.09016	0.1469	0.4205	0.8313	1.626	0.03585	0.2772	0.1473	0.2332	0.04743	0.3073	0.1575	0.05733	0.1158	0.1151	0.05174	0.421	0.2113	0	0.217	0.9486	0	0.3789	0.09286	0.4241	0.1026	0.1281	0	0.3217	0.07007	0.1136	0.1113	0.4	0.1593	0.1131	0.05045	0.04388	0.05027	0.4235	0.3069	0	0.1555	0.069	0.0685	0.2771	0.04799
57685	0.7933	5.962	22.3	5.249	1.698	20.11	17.07	43.96	1.792	7.437	5.207	5.351	0.7902	8.223	4.024	4.259	3.584	7.8	2.146	20.05	27.63	3.343	6.153	52.39	0.5156	16.94	5.138	9.452	6.83	7.511	2.478	5.313	2.966	3.803	5.459	12.23	5.226	2.153	1.235	2.73	4.974	37.54	6.147	1.621	4.944	2.282	1.607	21.24	2.178
100616338	0	0	0	0	0	0	0	0	0	0	0	0	0	0	0	0	0	0	0	0	1.519	0	0	0	0	0	0	0	0	0	0	0	0	0	0	0	0	0	0	0	0	0	0	0	0	0	0	0	0
55225	3.671	12.35	5.242	4.726	11.35	9.886	8.226	10.81	2.557	9.465	7.295	12.01	4.53	10.28	5.44	6.233	7.221	9.723	5.295	9.861	8.645	8.394	7.445	6.464	2.742	17.59	9.058	12.95	14.33	5.702	8.374	9.665	4.312	9.668	9.056	6.642	11.29	7.28	6.727	6.171	5.397	13.78	6.143	7.568	7.031	2.453	3.443	17.8	6.049
3716	35.6	53.63	38.13	56.65	50.07	51.12	43.18	69.68	47.04	74.3	37.29	58.95	41.93	110.8	43.1	58.49	65.44	63.37	51.15	38.92	62.11	54.34	47.95	56.57	21.71	96.64	59.31	51.76	46.91	22.13	71.38	51.25	51.44	55.13	64.73	58.42	48.99	74.11	53.28	39.96	71.72	68.08	33.35	76.6	47.14	38.81	31.48	48.93	43.69
101927084	0	0.5928	0.103	0.37	0.6029	1.233	0.1505	0.8343	0.1839	0.1707	0.5036	0.4784	0.146	0.9459	0.7273	0.1765	0.2971	0.4135	0.2654	0.3359	0.6503	0.03887	0.7794	1.022	0.5008	0.5832	0.3811	0.5438	0.05265	0	0.3073	0.275	0.1078	0.2913	0.3426	0.7034	0.5992	0.174	0.1035	0.4502	0.4642	0.1242	0.3148	0	0.05319	0.07079	0.246	0.5686	0.2462
100500854	1.894	7.269	0	1.701	3.696	3.023	0.6152	4.721	1.353	2.092	1.235	6.599	3.58	9.278	0.9908	7.212	3.643	6.518	0.6509	1.765	10.63	3.813	10.92	2.983	1.754	13.51	3.504	1.334	1.937	0	1.256	2.698	3.085	5.715	3.5	9.344	2.004	1.422	2.539	0.552	1.897	3.806	0.6434	0	0.6522	1.736	1.723	9.76	3.019
406893	0	0	0	0	0	0	0	0	0	0	0	0	0	0	0	0	2.565	0	1.527	0	0	0	0	0	0	0	0	0	0	0	0	0	0	0.8382	0	0	0	0	0	0	0	0	0	0	0	0	0	0	0
205	4.315	18.14	6.536	1.674	25.79	1.789	2.124	6.848	1.163	4.646	6.188	2.694	0.4106	18.23	2.242	9.414	3.961	12.1	6.75	2.752	1.55	11.45	0.9316	1.489	0.08186	3.318	7.617	3.173	15.05	10.54	5.919	2.565	4.025	16.25	5.455	0.545	0.3974	24.13	8.543	2.209	9.251	2.557	0.7205	96.05	7.965	11.64	11.23	21.71	13.5
9829	0.5191	0.9725	2.342	0.3082	0.7212	0.632	1.132	1.755	1.879	1.691	0.8348	0.8176	0.9397	1.606	1.07	0.6936	0.3148	1.141	0.4082	0.5412	0.7965	1.973	0.9704	0.4989	0.5257	1.871	0.9605	1.227	0.09897	0.4341	2.407	1.523	0.9029	1.075	2.615	1.122	0.4189	2.309	0.6634	0.9309	0.996	0.8911	0.3318	3.536	0.6908	0.3145	3.495	2.011	1.178
102724416	0.009053	0.01042	0.02265	0	0	0.01084	0.004411	0.01128	0.0194	0.005001	0.01771	0	0.0385	0.02218	0.01421	0.01034	0	0.02077	0	0	0	0.01367	0.004894	0.004278	0.00629	0.005697	0.01256	0.009562	0	0.01155	0.01351	0	0	0	0.03514	0.005154	0	0.0204	0.004551	0.01187	0	0.01091	0.009227	0.01238	0	0	0.1143	0.009998	0.05195
112268227	0	0.01057	0.009182	0	0	0	0	0.03432	0.03933	0	0	0	0.01735	0	0	0	0	0	0	0	0	0.02079	0.03969	0.01735	0	0	0	0.01939	0	0	0.009128	0	0.006406	0.01038	0	0	0	0	0.009225	0	0	0	0	0.01254	0.01896	0.006309	0.1566	0	0.008776
3953	1.886	5.06	15.11	3.208	5.434	11.33	8.378	16.46	1.307	6.7	6.151	10.13	5.437	13.22	7.023	6.819	7.156	10.26	6.038	4.088	9.647	4.88	6.004	5.233	2.17	8.698	9.07	11.51	3.448	3.48	4.801	18.35	7.909	6.573	11.64	8.488	4.937	5.437	4.394	6.379	9.052	6.868	5.513	24.82	4.226	4.092	2.694	4.579	6.097
54741	35.5	43.21	27.55	37.84	44.76	49.57	36.69	64.64	24.85	39.55	32.92	31.26	39.08	97.64	36.04	62.63	66.2	46.3	58.84	34.96	41.38	47.79	29.59	33.75	24.71	90.57	45.86	48.78	32.29	21.16	51.42	48.74	34.34	55.5	51.5	47.34	37.05	45.74	41.87	32.49	45.7	44.89	28.5	60.04	31.43	24.02	23.43	38.55	37.04
5142	5.183	10	7.956	7.691	2.796	4.521	16.98	11.27	12.74	7.339	3.971	10.24	5.994	6.554	6.282	2.476	4.767	4.404	6.338	1.855	6.48	16.76	11.18	8.877	26.13	4.419	10.13	6.586	7.941	1.911	11.97	10.56	12.4	4.844	5.355	5.78	8.123	14.71	19.21	5.383	8.798	2.399	3.353	6.952	6.012	6.367	6.314	18.95	5.422
101927139	0	0	0	0	0	0	0	0	0.08702	0	0	0	0	0.1492	0	0	0	0	0	0.1135	0	0	0	0	0.3386	0	0	0	0	0	0	0	0	0	0	0.1387	0	0	0	0	0	0	0	0	0	0	0	0	0
105378776	0	0.3534	0	0.1379	0	0	0.8973	0.1913	0	1.526	0	0.5347	0.145	0.5639	0.1204	0	0.3542	0.1761	0.6329	0.143	0.3231	0.5793	0.1659	0.2901	0	0	0.4259	0.8105	0	0	0.458	0	1.071	0	0.1702	2.446	0.1624	0.3458	0.3086	0.2684	0.4612	0.3701	0.782	0	0.3171	0.1055	0.1047	0.8474	0
84251	1.422	1.212	0.5976	0.562	0.703	1.94	0.545	1.577	0.7516	0.9374	1.039	1.602	1.353	3.28	2.035	3.661	2.801	1.088	3.215	0.1546	1.751	0.5189	1.886	1.223	0.3556	0.3698	1.921	1.186	0.9354	0.4354	1.018	2.076	0.89	1.952	1.288	1.349	0.5918	0.8917	1.063	2.288	1.591	0.7943	1.28	0.5507	0.9499	0.7853	1.485	2.287	1.251
100422871	0	0	0	0	0	0	0	1.776	0.5088	0	0	1.655	0	0	0	0	0	0	2.937	0	0	0	2.31	0	0	0	0.6589	0	0	0.6059	0	0	0	0	0	0.8109	0	0.8023	0.716	0	0.7135	0	0	0	0.7358	0.9793	0	0.7865	0
200132	0.4997	1.175	0.125	0.2057	0.5079	1.745	5.052	3.322	1.443	2.991	2.953	0.919	0.3542	1.199	1.716	0.8088	2.019	0.6928	2.641	0.2717	1.074	1.006	0.2702	0.3936	0.4485	1.074	1.676	1.43	0.362	0.6554	0.8699	3.737	0.9884	0.6833	5.68	1.043	0.3745	0.9617	1.193	1.347	0.7301	1.23	0.764	0.9678	0.6453	1.016	1.393	0.5289	0.3983
10022	0	0	0	0	0.2265	0	0	0.1929	0	0.08549	0.6812	0.08987	0.07313	0	0	0	0	0.1775	0.07977	0.1442	0	0	0.1673	0	0	0	0	0.2452	0	0.3949	0	0	0	0.1751	0	0	0.08187	0.2615	0	0	0	0.09329	0.07886	0.1058	0.1599	0	0	0	0.07399
79819	0.4697	2.779	1.514	1.535	4.812	2.077	12.5	5.578	1.827	6.472	6.317	0.7122	1.776	1.55	2.263	1.103	2.214	4.954	3.067	1.021	3.241	2.542	0.917	3.736	0.3988	1.872	2.124	3.321	1.094	2.342	2.077	8.628	2.933	1.58	4.89	1.901	1.712	1.529	1.626	1.221	1.372	6.937	1.343	1.962	2.116	2.574	0.6322	0.7924	1.26
57708	2.451	17.29	6.17	12.67	16.84	10.96	4.905	13.47	5.648	6.508	10.42	6.521	7.492	11.65	9.738	18.33	13.6	14.88	9.804	8.714	14.26	8.087	9.318	11.3	5.45	18.98	10.39	11.43	15.38	6.673	12.13	9.937	8.147	14.08	18.18	15.13	8.782	14.85	14.05	10.56	9.401	9.624	8.551	13.02	9.902	7.121	7.046	13.63	13.56
23169	3.836	7.15	3.58	4.31	7.862	9.796	3.796	6.423	3.559	3.586	4.115	3.503	5.031	6.455	4.513	6.267	5.443	11.26	4.924	3.789	9.361	4.956	4.156	5.31	2.501	7.61	5.656	4.95	5.73	2.748	5.581	7.076	3.55	8.549	6.599	7.306	3.293	6.754	5.217	3.335	5.095	5.633	4.302	15.09	2.978	3.425	2.967	4.964	6.978
400757	0.02088	0	0	0	0	0.4498	2.38	0.4684	0.1491	0.7612	0.02042	0	0	0	0.1475	0	0	0.1198	0	0	0.3296	0.1261	0	0	0.02901	0.1314	0.01931	0.2867	0	0	0.1246	1.628	0.01457	0	0.4399	0	0.1325	0.09407	0.02099	0	0	0.07551	0	0	0.04314	0.6889	0.0285	0	0
149233	0.01593	0.2201	0.01594	0.1574	0.01554	0.3051	0.03104	0.01985	0.06826	0.07039	0.01558	0.037	0.07527	0.09753	0.09999	0.0182	0.1287	0.09136	0.2627	0.02969	0.1341	0.08418	0.06889	0.04516	0.02213	0.1604	0.08841	0.06729	0.09772	0.0271	0.2535	0.06806	0.08895	0.09011	0.05299	0.09067	0.118	0.1077	0.1601	0.05571	0.1276	0.07681	0.06493	0	0.1316	0.1314	0.2065	0.01759	0.1675
3595	1.818	0.8681	0.1653	0.6309	0.2016	0.1484	0.4026	0.4892	0.4205	0.445	0.293	0.4438	0.3319	0.4427	0.6079	0.1888	0.7152	0.2725	0.2556	0.06738	1.163	2.059	0.469	0.7125	0.4807	0.169	1.271	0.3273	0.9294	0.2548	1.243	0.4193	0.7786	0.7479	0.2634	0.1764	0.2404	1.489	1.776	0.3883	1.573	0.1494	0.06316	0.2965	0.2134	0.4686	1.17	0.8896	0.6025
105378779	1.634	1.317	0	1.027	0.3189	0.5868	0.1592	1.833	1.634	0.1805	0.3197	0.1898	0.3089	1.401	0.8976	0	0.7543	0.5624	0.1685	0.1523	1.204	2.097	1.237	1.544	0.4541	0.8225	0.7558	0.1726	2.506	0.139	2.276	1.047	0.9125	0.5547	0.3624	0.9302	0.1729	2.761	2.628	2	2.128	0	0	0.4467	0.1688	0.674	1.673	1.624	1.406
26135	40.59	83.57	60.93	76.32	147.2	76.11	40.54	110.9	64.78	67.88	73.93	50.18	58.42	72.42	44.54	102.7	77.08	94.42	68.71	51.85	61.93	117.5	43.25	65	32.81	177.8	106.5	93.76	97.01	72.75	83.07	63.74	48.32	125.6	74.57	76.8	65.13	123.5	96.61	51.12	73.58	92.6	59.86	202.2	78.97	50.02	75.09	130.2	66.19
102724481	0	0	0	0	0	0	0	0	0	0	0	0	0	0	0	0	0	0	0	0	0	0	0	0	0	0	0	0	0	0	0	0	0	0	0	0	0	0	0	0	0	0	0	0	0	0	0	0	0
105378780	0	0.4023	0	0	0.3409	0.2788	1.248	0	0.1664	0.1287	0	0.1353	0	0	0	0	0	0	0.4803	0	0.1226	0.08793	0.2519	0.2201	0	0	0	0	0.1191	0.5944	0	0.2488	0	0.1318	0.1292	0	0.1232	0.2624	0	0.5092	0.1167	0.1404	0	0	0.1203	0	0	0	0
1647	83.9	206	144.4	13.25	109.1	31.09	91.97	109.5	95.8	58.97	58.88	99.13	18.84	99.39	36.73	53.14	31.02	49.5	54.99	49.94	48.18	23.3	42.74	53.59	29.23	12.31	59.08	48.57	153.4	29.99	62.87	60.62	37.29	108.5	58.28	35.32	17.52	68.32	70.31	61.26	75.37	41.17	25.63	214.6	30.1	39.18	21.31	68.29	65.43
55970	13.88	40.17	42.46	55.27	82.09	43.05	25.55	87.43	30.8	27.04	47.78	31.55	27.14	50.42	45.2	42.53	56.6	69.09	42.38	37.64	40.33	57.35	29.37	56.31	10.62	119.9	63.09	49.23	37.84	21.11	36.21	52.83	21.01	60.41	86.86	50.19	38.25	33.75	28.49	42.94	41.32	61.73	29.22	92.62	38.94	18.89	25.76	38.76	25.12
105378781	0	0	0.4769	0.03058	0.8636	0.1222	0	0.08486	0.1702	0.03761	0.1332	0	0.09652	0.2918	0.05343	0	0.275	0.03905	0	0	0	0	0	0.03217	0.0473	0.1714	0.1575	0.03595	0.1044	0.02896	0	0.07273	0.09505	0.1541	0.151	0.155	0.03602	0.115	0.03422	0	0	0.04104	0.2082	0	0.1055	0.1404	0	0.188	0.2604
100289178	1.533	2.448	3.612	1.088	4.632	4.203	1.927	4.592	1.413	2.322	3.241	2.527	0.4907	2.15	2.289	3.361	1.741	4.794	2.065	1.751	1.614	0.5227	2.406	2.43	0.7386	3.671	1.853	3.865	1.896	2.755	1.082	2.588	1.156	2.266	2.413	1.717	2.224	0.6406	0.9694	1.816	1.387	1.729	4.813	1.318	2.605	1.428	0.9787	2.867	1.253
9077	1.247	1.467	2.035	4.798	3.466	8.568	2.166	3.684	0.5035	2.426	4.774	6.487	0.7431	1.826	2.766	4.368	1.502	4.386	1.565	4.827	4.11	0.348	2.257	1.614	1.545	1.16	1.731	4.725	1.109	1.292	4.1	3.331	0.6435	1.626	4.39	3.797	10.87	0.336	1.581	2.679	0.8963	2.811	0.8843	3.299	2.101	0.6151	0.8142	1.228	0.7001
79971	34.51	45.35	58.01	30.56	115.3	111.3	31.72	86.4	32.53	38.44	65.11	34.5	8.104	46.3	33.56	53.8	31.71	107.4	40.15	33.4	27.82	7.895	48.04	41.26	12.19	54.59	48.16	79.19	36.28	54.3	17.38	44.91	23.25	78.23	32.32	35.06	43.68	7.761	12.77	27.67	29.01	20.16	82.15	23.33	68.82	35.35	15.67	66.9	23.07
100302279	0	1.376	0	0	1.166	1.43	0	1.489	0	0	0	0	0	0	0.4688	0.6825	0	0	0	0	0	0	1.292	1.129	0	0.7518	0	0	0	0	0	0.6382	0	0	0	0	0.6321	0	0	0	0.5984	0	0.6088	0	1.234	0.4107	0	0	0
105378782	0.1786	0	0	0	0	0	0	0	0	0	0	0	0	0	0	0	0	0	0	0	0	0	0	0	0	0	0	0	0	0	0	0	0	0	0	0	0	0	0	0	0	0	0	0	0	0	0	0	0
6121	0	0	0	0	0.01823	0	0	0.04658	0.0267	0.02065	0	0	0.03532	0	0.01466	0.02135	0	0	0.01927	0	0	0.3527	0	0.01766	0.02596	0	0.1037	0	0	0.0159	0.03718	0.1198	0	0	0.1243	0	0	0	1.935	0.03268	0.05616	0	0	0.05109	0.05791	0	0.07652	0.2064	0.03574
55635	1.468	7.532	1.689	4.247	3.857	1.155	0.5925	1.503	4.411	1.054	4.01	0.2679	2.14	1.4	0.8639	2.563	4.416	2.297	1.881	0.342	0.4635	13.34	0.5668	1.655	0.5026	2.929	6.799	3.189	10.52	4.049	2.983	1.467	0.666	4.733	4.092	0.8236	0.4326	10.29	8.632	1.723	3.109	2.136	2.137	19.83	4.635	1.939	5.359	13.53	2.517
101927220	0	0	0.1783	0	0.1739	0	0.04341	0	0.1591	0.04922	0.08716	0	0	0.1091	0	0.0509	0	0	0.04593	0	0.04689	0.03364	0.1927	0	0.0619	0.1682	0	0.2353	0.09111	0.1516	0.1773	0.1428	0.0622	0.05041	0	0	0	0.5521	0.1792	0	0.2231	0	0	0	0	0.06126	0.152	0.3936	0
107984967	0	0	0	0	0	0	0	0	0	0	0	0	0	0	0	0	0	0	0	0	0	0	0	0	0	0	0	0	0	0	0	0	0	0	0	0	0	0	0	0	0	0	0	0	0	0	0	0	0
105378783	0	0	0	0	0	0	0	0	0	0	0	0	0	0	0	0	0	0	0	0	0	0	0	0	0	0	0	0	0	0	0	0	0	0	0	0	0	0	0	0	0	0	0	0	0.126	0	0	0	0
105378785	0	0	0	0	0	0	0	0	0	0	0	0	0	0	0	0	0	0	0	0	0	0	0	0	0.9849	0	0	0	0	0	0	0	0	0	0	0	0	0	0	0	0	0	0	0	0	0	0	0	0
105378787	0.1807	0	0	0	0	0	0	0	0	0	0	0	0	0	0	0	0	0	0	0	0	0	0	0	0.2196	0	0	0	0	0	0	0	0	0	0	0	0	0	0	0	0	0	0	0	0	0	0	0	0
105378786	0	0	0	0	0	0	0	0	0	0	0	0	0	0	0	0	0	0	0	0	0	0	0	0	0.1236	0	0	0	0	0	0	0	0	0	0	0	0	0	0	0	0	0	0	0	0	0	0	0	0
105378788	0	0	0	0	0	0	0	0	0	0	0	0	0	0	0	0	0	0	0	0	0	0	0	0	0.08427	0	0	0	0	0	0	0	0	0	0	0	0	0	0	0	0	0	0	0	0	0	0	0	0
105378789	0	0	0	0	0	0	0	0	0	0	0.0123	0	0	0	0	0	0	0	0	0	0	0.5126	0	0	0.01747	0	0	0	0	0	0	0	0	0	0	0	0	0	0	0	0.01259	0	0	0	0	0	0	0.04165	0
105378790	0	0	0	0	0	0	0	0	0	0	0.06571	0	0	0	0	0	0	0	0	0	0	4.007	0	0	0.04667	0	0	0	0	0	0	0	0	0	0	0	0	0	0	0	0.2019	0	0	0	0	0	0	0.2226	0
57554	0.006883	0.03765	0.005166	0.02319	0.03862	0.01236	0.01006	0.03218	0.004917	0.01711	0.02525	0.02399	0.01139	0.02108	0.01351	0.06881	0.01986	0.02369	0.02484	0.00802	0.01811	0.01559	0.02233	0.0244	0.04065	0.0758	0.009553	0.01818	0.02464	0.007319	0.02225	0.02758	0.01922	0.01558	0.009542	0.01567	0.01093	0.01551	0.01038	0.02859	0.01207	0.0332	0.01754	0.03293	0.01422	0.008282	0.01175	0.0171	0.003291
5301	0	0	0	0	0	0	0	0	0	0	0	0	0	0	0	0	0	0	0	0	0	0	0	0	0	0	0	0	0	0	0	0	0	0	0	0	0	0	0	0	0	0	0	0	0	0	0.03807	0	0
105378792	0.01028	0	0	0	0	0	0	0	0	0.01136	0.01006	0	0	0	0	0.01174	0.01186	0	0	0	0	0	0	0	0.02857	0.01294	0	0	0	0	0	0	0	0	0	0	0	0	0	0.008989	0	0	0	0	0.01062	0	0	0	0
55631	3.155	14.64	6.164	13.07	24.76	13.75	4.751	17.71	9.192	7.14	10.7	9.437	7.429	12.27	8.186	21.13	13.5	15.63	10.48	7.943	10.96	14.38	7.457	10.84	4.752	25.37	16.33	17	17.35	10.61	12.42	11.18	8.35	14.88	12.89	12.39	11.52	15.41	13.07	10.48	11.17	14.85	9.976	26.48	15.13	9.886	6.371	15.02	10.34
9295	15.74	82.76	18.02	34.18	88.63	68.98	15.17	64.49	20.81	15.79	47.38	25.52	25.96	40.72	30.22	61.42	46.68	60.8	27.82	22.17	59.39	23.01	45.36	41.08	23.36	68.9	47.72	51.25	56.72	21.54	25.06	33.26	19.97	35.94	31.22	41.38	41.79	31.06	28.52	31.6	33.84	49.63	27.18	48.46	51.12	29.66	21.95	59.48	41.95
81573	3.074	11.16	8.089	10.25	15.26	9.722	4.659	15.68	4.654	6.164	10.22	6.406	5.577	9.059	6.244	14.31	9.722	12.85	9.158	7.543	9.949	7.691	5.417	8.144	4.125	16.9	10.67	11.93	10.64	6.744	9.01	9.029	6.412	9.117	17.96	9.529	9.496	8.001	7.879	6.459	7.262	10.4	7.547	9.684	9.309	5.697	3.933	10.39	8.609
11147	4.168	5.801	15.39	6.564	11.79	7.673	5.527	13.35	5.106	10.06	9.651	5.546	2.967	6.752	4.327	8.921	5.998	9.503	6.663	8.015	8.163	5.497	3.879	6.307	3.006	13.11	7.614	12.68	8.74	8.729	5.012	5.805	5.377	7.552	13.11	6.037	5.833	6.211	4.667	3.898	6.58	6.997	4.033	9.592	6.595	5.676	2.629	5.914	6.206
102724548	0.038	0.3063	0.1901	0.3413	0.7786	1.046	0	0.5684	0.2171	0	0.3717	0.04414	0.2514	0.6981	0.2982	0.2171	0.1754	0.1744	0.1175	0.1062	0.32	0.1148	0.2465	0.2514	0.2112	1.004	0.3164	0.3612	0.3886	0.06465	0.3402	0.2436	0.1592	0.172	1.138	0.2596	0.4825	0.04281	0.2292	0.3987	0.3806	0.2291	0.3098	0.1039	0.3926	0.1567	0.1297	0.1679	0.6541
1491	0.9331	1.977	1.925	2.246	4.688	4.496	1.37	2.484	2.864	4.812	1.6	2.757	2.189	1.383	3.137	1.974	1.556	3.833	1.746	1.471	2.874	1.357	0.7972	1.143	0.9205	6.22	2.867	3.115	1.484	1.656	2.567	2.043	1.046	2.464	6.056	4.158	3.352	0.7787	1.054	0.9268	1.316	2.903	2.325	2.693	1.416	1.315	0.8178	1.59	2.435
105378793	0	0	0	0	0	0	0	0	0	0	0	0.08326	0	0	0.05625	0.0819	0	0	0	0.1336	0	0	0	0	0.0498	0	0	0	0	0	0	0	0	0	0	0	0	0	0	0	0	0	0.07306	0	0	0	0	0.07916	0
105378794	0	0	0	0	0	0	0	0	0	0	0	0	0	0	0	0	0	0	0	0	0	0	0	0	0	0	0	0	0	0	0	0	0	0	0	0	0	0	0	0	0	0	0	0	0	0	0	0	0
101927244	0	0	0	0.04785	0	0	0	0	0	0	0	0	0	0	0.0209	0.09128	0.03074	0.06111	0.1098	0	0	0	0	0	0	0	0	0	0	0.04531	0.02649	0	0.01859	0	0	0	0	0	0	0	0.02668	0	0.02714	0	0	0.01831	0	0.05882	0.02547
102724572	0	0	0	0.0264	0	0	0	0	0	0	0	0	0	0	0.02307	0	0.1357	0	0	0	0	0	0	0	0	0	0	0	0	0	0	0.0314	0.02052	0.03326	0	0	0	0	0.02955	0	0.02944	0	0.02996	0	0	0	0.04012	0.06492	0
5733	0.4433	0.6162	0.2434	0.17	0.1846	0.1035	0.1159	0.2359	0.08496	0.1254	0.1375	0.2512	0.2606	0.3443	0.3564	0.7412	1.204	0.2047	0.6577	0.1612	0.2049	0.1429	0.2163	0.6949	0.1615	0.1089	0.3801	0.2855	0.2709	0.1472	0.5216	0.6757	0.234	0.8748	0.1799	0.3755	0.1773	0.08526	0.4565	0.4963	0.5145	0.1564	0.1433	0.03695	0.1173	0.2193	0.09593	0.5731	0.1603
107985517	0	0.1216	0	0.01582	0	0	0	0.02195	0.02516	0	0	0	0	0.02157	0.05527	0.04023	0.04064	0	0.03631	0	0	0.03988	0.05712	0.01664	0	0	0.01629	0	0.05402	0	0	0	0.01229	0.01992	0	0	0	0.01984	0.0177	0.07698	0.01764	0	0.03589	0	0	0.06053	0.03605	0	0.01684
100132618	8.938	15.36	5.897	12.37	15.44	18.59	6.323	18.03	6.409	7.352	11.08	9.844	9.919	21.65	8.366	14.37	14.06	15.53	8.295	4.999	20.18	9.624	11.46	12.73	5.175	28.92	9.526	10.11	7.414	3.633	8.596	8.453	6.749	11.13	12.19	16.62	13.45	9.548	9.353	8.685	10.41	11.93	10.7	11.81	10.57	7.488	5.943	15.32	15.96
9406	24	85.82	17.4	57.33	89.64	93.46	22.4	95.17	31.75	28.58	73.37	46.31	50.73	109.1	48.27	94.45	67.38	88.07	46.3	43.09	113.8	44.16	61.77	59.28	26.62	129.9	49.09	75.12	52.86	28.77	49.49	46.09	36.84	57.4	59.18	95	82.77	60.27	57.15	52.07	51.01	73.93	55.48	76.76	59.34	37.04	32.62	75.33	84.35
406962	1.938	37.93	1.293	31.92	44.75	89.7	1.888	58.78	1.846	1.427	31.59	6.002	26.25	90.98	19.26	31.73	23.11	41.5	13.32	9.031	94.52	5.365	33.53	23.81	17.95	74.79	14.94	16.38	13.21	0.5495	12.85	11.73	8.568	17.54	15.04	58.1	34.17	12.37	9.741	16.38	18.77	12.46	11.85	7.064	22.69	17.32	10.58	25.68	61.16
100852410	0.3547	0.1634	0.7809	0.2549	1.385	1.104	1.037	1.415	0.4054	0.3136	0.694	0.412	1.006	2.52	0.2784	0.7295	1.474	1.628	0.2926	0.6613	1.195	0.8571	0.6137	0.8717	0.2958	3.393	0.1969	0.2998	0.653	0.5432	0.9881	0.379	0.7429	0.6423	1.102	0.9694	2.552	0.3996	0.1427	0.7445	0.2132	0.8554	0.4339	0.7759	0.1466	0.439	0.4358	0.3918	1.018
105378795	0.01948	0.04486	0	0.1225	0.03801	0.3964	0.3986	0.02428	0.01391	0.1507	0	0.0905	0.1105	0.2624	0	0	0	0.1788	0.08033	0.07262	1.148	0.01471	0.1264	0.03682	0	0.4658	0.01802	0.02057	0	0	0.01938	0	0.0272	0.02204	0.0648	0.3105	1.031	0.04389	0	0.03406	0.1951	0.02349	0.09926	0	0.02012	0.08035	0.01329	0	0.149
257194	0.7822	0.4444	1.224	0.178	0.6	1.304	0.8755	1.171	0.1464	0.7662	0.1871	0.7459	0.2066	2.205	2.016	8.695	3.533	1.63	3.8	0.1051	1.32	0.2166	1.695	0.3099	0.5126	0.3353	0.5404	0.7469	0.5274	0.1511	0.4689	3.481	0.62	2.246	0.8637	1.653	0.4952	0.3156	0.182	0.9767	0.5133	0.5025	0.4282	0.02802	0.3352	0.2583	0.1469	0.4036	0.2679
100852409	0	0	0	0	0	0	0	0	0	0	0	0	0	0	0	0	0	0.1194	0	0	0	0	0	0	0	0	0	0	0	0	0	0	0.07262	0	0	0	0	0	0	0	0	0	0	0	0	0	0	0	0
105378797	0.1149	0	0	0	0.03738	0.04586	0.07467	0.02388	0	0.1058	0.01874	0	0	0.09385	0.06013	0.1751	0	0.06593	0.1383	0.01785	0.06049	0	0.1657	0.05431	0.05324	0.02411	0.01772	0.08094	0.03918	0	0.03811	0.1637	0.05349	0.1734	0.1487	0.2181	0.08108	0.02158	0	0	0.07676	0.04619	0	0	0	0	0.0523	0.04231	0.01832
105378796	0	0	0	0	0.009819	0.006023	0	0.006272	0	0	0	0.005844	0	0.006162	0	0	0.005807	0.01154	0.01556	0	0.02119	0	0.00544	0	0	0	0.00931	0	0	0	0	0.01613	0.007025	0	0	0.01146	0	0	0	0	0	0.0182	0	0	0.0104	0	0	0	0
105378798	0.1084	0.03329	0	0	0	0	0.007044	0	0	0	0	0	0	0	0.005673	0.01652	0.1669	0.008293	0	0	0	0.005458	0.01563	0	0	0	0.02675	0	0	0	0	0	0	0.01636	0	0	0.007649	0	0	0.006321	0	0.008716	0	0	0.01494	0	0.03947	0	0.006913
339468	0.04008	0.04615	0	0	0	0	0	0	0	0	0	0	0	0	0	0	0.09252	0	0	0	0	0	0	0	0	0	0	0	0	0	0	0	0	0	0	0	0	0	0	0	0	0	0	0	0	0	0.1094	0	0
105378799	0.4103	0	0	0	0	0	0	0.1023	0	0.09066	0	0	0	0	0.0644	0	0.4735	0	0	0	0	0.06196	0	0	0	0	0.07592	0	0	0	0	0.08766	0	0	0	0.09343	0	0	0	0	0	0	0	0	0	0	0.392	0	0
105378800	0	0	0	0	0	0	0	0	0	0	0	0	0	0	0	0	0	0	0	0	0	0	0.4668	0	0	0	0	0	0	0	0	0	0	0	0	0	0	0	0	0	0	0	0	0	0	0	0	0	0
101927295	0	0	0	0	0	0	0	0	0	0	0	0	0.02574	0	0	0	0	0	0	0	0	0	0	0	0	0	0	0	0	0	0	0	0	0	0	0	0	0	0	0	0	0	0	0	0	0	0	0	0
105378801	0	0	0	0	0	0	0	0	0	0	0	0	0	0	0	0	0	0	0	0	0	0	0	0	0	0	0	0	0	0	0	0	0	0	0	0	0	0	0	0	0	0	0	0	0	0	0	0	0
107985391	0	0	0	0	0	0	0	0	0	0	0	0	0	0	0	0	0	0	0	0	0	0	0	0	0	0	0	0	0	0.2534	0	0	0	0	0	0	0	0	0	0	0	0	0.3036	0	0	0	0	0	0
105378802	0	0	0	0	0	0	0	0.1685	0	0	0	0	0	0	0	0	0	0	0	0	0	0	0	0	0	0	0	0	0	0	0	0	0	0	0	0	0	0	0	0	0	0	0	0	0	0	0	0	0
109729166	0	0	0	0	0.01616	0	0	0	0	0	0	0	0	0	0	0	0	0	0	0	0	0	0	0	0	0	0	0	0.01693	0	0	0	0	0	0	0	0	0	0	0	0	0	0	0	0	0	0	0	0
127255	0.2975	0.3254	0.2232	0.1202	0.3193	0.1959	0.5798	0.1669	0.2869	0.2465	0.1018	0.01728	0.3374	0.1093	0.1051	0.1359	0.3605	0.06826	0.1227	0.3188	0.2662	0.5503	0.1608	0.04217	0.1653	3.444	0.1514	1.288	0.1217	0.329	0.2515	0.572	0.4569	0.202	0.1485	0.5589	0.2833	0.4524	0.1196	0.104	0.0447	0.03587	0.01516	0.4067	0.169	0.2045	0.5482	0.09855	0.02845
100526835	0.6447	0.8307	1.198	1.31	3.116	1.635	0.9574	1.99	0.6031	0.865	1.622	1.373	1.726	2.67	1.144	1.561	1.524	2.043	1.155	1.273	2.084	1.182	1.411	1.712	0.8425	3.864	0.9941	2.302	1.005	0.7182	0.7482	1.246	0.9752	1.806	1.549	1.87	1.121	1.245	0.9723	0.6711	1.046	1.499	0.8761	0.9233	1.126	0.8021	0.6286	0.8476	0.8955
8790	2.153	5.825	2.766	8.465	15.11	5.957	2.855	11.32	3.53	5.017	7.883	4.974	9.641	15.5	5.512	11.18	10.77	9.732	7.484	7.105	7.641	6.662	4.3	7.55	4.953	29.32	6.041	12.77	6.617	5.374	6.542	6.385	5.256	8.746	8.467	11.06	8.415	7.528	5.571	4.907	5.315	12.09	6.679	6.996	6.113	5.055	4.649	6.756	5.052
51086	0.2024	0.2966	0.4051	0.06612	1.131	0.9692	0.4662	0.5046	0.1052	0.244	0.756	0.5557	0.5391	0.6085	0.5054	0.7779	0.2336	1.267	0.4174	0.8747	1.317	0.08336	1.154	0.8522	0.1023	0.4632	0.08512	1.322	0.207	0.3913	0.1281	0.5111	0.334	0.6871	0.3061	0.9428	0.4673	0.2073	0.185	0.1931	0.1106	0.1775	0.1875	0.4276	0.1901	0.1392	0.2135	0.1829	0.2288
105378805	0	0.0223	0	0	0.0567	0	0	0.09658	0	0	0.01895	0.0675	0	0.02372	0	0.1328	0	0.3111	0.01997	0.1264	0.04078	0	0.08378	0.01831	0.04037	0.04875	0	0.06138	0	0.01648	0	0.06208	0.05409	0	0	0.06616	0	0	0	0.08469	0	0	0.01974	0.05296	0	0	0.02644	0.06417	0
105378803	0	0.007757	0	0	0	0	0.01313	0.0168	0	0.007444	0.00659	0	0	0	0	0.01539	0	0.007729	0.02084	0.01884	0.02127	0	0.007284	0.006367	0.004681	0	0	0.03558	0	0.005731	0	0.007197	0	0.007623	0	0	0	0	0	0.005891	0.006749	0	0	0	0	0.004632	0.1885	0	0
127254	0.02256	0.1688	0.01693	0.1114	0.2256	0.7696	7.534	2.165	0.5438	2.661	0.01655	0.0262	0.2665	0.03453	1.301	0	0.006509	0.3494	0.2268	0.01577	1.769	0.6046	0.1646	0.09594	0.09403	0.1277	0.03652	0.7982	0.0692	0.06716	0.3085	4.675	1.161	0.1978	1.013	0.5458	0.2088	0.2096	0.3799	0.2761	0.03954	0.8431	0.2874	0.06167	0.1748	1.214	0.177	0.01246	0.1294
101927320	0	0.02535	0.01101	0.01978	0.03222	0.05271	0.6221	0.247	0.03145	0.1581	0.01077	0	0.05202	0	0.09502	0	0.0127	0.01263	0.03405	0	0.1854	0.05818	0	0	0	0.02771	0.01018	0.05813	0	0.009363	0.03285	0.3645	0.09989	0.03737	0.07324	0.0376	0.01165	0.0248	0.01107	0.02887	0.01103	0.05308	0.04487	0	0.01137	0.08324	0.2404	0	0.01053
1429	12.15	46.25	17.66	44.28	74.46	22.85	16	82.68	15.18	26.34	37.41	81.34	82.98	68.71	37.72	57.76	28.7	113.8	37.15	91.77	97.94	32.07	27.01	24.28	17.34	101.3	20.79	106.5	31.66	18.49	54.94	40.32	22.91	42.04	47.91	151	78.59	19.94	16.25	40.89	17.11	45.42	41.77	124.3	31.49	12.48	20.06	47.18	43.48
127253	3.912	9.514	6.263	11.34	15.01	8.449	6.039	9.129	10.14	6.605	10.41	18.69	11.82	18.5	6.079	11.34	8.76	13.34	8.342	8.634	12.77	11.86	8.985	9.554	4.816	21.68	8.412	14.55	10.24	5.045	10.52	9.496	6.325	8.978	10.46	16.48	12.83	13.54	9.282	5.692	7.242	10.11	6.731	9.798	8.132	6.412	6.472	27.22	10.86
431707	0.9672	0	0.07039	0.0158	4.959	0	0	0.02192	0.01256	0	0.0172	0	0	1.831	0	0.1005	0	0	0.01813	0.04917	0	0	0	0.01662	0.02444	0	0.01627	0	2.643	0.5984	0	0.01879	0	0.7562	0	0	0	0	0	0	0	0	0	0	1.726	2.249	7.417	0.03884	0.06727
204962	1.923	1.198	0.05081	0.1083	7.859	1.079	0.6308	0.1108	1.124	0.1122	2.254	0.3538	8.272	0.6918	0.01494	2.654	6.446	11.59	0.7983	0.02366	0.04677	0.09105	2.944	0.12	0.01764	0.01597	0.6165	9.446	4.881	0.162	0.01894	1.085	0.08418	5.444	0.04927	0.02168	0.2082	1.766	3.79	1.648	0.6549	0.02296	4.638	4.225	5.101	2.422	0.8663	0.2593	0.04856
34	12.11	37.97	17.95	28.68	68.9	23.55	20.95	36.57	20.2	21.44	38.48	48.36	28.52	47.58	15.26	37.14	34.36	48.53	33	24.62	28.96	50.58	22.12	31.4	18.75	88.04	34.74	51.49	42.24	31.27	29.09	26.74	22.13	31.34	27.49	47.06	63.4	26.39	26.45	33.01	24.59	50.34	27.46	32.36	30.98	22.52	18.62	26.73	22.85
1744	0.6271	0.8495	0.2768	0.729	1.836	1.523	0.3954	1.035	0.6587	0.163	0.8299	0.557	1.185	1.852	0.4487	0.5057	0.8728	0.529	0.4564	0.1719	1.398	0.2785	1.157	0.4532	0.6663	1.486	0.8361	0.7208	0.7921	0.5334	0.3486	0.3153	0.5923	0.2713	0.6341	0.546	0.8977	0.2493	0.1854	0.9354	0.7945	0.4448	0.8271	0.6808	0.9718	0.6213	0.428	0.5092	0.635
5876	31.66	64.3	36.98	39.57	75.39	39.77	37.54	81	51.25	43.57	53.77	68.79	51.95	81.46	24.87	72.57	51.21	69.74	51.61	56.05	52.8	59.1	36.24	48.08	31.08	49.87	54.04	65.2	65.98	38.55	43.69	41.99	33.18	46.82	51.84	71.25	53.9	82.32	74.64	49.97	45.85	64.98	46.98	65.86	47.38	28.56	34.17	129.1	63.73
692085	17.09	54.12	12.12	12.16	45.17	36.66	7.634	40.84	20.35	2.361	15.33	6.618	44.43	16.57	15.09	10.58	27.95	26.15	17.62	3.319	33.74	17.21	16.17	44.43	6.433	21.51	28.99	3.761	16.02	3.029	8.502	23.59	10.94	16.12	22.91	37.3	21.1	18.45	38.67	18.06	26.4	10.3	23.95	13.63	24.28	12.24	13.61	54.27	58.58
26805	3.307	13.71	3.309	17.82	12.26	14.25	3.867	43.69	7.086	3.654	10.35	16.9	30	35.64	6.228	18.13	19.85	16.69	4.091	0.6164	25.06	11.48	6.436	24.38	7.352	14.15	16.52	9.081	9.468	4.501	3.947	4.946	10.62	11.97	15.4	18.82	12.6	17.88	12.63	7.518	17.89	9.569	10.11	9.041	12.3	5.002	3.611	32.87	24.67
26804	2.347	39.64	3.132	23.19	43.52	14.05	3.05	59.5	8.943	6.916	21.43	20.9	36.98	39.29	11.05	16.98	22.58	29.62	13.71	10.21	34.59	15.36	18.61	24.4	15.22	27.57	32.58	18.18	17.6	5.99	7.005	14.21	12.56	17.71	27.77	16.93	18.21	35.26	30.68	12.32	11.76	21.7	19.14	12.84	32.33	16.14	20.29	55.3	38.16
4438	0.01699	0.01956	0.102	0.07631	0.116	0.2644	0.01656	0.2541	0.04854	0.05631	0.1163	0.4341	0	0.2913	0.09333	0.1747	0.1961	0.2534	0.2277	0.0475	0.2146	0.03848	0.1102	0.2408	0.02361	0	0.11	0.03589	0.03474	0	0.0169	0.0726	0.04744	0.01922	0.01884	0.1354	0.01798	0.03828	0.06832	0.05942	0.1361	0.1639	0.01731	0.02322	0.2282	0.327	0.03478	0.4128	0.1137
127247	0	0	0	0	0	0.06046	0	0	0	0	0	0	0	0	0.1189	0	0	0	0	0	0	0	0	0	0	0	0	0	0	0	0	0	0	0	0	0	0	0	0	0	0	0	0	0	0.1565	0	0	0	0
105378806	0	0	0	0	0	0	0	0	0	0	0	0	0	0	0	0	0	0	0	0	0	0	0	0	0.08934	0	0.119	0	0	0	0	0	0	0	0	0	0	0	0	0	0	0	0	0	0	0	0	0	0
101927342	0	0	0	0	0	0	0	0	0	0	0	0	0	0	0	0	0	0	0.1552	0	0	0	0	0	0	0	0	0	0	0	0	0	0	0	0	0	0	0	0	0	0	0	0	0	0	0	0	0	0
256435	0.1635	0.9333	0.05692	0.2299	0.4961	0.3447	0.6756	0.7268	0.1803	0.3417	0.1948	0.958	0.3696	0.6531	0.1925	0.09342	0.2421	0.3589	0.2089	0.1027	0.2208	0.1852	0.2422	0.1646	0.1507	0.04474	0.273	0.4732	2.527	0.7167	0.2193	0.4216	0.2482	0.5069	0.4219	0.34	0.1279	0.1682	0.2037	0.3979	0.3989	0.08144	0.2826	0.2867	0.7529	0.1735	0.33	0.2984	0.374
105378807	0	0.05895	0	0	0	0	0.01663	0.06382	0	0.01886	0	0.05947	0	0.0209	0	0	0	0.03916	0	0	0.03593	0.01289	0.03691	0.03226	0	0.08592	0	0.1082	0.08726	0	0	0.01823	0.01191	0	0	0.07773	0.01806	0.01923	0	0	0.0171	0	0	0	0.08816	0.02347	0.0233	0	0.08161
110806286	0	0	0	0	0	0	0	0	0	0	0	0	0	0	0	0	0.1431	0	0	0	0	0	0	0	0	0	0	0	0	0	0	0	0	0	0	0	0	0	0	0	0	0	0	0	0	0	0	0	0
81849	4.958	1.287	1.102	1.643	0.9208	0.436	2.178	2.446	1.78	3.256	1.684	5.077	0.266	5.455	2.183	1.816	2.914	1.32	2.091	0.7638	1.185	0.9375	0.7966	1.588	0.1265	8.647	3.308	4.144	8.482	4.535	2.767	3.387	2.508	2.623	5.324	0.9519	0.3241	1.044	3.121	1.339	3.433	0.6188	0.8099	0.1132	1.479	1.446	2.045	1.536	2.707
102466995	0	0	0	0	0	0	0	0	0	0	1.811	0	0	0	0.7266	0	1.069	0	0	0	0	0	0	0.8751	0	1.165	0.8566	0	2.84	0	0	0	0	0	3.08	0	0	0	0.9308	2.429	2.783	0	0	0	0	0	0	0	1.771
10026	8.765	15.9	10.21	28.57	30.53	12.68	7.271	22.86	8.539	10.81	16.7	16.42	15.54	27.82	12.99	20.65	22.53	19.13	18.32	12.57	15.4	20.05	12.21	14.54	29.18	44.54	18.12	19.77	20.32	13.16	16.9	18.51	14.35	17.82	17.18	17.38	13.8	17.02	14.96	12.77	17.62	24.33	13.4	40.98	14.62	14.4	10.78	24.32	12.81
105378808	0.06913	0.04776	0.01383	0.08694	0.1484	0.09931	0.01347	0	0.04938	0	0.09467	0.04818	0.07841	0.08467	0.05425	0.0158	0.03192	0.06345	0.02851	0.01289	0.05822	0.03132	0	0.1437	0.04803	0.1044	0.1023	0.1168	0.1131	0	0.02751	0.07385	0.02896	0	0.046	0	0.02926	0	0	0.06045	0.0831	0.01667	0.08455	0.0378	0.02857	0.01901	0.2453	0.04581	0.02644
26289	0.409	0.6095	0.5136	6.361	0.02348	0.0192	0.1172	0.05998	0.01719	0.1418	0.05492	0.03726	0.01516	0.5009	0.08182	0.9621	1.222	0.1196	1.24	0.01495	0.03377	0.04239	0.04336	0.06064	0.05015	0.04037	0.06678	0.1271	0.07381	0.02729	0.1835	0.5655	0.05599	0.2995	0.1868	0.02739	0.02546	0.03614	0.3386	0.1473	0.06427	0.02901	0.008174	0.888	0.04971	0.02205	3.93	0.3011	0.03068
26009	5.036	11.09	5.18	9.954	18.95	6.172	4.866	9.654	5.336	7.489	9.322	6.439	7.347	8.509	5.441	12.14	11.5	12.32	8.436	4.083	8.546	8.91	6.277	8.173	4.528	21.46	9.645	11.49	9.651	4.962	7.732	7.211	6.426	9.985	9.254	10.63	9.247	9.805	7.666	5.205	7.603	7.288	6.542	8.283	7.935	5.907	7.072	17.67	6.523
23032	11.75	28.44	13.55	19.13	32.9	14.47	15.15	32.42	10.89	16.86	16.96	24.48	18.32	22.3	13.84	25.62	26.71	30.39	19.42	13.49	21.82	19.08	14.41	21.66	40.26	44.58	26.92	26.36	25.87	10.37	21.35	19.8	15.55	23.56	21.65	26.92	20.46	20.87	16.82	14.64	18.49	23.16	15.7	14.07	22.41	12.43	10.59	24.98	18.98
374986	4.813	7.076	3.279	5.183	12.83	5.557	2.994	8.903	4.985	3.296	5.668	5.97	6.751	6.856	4.804	10.74	8.63	10.95	5.713	3.26	7.664	6.534	4.727	5.607	5.74	14.7	8.566	8.899	6.501	3.358	6.097	8.067	4.164	7.592	8.338	7.462	6.113	7.687	5.324	5.323	5.992	9.666	5.047	8.647	5.462	5.703	3.135	7.13	5.361
374987	0.7513	0.5582	0.5821	0.6532	0.3075	0.6093	0.4488	1.36	0.9522	0.8034	0.5453	1.492	0.3436	1.633	0.9511	1.025	0.7833	1.279	0.9746	0.06777	0.893	0.3111	0.4717	0.8476	0.06736	0.366	1.525	0.64	0.6692	0.433	0.7233	1.45	0.4738	1.371	0.7257	0.5795	0.436	0.5188	0.3655	0.8689	1.02	0.263	0.42	0.2319	0.4006	0.3833	0.6286	0.5889	0.7881
91624	2.846	12.76	1.53	7.689	11.58	7.819	3.266	13.33	5.012	4.661	8.132	10.35	7.993	10.21	7.938	13.9	11.46	10.58	9.163	3.601	11.46	5.921	8.805	8.986	2.945	12.39	12.62	10.77	11.31	5.127	9.628	12.37	6.094	12.66	9.288	9.621	8.414	10.7	10.26	9.836	11.13	8.55	8.244	6.839	8.356	5.805	6.629	13.82	9.687
8880	21.66	35.91	16.36	24.72	46.14	25.05	13.77	40.64	15.24	18.25	36.99	21.47	36.11	27.12	16.85	28.97	31.55	26.64	21.46	13.4	30.03	25.1	21.72	24.87	13.17	47.98	31.35	31.01	34.88	21.69	27.95	20.68	17.1	30.33	26.07	28.25	24.32	32.19	29.75	22.53	23.38	28.41	27.43	34.41	33.75	17.29	16.47	37.87	27.76
11080	7.495	12.13	26.44	5.288	9.888	9.044	9.192	30.11	5.471	6.487	7.667	16.43	8.282	14.04	6.654	14.64	26.07	8.582	10.19	2.764	5.349	16.79	6.397	8.549	9.576	11.4	23.82	10.25	11.6	4.5	15.15	19.39	9.165	14.35	8.378	9.535	7.08	11.72	11.63	8.535	13.55	6.288	6.956	17.82	8.113	8.493	14.84	23.96	15.51
54810	0.9536	0.9833	0.2848	0.3324	2.944	2.334	2.76	1.756	0.3457	1.463	1.002	1.256	0.7668	2.005	0.6702	0.6017	0.5093	0.9471	0.9099	0.65	1.049	0.5373	1.293	0.982	0.89	0.3403	3.99	1.744	1.412	3.439	1.996	2.798	1.381	1.305	1.468	1.005	1.16	0.2566	0.2862	0.921	1.198	0.9095	0.8849	0.5059	0.6617	0.959	4.274	0.4087	0.3947
107984997	0.1901	1.496	1.046	0.5409	0.7112	0.7587	0.2471	2.37	0	0.4552	4.712	1.288	0.02995	0.9315	0.6218	0.5793	0	1.709	0.2287	3.751	4.77	0.02393	1.302	0.6889	0	2.433	0.1759	1.741	0.1296	0.2696	0.06305	0	0.1327	1.112	0.492	6.567	4.158	0.1785	0.09558	0.1108	0.381	3.095	0.4199	0.5632	1.67	0.2179	0.06489	0.035	0.2121
149047	0.1397	0.3217	0	0	0	0.1672	5.808	0.6965	0.09979	0.6688	0.0911	0.9736	0	1.768	0	0.266	0.1075	0	0.04801	1.953	2.549	0.211	0.5035	0.08802	0	0.8204	0.6031	0.3443	0.1429	0.03961	0.6022	0.2985	0.4551	0.1581	0.6197	6.415	11.04	0.3672	0.04682	0	1.399	0.8422	0.1424	0.5729	0.1443	0.8324	0.2225	0	0.4899
5737	0.9293	3.038	2.615	0.1863	0.251	0.2682	0.9541	1.355	0.2786	0.9901	1.112	0.9156	0.2745	0.6707	0.5861	1.157	1.35	0.5902	1.044	4.563	1.485	3.527	0.4037	0.3294	0.08071	38.31	1.259	0.7976	5.94	0.2259	0.4127	3.324	0.5271	1.061	1.205	0.9448	3.828	0.07478	1.343	0.8562	1.205	7.693	0.2368	6.035	1.26	1.375	0.2662	0.1741	0.2222
10964	13.57	26.7	4.518	12.67	28.68	18.6	4.528	20.25	3.198	26.03	75.83	31.9	7.595	11.97	38.79	12.85	4.236	47.2	10.39	2.843	54.85	21.32	12.79	25.33	21.23	15.05	18.07	15.8	32.06	8.736	26.38	6.498	7.045	25.56	58.76	18.5	3.278	15.67	75.5	30.46	32.11	46.1	97.48	19.53	29.06	6.738	6.669	13.56	23.2
10561	14.36	50.24	10.08	20.64	60.09	24.14	7.247	34.48	5.513	30.05	104	49.72	12.05	22.29	39.19	21.53	11.22	51.84	19.66	6.486	54.92	23.12	22.19	34.06	13.12	30.85	27.63	30.92	46.5	27.25	25.23	13.15	9.586	34.01	55.74	20.23	8.642	26.06	73.04	50.28	35.29	52.17	92.51	40.82	53.46	12.53	12.08	10.7	43.6
64123	8.084	16.14	2.529	7.699	10.43	17.74	13.19	14.71	7.804	4.7	6.541	8.788	23.13	16.26	13.46	6.923	17.57	8.734	15.02	2.853	6.593	12.75	8.622	12.11	4.602	5.156	18.59	12.72	17.59	5.461	13.15	23.48	14.53	10.91	11.35	8.329	7.292	7.993	11.46	17.51	20.03	4.504	12.82	23.43	9.714	9.065	11.58	8.009	16.84
107984998	0.1273	0.07327	0	0	0	0	0.217	0.119	0.04546	0	0.03112	0	0.06014	0	0	0.3272	0.1102	0	0.164	0	0	0.07207	0	0	0.02211	0	0.4121	0.2353	0.09761	0	0	0.136	0	0.036	0	0	0	0	0.03199	0.1113	0.06375	0.03836	0.03243	0.08699	0.03287	0.02187	0	0.1054	0
105378810	0.2064	0.02376	0.06195	0	0	0	0	0	0	0	0	0	0	0	0	0	3.978	0.02368	0.04255	0	0.02172	0	0	0	0	0	0.1909	0.8501	0	0	0.04106	0	0	0.794	0	0	0	0	0	0	0.2481	0	0.3576	0	0	0	0	0	0
105378812	1.038	0	0	0	0	0	0	0	0	0	0	0	0	0	0	0	0.799	0	0	0	0	0.2613	0	0	0	0	0.1601	0.1828	0	0	0.1722	0	0	0.3917	0	0	0	0	0	0	0	0	0.8819	0	0	0	0	0	0
105378811	0.04411	0	0	0	0	0	0	0	0	0	0	0	0	0	0	0	0.3818	0	0	0	0	0	0	0	0	0	0.04081	0.02329	0	0	0.02194	0	0	0.04991	0	0	0	0	0	0	0.02209	0	0.06743	0	0	0	0	0	0
107983999	0	0	0	0	0	0	0	0	0	0	0	0	0	0	0	0	0.1076	0.03567	0	0	0	0	0	0	0	0	0	0	0	0	0	0	0	0	0	0	0	0	0	0	0	0	0	0	0	0	0	0	0
101927412	0	1.087	0.07874	0.3534	1.382	1.319	0.3834	0.3923	1.293	1.304	1.078	0	2.231	0	0.3088	0.3596	0.1816	0.1805	0.8113	0.44	4.224	0.7724	3.744	1.71	0.7107	0.1981	2.766	0.748	0.8046	0.4016	1.096	1.009	2.966	0.2671	0	1.613	0	0.5319	0.3164	0.8945	0.8671	0.2846	0.1604	0	0.8942	0.7033	0.8593	0.869	1.279
105378813	0	0	0	0	0	0	0	0	0	0	0	0	0	0	0	0	0	0	0	0	0	0	0	0	0	0	0	0	0	0	0	0	0	0	0	0	0	0	0	0	0	0	0	0	0	0	0.1593	0	0
107985018	0	0	0	0	0	0.1498	0.6096	0	0	0	0	0	0	0	0	0	0	0	0	0	0.5268	0	0	0	0.3477	0	0	0.1322	0.2559	0	0	0	0	0	0.555	0	0	0	0	0	0	0	0	0	0	0	0	0	0
23266	7.202	9.067	2.573	1.658	3.79	7.798	13.33	17.5	3.315	11.13	4.493	17.91	10.63	14.96	5.162	9.161	19.85	8.373	6.353	2.049	5.964	4.793	4.073	7.664	11.28	3.424	5.908	6.818	8.325	3.976	9.303	13.51	7.91	4.673	12.34	3.481	7.141	3.871	5.187	6.158	12.05	3.75	8.482	2.997	10.33	7.402	4.868	2.698	10.14
101927434	0.1728	0	0	0	0	0	0	0	0	0	0	0.1004	0	0	0	0	0	0	0	0	0	0	0	0	0	0	0	0	0	0	0	0	0	0	0	0	0	0	0	0	0	0	0	0	0	0	0	0	0
105378814	0	0	0	0.05466	0	0	0	0	0	0	0	0	0	0	0	0	0	0	0	0	0	0	0.06579	0	0.1268	0	0	0	0	0	0	0	0	0	0.135	0.06928	0	0	0	0	0	0	0.7442	0	0	0	0	0	0
107985396	0	0	0	0	0.3486	0	0.3481	0	0	0	0.3495	0.415	0	0	0.1402	0	0	1.23	0	0	0	0	0	0	0	0	0	0.1887	0	0	0	0	0	0.4043	0.1981	0	0	0	0	0.3124	0	0.8615	0.3641	0	0	0	0	0	0
103283057	0	0	0.03247	0	0.03166	0.03884	0	0	0	0	0	0.3015	0.1227	0	0	0	0.0749	0.2978	0	0	0.03416	0.0245	0.03509	0	0	0	0.03002	0.03427	0	0	0	0	0	0.03672	0.108	0	0	0	0	0	0	0.1956	0.2646	0	0	0.02231	0.02215	0.03584	0
101927498	0.1401	0	0.1402	0.03147	0.1367	0	0	0.04366	0	0	0	0.773	0.4635	0.0858	0.11	0	0.283	0.04019	0.1083	0	0.1106	0	0.1136	0.0331	0	0	0.03241	0.074	0	0.05959	0	0.07484	0	0.03964	0.1165	0	0	0.07892	0	0.03063	0.1053	0.3379	0.9996	0.04788	0.1086	0.04816	0	0.03868	0
107985037	0.2356	0.05425	0.9194	0.2116	0.1839	0	0.09183	0.2643	0	0	0.02305	2.435	1.136	0.08656	0.09245	0	0.5982	0.7298	0.07287	0.06587	0.0496	0.03558	0.07642	0.02227	0.06547	0	0	0.1244	0	0	0.04687	0.05034	0.03289	0.3199	0.02613	0.05365	0.02493	0.2123	0	0	0.4484	0.142	1.825	0.03221	0.04868	0.08099	0.3859	0.6244	0.04506
105378816	0.07017	0	0.1304	0.07204	0.02934	0.012	0.01954	0.06248	0.02864	0	0	0.1979	0.05685	0.02455	0.007867	0	0.2545	0.23	0.05168	0	0	0.007569	0.1084	0.08526	0.006964	0.1135	0	0.1482	0.041	0.008527	0.009972	0.03213	0.014	0.05671	0.02223	0.01141	0	0.1016	0	0	0.01004	0.03626	0.1226	0	0	0.0827	0.006841	0.05535	0
101927542	0	0	0	0	0	0	0	0	0	0	0	0	0	0	0	0	0	0	0	0	0	0	0.08172	0	0	0	0	0	0	0	0	0	0	0	0	0	0	0	0	0	0	0	0	0	0	0	0	0	0
107985043	0	0	0.03771	0	0	0	0	0	0	0	0	0	0	0.02308	0	0.02153	0.06525	0	0.01943	0	0.03967	0	0	0	0.02618	0.02372	0	0.0199	0	0	0.01875	0.0604	0	0.06397	0.0209	0	0	0	0.03789	0.06591	0	0.04544	0	0	0	0	0.02572	0	0
101927587	0.1755	0.06061	0	0.01576	0.1883	0.04201	0.1197	0.1312	0	0.07755	0.1202	0	0.1658	0.08596	0.01377	0.06014	0.06076	0.1208	0.01809	0.09813	0.09235	0.06624	0.09486	0.1327	0.1585	0.06625	0.01623	0.1297	0.07177	0.05971	0.06982	0.1312	0.03675	0.1191	0.05838	0.03996	0.09283	0.09884	0.1058	0.07671	0.05273	0.275	0.05365	0.04797	0.05438	0.09651	0.03593	0.03876	0
101927560	0.1674	0.09638	0	0	0.4356	0.1336	0.1088	0.1739	0.01993	0.3699	0.05459	0	0.1846	0.03417	0	0.03188	0.0322	0.09603	0.05754	0.156	0.4112	0.04213	0.09051	0.1319	0.252	0.1053	0.05163	0.2947	0.3139	0.04747	0.111	0.1192	0.1363	0.1579	0.06189	0.03177	0.1771	0.06287	0.2525	0.244	0.02795	0.5383	0.08531	0	0.08648	0.05755	0.05713	0	0.02668
107985041	0.1689	0.1621	0.1127	0.02529	0.3846	0.3034	0.1098	0.6318	0	0.1555	0.2479	0.0327	0.5589	0.1724	0.08839	0.2252	0.39	0.09691	0.2032	0.05249	0.5039	0.1276	0.2131	0.1597	0.1369	0.1063	0.1302	0.119	0.3743	0.1437	0.3361	0.5414	0.1572	0.223	0.2498	0.1282	0.4469	0.222	0.2831	0.07386	0.141	0.5432	0.3444	0.154	0.3491	0.1742	0.1537	0.1244	0.1077
79739	0.9355	1.543	0.08602	0.2044	0.5674	2.028	1.513	1.784	0.1553	0.6984	2.641	1.562	0.5257	1.071	0.6905	0.8319	2.229	0.8064	0.7508	0.1367	0.9847	0.1794	0.8037	0.7073	0.2213	0.1718	0.6409	0.8493	4.411	0.4861	0.4225	2.269	0.5507	1.15	0.5552	0.547	0.3424	0.2962	0.666	0.9728	0.4914	0.3536	0.5257	0.3525	1.013	1.307	0.994	0.5529	0.561
5567	2.667	13.81	1.823	8.573	7.366	9.077	6.373	6.608	4.572	7.951	8.332	10.7	17.54	16.43	12.28	8.494	18.26	10.46	12.92	5.155	20.64	12.18	12.73	11.46	9.213	9.356	11.02	11.93	12.44	4.118	14.52	15.34	12.14	11.94	8.49	12.8	8.952	12.13	10.94	10.29	12.01	14.08	5.135	10.93	9.317	9.275	6.704	7.929	7.016
107985046	0.1173	0.07501	0	0	0.02543	0.03119	0.06348	0.03248	0.01861	0	0.02549	0.03027	0.04926	0.01596	0.0818	0	0.06015	0.07473	0.01343	0	0.1097	0.03935	0	0.02463	0	0.04919	0.04821	0	0.02665	0.01108	0.01296	0.05567	0.01819	0.04423	0.0289	0	0.05514	0.02935	0.0262	0.03418	0	0.04712	0.01328	0.1247	0	0.04479	0.06224	0.02878	0.02492
112268230	0.1392	0	0	0	0.06793	0	0.06784	0	0	0	0	0	0.1316	0.08526	0.1093	0	0.1607	0	0.1436	0	0.4397	0	0	0.06579	0.04837	0.4381	0.06441	0	0	0	0.06925	0	0	0.07877	0	0	0.1473	0	0.06999	0	0	0.08393	0	0	0	0	0.04751	0	0
148418	0.8046	0.7721	0.6709	0.1506	2.192	1.846	0.5554	0.1254	0.8621	1.519	0.8527	0.7399	2.25	1.807	0.7893	0.7661	2.825	2	1.314	2.875	6.458	1.519	1.849	0.8238	0.7454	3.08	1.396	2.691	1.2	1.397	2.401	1.075	0.5851	1.1	0.5577	1.107	1.951	0.4155	0.9101	0.8208	0.5038	2.304	0.3417	0.9625	1.766	0.7376	0.6636	0.5554	0.1924
391051	0	0.04842	0.04208	0	0.04103	0.05034	0.04098	0	0.1202	0.1394	0	0	0.3577	0.1545	0	0	0.9222	0	0	0.1176	0.3541	0.0635	0.09094	0.1192	0	0	0.2723	0.08884	0.043	0	0.04183	0.04493	0.02936	0.09517	0.04664	0.04788	0.1335	0.1421	0	0.07354	0.1264	0.0507	0	0.23	0.08689	0.2024	0.0574	0	0.1207
58511	0	0.2146	0.02332	0.3977	1.091	1.395	0.9991	0.6971	0.1165	0.9269	0.4103	0.1083	0.02202	1.598	1.006	0.639	2.098	0.2673	0.961	0.1303	1.987	0.01759	0.3024	0.3304	0.1133	0.1173	0.2156	0.6892	0.09531	0.01982	0.6027	0.7219	1.057	0.5801	0.2326	2.733	1.184	0.02625	0.09371	0.3056	1.097	0.3371	0.6412	0	0.4815	0.1762	0.2227	0.5661	0.2006
80135	24.44	26.1	22.74	22.26	50.26	16.63	21.7	28.55	23.3	36.14	29.21	31.3	23.75	21.1	10.83	28.57	21.3	42.27	26.96	22.11	20.92	34.24	16.16	17.2	14.56	39.87	29.55	40.15	36.1	24.57	32.79	21.39	19.93	25.82	19.89	33.05	31.23	29.43	30.25	19.95	21.85	28.19	18.46	25.42	24.98	15.29	18.39	31.43	20.15
2787	214.1	200	125.8	140.1	291.5	123.5	211.6	243.4	128.4	355.3	186.2	158.4	214.5	134.2	70.1	179.6	162.8	335.9	202.5	232	175.6	207.7	121.6	136.7	72.93	249.3	223.8	284.7	428.1	236.9	217.2	119.5	123.5	172.7	138.3	378.8	239.9	216.9	206.6	173.8	162.3	171.2	105.8	164.4	168.3	105.5	106.9	121.5	138.6
100505741	2.284	1.658	0.5217	1.427	1.211	1.085	1.669	2.275	0.7804	2.112	1.02	1.283	1.819	1.672	1.042	1.773	2.192	2.307	2.048	1.319	1.869	1.612	1.034	1.103	0.7935	2.875	1.815	2.085	2.183	1.457	2.334	1.512	1.257	1.531	1.583	2.728	2.167	2.587	2.409	1.292	1.915	1.856	1.063	2.512	1.218	1.408	0.8388	1.289	1.923
1486	12.25	9.413	5.71	12	8.885	5.202	6.311	10.6	5	7.221	6.112	7.021	10.16	11.14	7.093	10.88	12.05	12.66	14.16	5.697	8.107	9.754	6.134	6.544	7.119	17.78	8.299	11.95	8.619	4.869	12.05	11.4	8.369	9.624	10.19	12.74	10.84	14.66	11.25	7.636	13.45	14.03	8.522	11.97	6.219	9.811	4.391	7.833	11.25
105378819	0.6123	1.859	0.3342	1.15	1.412	1.666	1.682	1.527	1.113	2.153	0.9257	1.422	1.684	0.5454	0.699	0.7632	0.7067	0.7025	2.353	1.141	0.9961	0.4623	0.963	0.6839	0.1547	2.802	0.7725	1.646	0.74	0.6629	1.661	0.5947	1.205	0.9448	0.679	1.394	0.8246	1.191	1.623	1.119	0.8364	0.3356	0.4539	0.3805	1.323	0.421	0.3419	0.5533	1.011
103695366	0.8928	0.1142	0	0	0	0	0.1933	0	0.07086	0	0.1941	0.6913	0.2813	0.1215	0	0	0.687	0.5691	0.2046	0	0.3133	0.2247	0.1073	0	0	0	0.1836	0	0.3043	0.2532	0.1974	0.106	0.1385	0.2245	0.33	0	0	0.1118	0	0.08674	0.2981	0	0	1.899	0.5124	0.0682	0.2031	0.1096	0
439927	0	0	0	0	0	0	0	0	0	0	0	0	0	0.04718	0	0	0	0	0	0	0.08111	0.01454	0	0.1092	0	0	0	0	0.0197	0	0	0	0	0	0	0	0.02038	0	0	0.01684	0	0	0	0	0.0199	0.06622	0	0	0.01842
[truncated: 37,905 more rows]
[truncated: 51 more columns]

## Sheet: GSE140343_series_matrix
!Series_title	Gene expression profile of clinical LUAD tumors and their paired non-cancerous adjacent tissues by RNA-seq analysis
!Series_geo_accession	GSE140343
[truncated: 70 more rows]
[truncated: 51 more columns]
