# Supplementary material for: PAMP orchestrates proline metabolic rewiring to suppress LUAD via PYCR1 inhibition
Source: EMBO Mol Med. 2026 Jun 9;18(7):2867–95. doi: 10.1038/s44321-026-00460-2 (PMC13365495; doi:10.1038/s44321-026-00460-2)
Supplement: Supplementary file 4 — Source data Fig. 1 [file 44321_2026_460_MOESM4_ESM.zip › Source data Figure1/FIG 1D.csv]

Gene.Name	normal	fpkm	LUAD	fpkm
PSMA3-AS1	N1	69.106308	T1	36.138161
	N2	48.523022	T2	36.369678
	N3	52.077831	T3	41.567394
	N4	49.824955	T4	50.533985
	N5	63.935474	T5	16.865709
	N6	58.795357	T6	27.669586
	N7	20.891138	T7	31.419678
	N8	40.746449	T8	30.176895
	N9	33.758907	T9	37.086102
	N10	50.057693	T10	21.859385
	N11	44.123508	T11	24.008533
	N12	40.061058	T12	29.013855
	N13	40.637516	T13	26.985538
	N14	46.98489	T14	18.008718
	N15	60.651661	T15	41.499203
	N16	26.511118	T16	69.483719
	N17	60.138542	T17	33.68354
	N18	43.040169	T18	17.677303
	N19	37.830639	T19	10.046962
	N20	49.481178	T20	26.518351
	N21	43.207424	T21	49.801933
	N22	52.046345	T22	22.308029
	N23	31.107447	T23	24.448509
	N24	45.334629	T24	49.172932
	N25	47.310825	T25	62.186897
	N26	49.914684	T26	36.39183
	N27	24.983437	T27	28.064499
	N28	26.799387	T28	30.756947
	N29	39.619473	T29	42.391125
	N30	32.045937	T30	23.195982
	N31	40.48349	T31	18.714165
	N32	33.147167	T32	40.662479
	N33	33.727551	T33	43.135307
	N34	31.230556	T34	40.217197
	N35	40.550724	T35	12.118426
	N36	33.297123	T36	50.796116
	N37	32.886318	T37	36.533417
	N38	28.859011	T38	20.589554
	N39	16.899317	T39	17.353924
	N40	26.096247	T40	20.904823
	N41	24.364927	T41	36.641125
	N42	21.536482	T42	19.96336
	N43	21.711187	T43	27.487349
	N44	26.717794	T44	17.776821
	N45	22.217461	T45	31.197649
	N46	19.814795	T46	24.303915
	N47	24.887529	T47	26.591509
	N48	58.801189	T48	22.685671
	N49	23.585302	T49	22.939491
	N50	20.210497	T50	25.71377
	N51	22.100273	T51	18.625351
	N52	15.454534	T52	20.88563
	N53	28.340433	T53	27.312471
	N54	19.213728	T54	18.490364
	N55	27.243517	T55	23.992559
