# Supplementary material for: PAMP orchestrates proline metabolic rewiring to suppress LUAD via PYCR1 inhibition
Source: EMBO Mol Med. 2026 Jun 9;18(7):2867–95. doi: 10.1038/s44321-026-00460-2 (PMC13365495; doi:10.1038/s44321-026-00460-2)
Supplement: Supplementary file 4 — Source data Fig. 1 [file 44321_2026_460_MOESM4_ESM.zip › Source data Figure1/FIG 1F.xls]

## Sheet: Results
	A549		CT			CT
	NC	gapdh	13.0373	NC	PSMA3-AS1	26.8558	13.8184	13.8569	-0.0384938	1.02704				NC	siPSMA3-AS1 1#	siPSMA3-AS1 2#
	NC	gapdh	13.0718	NC	PSMA3-AS1	27.2212	14.1493		0.292412	0.816536			A549	1.01201	0.395	0.218
	NC	gapdh	13.2838	NC	PSMA3-AS1	26.8868	13.603		-0.253918	1.19244	1.01201		H460	1.0135	0.388367	0.357287
	siPSMA3-1#	gapdh	12.0886	siPSMA3-1#	PSMA3-AS1	28.2038	16.1152		2.25825	0.209026			ERROR
	siPSMA3-1#	gapdh	12.5868	siPSMA3-1#	PSMA3-AS1	28.2116	15.6248		1.76789	0.293637			A549	0.108775	0.145884	0.0351185
	siPSMA3-1#	gapdh	13.0761	siPSMA3-1#	PSMA3-AS1	27.4835	14.4074		0.550455	0.682805	0.395156		H460	0.104649	0.0278224	0.0566695
	siPSMA3-2#	gapdh	11.7862	siPSMA3-2#	PSMA3-AS1	28.4033	16.6171		2.76017	0.147607
	siPSMA3-2#	gapdh	12.7746	siPSMA3-2#	PSMA3-AS1	28.5871	15.8125		1.95558	0.257818			P
	siPSMA3-2#	gapdh	12.8375	siPSMA3-2#	PSMA3-AS1	28.71	15.8725		2.01555	0.247321	0.217582		A549		0.0310786	0.0119422
													H460		0.0182774	0.00785241
	H460		CT			CT
	NC	gapdh	15.6772	NC	PSMA3-AS1	29.8206	14.1434	14.2389	-0.095494	1.06843
	NC	gapdh	15.9228	NC	PSMA3-AS1	29.9508	14.028		-0.210972	1.15747
	NC	gapdh	15.7464	NC	PSMA3-AS1	30.2918	14.5454		0.306466	0.80862	1.01151
	siPSMA3-1#	gapdh	15.1748	siPSMA3-1#	PSMA3-AS1	30.9912	15.8164		1.57747	0.335069
	siPSMA3-1#	gapdh	15.1774	siPSMA3-1#	PSMA3-AS1	31.1435	15.9661		1.72715	0.302049
	siPSMA3-1#	gapdh	15.4273	siPSMA3-1#	PSMA3-AS1	30.9991	15.5718		1.33288	0.396975	0.344698
	siPSMA3-2#	gapdh	15.4926	siPSMA3-2#	PSMA3-AS1	31.1314	15.6388		1.39988	0.378962
	siPSMA3-2#	gapdh	15.3228	siPSMA3-2#	PSMA3-AS1	31.4994	16.1766		1.9377	0.261033
	siPSMA3-2#	gapdh	14.3606	siPSMA3-2#	PSMA3-AS1	31.0411	16.6805		2.44156	0.184084	0.274693
	SI11	GAP	15.5862	SI11	PSMA1	30.6725	15.0863		0.767919	0.587264
	SI11	GAP	15.3891	SI11	PSMA1	30.8494	15.4603		1.14191	0.453158
	SI11	GAP	15.4564	SI11	PSMA1	30.7362	15.2798		0.961435	0.513546
	SI11	GAP	15.4064	SI11	PSMA1	30.576	15.1696		0.85123	0.554312	0.52707
