# Supplementary material for: PAMP orchestrates proline metabolic rewiring to suppress LUAD via PYCR1 inhibition
Source: EMBO Mol Med. 2026 Jun 9;18(7):2867–95. doi: 10.1038/s44321-026-00460-2 (PMC13365495; doi:10.1038/s44321-026-00460-2)
Supplement: Supplementary file 4 — Source data Fig. 1 [file 44321_2026_460_MOESM4_ESM.zip › Source data Figure1/FIG 1G.xlsx]

## Sheet: Sheet1
	0H							24H							48H
	NC	0.2226	0.2493	0.2426	0.2215	0.2406		NC	0.3134	0.3186	0.3528	0.3197	0.3556		NC	0.5457	0.5404	0.6726	0.597	0.69
	siPSMA3-AS1 1#	0.2067	0.1969	0.2057	0.2067	0.1781		siPSMA3-AS1 1#	0.3312	0.2928	0.3209	0.287	0.3185		siPSMA3-AS1 1#	0.534	0.5842	0.5223	0.5111	0.528
	siPSMA3-AS1 2#	0.2411	0.2403	0.2306	0.2334	0.2402		siPSMA3-AS1 2#	0.3234	0.3109	0.3363	0.3014	0.3421		siPSMA3-AS1 2#	0.5791	0.4682	0.5319	0.6197	0.5804
	72H							96H
	NC	1.0123	1.1733	1.0584	1.1683	1.0547		NC	1.4941	1.548	1.5768	1.6158	1.464
	siPSMA3-AS1 1#	1.262	1.2529	1.2646	1.2549	1.2201		siPSMA3-AS1 1#	1.5224	1.8743	1.5275	1.5212	1.5287
	siPSMA3-AS1 2#	1.4863	1.3495	1.3341	1.5815	1.496		siPSMA3-AS1 2#	1.7692	1.8971	1.7589	1.742	1.8698
	24H						AVERAGE		48H						AVERAGE
	NC	0.407907	0.277978	0.454246	0.443341	0.477972	0.412289		NC	1.45148	1.16767	1.77246	1.69526	1.86783	1.59094
	siPSMA3-AS1 1#	0.602322	0.487049	0.560039	0.388486	0.788321	0.565243		siPSMA3-AS1 1#	1.58345	1.96699	1.53913	1.47267	1.96463	1.70537
	siPSMA3-AS1 2#	0.341352	0.293799	0.458369	0.291345	0.42423	0.361819		siPSMA3-AS1 2#	1.40191	0.948398	1.30659	1.6551	1.41632	1.34566
	72H						AVERAGE		96H						AVERAGE
	NC	3.54762	3.70638	3.36274	4.27449	3.38362	3.65497		NC	5.71204	5.20939	5.49959	6.29481	5.08479	5.56012
	siPSMA3-AS1 1#	5.10547	5.36313	5.14779	5.07112	5.85065	5.30763		siPSMA3-AS1 1#	6.36526	8.51905	6.42586	6.35946	7.58338	7.0506
	siPSMA3-AS1 2#	5.16466	4.6159	4.78534	5.77592	5.22814	5.11399		siPSMA3-AS1 2#	6.33803	6.89471	6.62749	6.46358	6.78435	6.62163
		0H	24H	48H	72H	96H				0H	24H	48H	72H	96H
	NC	0	0.412289	1.59094	3.65497	5.56012		ERROR	NC	0	0.0354241	0.126315	0.166884	0.213947
	siPSMA3-AS1 1#	0	0.361819	1.34566	5.11399	6.62163			siPSMA3-AS1 1#	0	0.0665294	0.107775	0.144966	0.434617
	siPSMA3-AS1 2#	0	0.565243	1.70537	5.30763	7.0506			siPSMA3-AS1 2#	0	0.0340802	0.114728	0.201228	0.10161
		P	96H
		NC
		siPSMA3-AS1 1#	0.0225654
		siPSMA3-AS1 2#	0.00470859
