# Supplementary material for: PAMP orchestrates proline metabolic rewiring to suppress LUAD via PYCR1 inhibition
Source: EMBO Mol Med. 2026 Jun 9;18(7):2867–95. doi: 10.1038/s44321-026-00460-2 (PMC13365495; doi:10.1038/s44321-026-00460-2)
Supplement: Supplementary file 4 — Source data Fig. 1 [file 44321_2026_460_MOESM4_ESM.zip › Source data Figure1/FIG 1H.xlsx]

## Sheet: Sheet1
	0h							24h							48h
	NC	0.328	0.337	0.338	0.336	0.345		NC	0.494	0.496	0.507	0.476	0.461		NC	0.763	0.738	0.752	0.758	0.737
	siPSMA3-AS1 1#	0.367	0.339	0.357	0.376	0.384		siPSMA3-AS1 1#	0.536	0.525	0.506	0.505	0.519		siPSMA3-AS1 1#	0.9	0.904	0.884	0.871	0.901
	siPSMA3-AS1 2#	0.346	0.351	0.339	0.353	0.332		siPSMA3-AS1 2#	0.473	0.46	0.487	0.482	0.505		siPSMA3-AS1 2#	0.847	0.826	0.883	0.916	0.893
	72h							96h
	NC	1.158	1.2	1.011	1.016	1.105		NC	1.965	1.949	1.995	1.917	2.094
	siPSMA3-AS1 1#	1.376	1.387	1.295	1.355	1.315		siPSMA3-AS1 1#	2.568	2.484	2.835	2.795	2.744
	siPSMA3-AS1 2#	1.61	1.593	1.536	1.634	1.653		siPSMA3-AS1 2#	2.53	2.458	2.959	2.723	2.694
	0h			24h						AVERAGE		48h						AVERAGE
	NC	0		NC	0.506098	0.47181	0.5	0.416667	0.336232	0.446161		NC	1.32622	1.18991	1.22485	1.25595	1.13623	1.22663
	siPSMA3-AS1 1#	0		siPSMA3-AS1 1#	0.46049	0.548673	0.417367	0.343085	0.351562	0.424236		siPSMA3-AS1 1#	1.45232	1.66667	1.47619	1.31649	1.34635	1.4516
	siPSMA3-AS1 2#	0		siPSMA3-AS1 2#	0.367052	0.310541	0.436578	0.365439	0.521084	0.400139		siPSMA3-AS1 2#	1.44798	1.35328	1.60472	1.5949	1.68976	1.53813
				72h						AVERAGE		96h						AVERAGE
				NC	2.53049	2.56083	1.99112	2.02381	2.2029	2.26183		NC	4.99085	4.78338	4.90237	4.70536	5.06957	4.89031
				siPSMA3-AS1 1#	2.74932	3.09145	2.62745	2.60372	2.42448	2.69928		siPSMA3-AS1 1#	5.99728	6.32743	6.94118	6.43351	6.14583	6.36905
				siPSMA3-AS1 2#	3.65318	3.53846	3.53097	3.6289	3.97892	3.66609		siPSMA3-AS1 2#	6.31214	6.00285	7.72861	6.71388	7.11446	6.77439
		0h	24h	48h	72h	96h
	NC	0	0.446161	1.22663	2.26183	4.89031
	siPSMA3-AS1 1#	0	0.424236	1.4516	2.69928	6.36905
	siPSMA3-AS1 2#	0	0.400139	1.53813	3.66609	6.77439
	ERROR	0h	24h	48h	72h	96h		P
	NC	0	0.0317043	0.03186	0.121447	0.066343
	siPSMA3-AS1 1#	0	0.0378899	0.0617213	0.110929	0.16144		2.88329e-05
	siPSMA3-AS1 2#	0	0.0362506	0.0603933	0.0818399	0.303216		0.000299195
