# Supplementary material for: PAMP orchestrates proline metabolic rewiring to suppress LUAD via PYCR1 inhibition
Source: EMBO Mol Med. 2026 Jun 9;18(7):2867–95. doi: 10.1038/s44321-026-00460-2 (PMC13365495; doi:10.1038/s44321-026-00460-2)
Supplement: Supplementary file 5 — Source data Fig. 2 [file 44321_2026_460_MOESM5_ESM.zip]

Archive with 30 entries (25 files):
- Source data Figure2/
- Source data Figure2/FIG 2A.xlsx
- Source data Figure2/FIG 2C/
- Source data Figure2/FIG 2C/flag.png
- Source data Figure2/FIG 2C/gapdh.png
- Source data Figure2/FIG 2D/
- Source data Figure2/FIG 2D/GFP.png
- Source data Figure2/FIG 2D/GFPmut.png
- Source data Figure2/FIG 2D/PAMP-GFPmut.png
- Source data Figure2/FIG 2D/PAMPmut-GFPmut.png
- Source data Figure2/FIG 2E.png
- Source data Figure2/FIG 2G/
- Source data Figure2/FIG 2G/EV-Dapi.tif
- Source data Figure2/FIG 2G/EV-Merged.tif
- Source data Figure2/FIG 2G/EV-PAMP.tif
- Source data Figure2/FIG 2G/PAMP-Dapi.tif
- Source data Figure2/FIG 2G/PAMP-Merged.tif
- Source data Figure2/FIG 2G/PAMP-PAMP.tif
- Source data Figure2/FIG 2G/PAMPmut-Dapi.tif
- Source data Figure2/FIG 2G/PAMPmut-Merged.tif
- Source data Figure2/FIG 2G/PAMPmut-PAMP.tif
- Source data Figure2/FIG 2H/
- Source data Figure2/FIG 2H/normal1.png
- Source data Figure2/FIG 2H/normal2.png
- Source data Figure2/FIG 2H/normal3.png
- Source data Figure2/FIG 2H/tumor1.png
- Source data Figure2/FIG 2H/tumor2.png
- Source data Figure2/FIG 2H/tumor3.png
- Source data Figure2/FIG 2I.xlsx
- Source data Figure2/FIG 2J.xlsx
