# Supplementary material for: PAMP orchestrates proline metabolic rewiring to suppress LUAD via PYCR1 inhibition
Source: EMBO Mol Med. 2026 Jun 9;18(7):2867–95. doi: 10.1038/s44321-026-00460-2 (PMC13365495; doi:10.1038/s44321-026-00460-2)
Supplement: Supplementary file 5 — Source data Fig. 2 [file 44321_2026_460_MOESM5_ESM.zip › Source data Figure2/FIG 2A.xlsx]

## Sheet: Sheet1
B. Translated lncRNA database (Cell 2019)	E.GSE166214	F. GSE252920(A549 virus infect)	B & E & F
AC093323.3	AC006329.1-201	AC073140.1	FGD5-AS1
EIF3J-AS1	AC008124.1-201	GAS5	MIR99AHG
DLGAP1-AS1	AC008966.1-203	SNHG1	PSMG3-AS1
FLJ37453	AC020915.3-201	BX284668.5	CRNDE
RP11-218M22.1	AC020928.2-201	SNHG5	HAND2-AS1
ARRDC1-AS1	AC027097.1-202	AC108134.2	THAP9-AS1
RP1-206D15.6	AC064807.1-201	AP000692.1	PSMA3-AS1
RP11-43F13.3	AC068616.1-201	AC106037.1	SNHG8
SNHG17	AC244102.3-201	AL357315.1	EBLN3P
SNHG7	AL162386.2-201	AL592295.4	APTR
PSMB8-AS1	AL392172.1-205	AC010624.5
AC108488.4	AL392172.1-211	AC008537.4
LINP1	AP001372.2-201	LINC00685
FGD5-AS1	APTR-204	AC005899.1
LINC00702	CRNDE-201	LINC00324
SNHG5	EBLN3P-202	AP000442.1
SERPINB9P1	ENTPD1-AS1-207	AC051619.8
ZNF674-AS1	FGD5-AS1-202	SNHG19
AC109642.1	GIHCG-202	AL591163.1
GAS5	HAND2-AS1-203	AL133553.1
PAX8-AS1	HAND2-AS1-213	LIMD1-AS1
LINC-PINT	HAND2-AS1-220	AC093484.4
PITPNA-AS1	HAND2-AS1-235	MALAT1
DANCR	HAND2-AS1-245	AC024267.3
SVIL-AS1	LINC00221-201	AL390719.3
LINC00969	LINC00839-202	LINC00623
RP1-122P22.2	LINC01116-201	AC135050.1
SOX9-AS1	LINC01515-215	AC116914.2
IDI2-AS1	MAP4K3-DT-208	AC008750.5
RP1-43E13.2	MCPH1-AS1-203	AC084082.1
RAP2C-AS1	MIR99AHG-209	AC243654.1
ZFAS1	OLMALINC-201	AC021860.1
OSER1-AS1	OLMALINC-204	AC015911.9
OVAAL	PSMA3-AS1-201	MIR663AHG
C10orf71-AS1	PSMA3-AS1-203	AC009554.2
PRR34-AS1	PSMA3-AS1-214	AC135050.4
MAGI2-AS3	PSMG3-AS1-201	AC124068.2
AC093642.6	PVT1-233	AC090227.2
PAXIP1-AS2	RBM26-AS1-201	AC051619.7
AC018647.3	SERPINB9P1-202	AC023632.5
HRAT17	SNHG8-201	AC011416.3
HRAT92	THAP9-AS1-204	LINC01962
MIR99AHG	THAP9-AS1-205	AC015802.3
MAPKAPK5-AS1	TUG1-205	AC007496.2
LAMA5-AS1	ZEB1-AS1-203	AC104984.3
RP3-332B22.1		AL445307.1
MSC-AS1		AC024270.2
PSMG3-AS1		AC103876.1
NCK1-AS1		SNHG9
LINC00881		AL591767.1
PDZRN3-AS1		AL139424.2
LRRC75A-AS1		IGBP1-AS2
LINC00886		AP003392.1
ALDH1L1-AS2		CDC42-IT1
NNT-AS1		SNHG6
ZBED5-AS1		AL132780.1
CRNDE		AC097382.1
LINC01184		AC008543.3
LINC00847		IGFL2-AS1
CTD-2366F13.1		RBMS3-AS2
HAND2-AS1		AL136115.1
RP11-53O19.1		AL137779.1
RP11-597D13.9		AC015849.4
SRP14-AS1		AL445190.1
THAP9-AS1		AL049796.1
AC010226.4		AC092756.1
RP11-12K22.1		LINC01138
CTC-338M12.5		CR381653.1
SNHG6		AC105052.4
RP11-10A14.4		AC103769.1
OTUD6B-AS1		AL139424.3
FLJ20021		AC018797.3
RAB30-AS1		AC018557.2
TBX5-AS1		AC004257.1
RP11-522I20.3		AC027544.2
RP11-736K20.6		ZSCAN16-AS1
RP11-356J5.12		AD000090.1
NAV2-AS2		AP003168.2
LINC00467		LINC00632
URB1-AS1		AC010326.3
SNHG1		AP001453.2
AGAP2-AS1		AC124893.1
RASSF8-AS1		SNHG7
RP11-620J15.3		MIR181A2HG
RP11-486A14.2		LINC00273
RP11-983P16.4		AC127024.2
DHRS4-AS1		DLGAP1-AS1
ARHGAP5-AS1		SNHG29
HIF1A-AS2		SNHG8
PSMA3-AS1		MAPKAPK5-AS1
RP11-293M10.6		AC008798.2
RP11-1069G10.1		LINC01433
RP11-368L12.1		URB1-AS1
MIR22HG		ZFAS1
RP11-6N17.4		AC117464.1
GATA6-AS1		AC002558.3
RP1-193H18.3		PCBP1-AS1
RP11-879F14.2		SERTAD4-AS1
RP11-635N19.1		AC005225.1
SNHG16		FGD5-AS1
PCAT19		AL513548.1
RP11-91G21.1		AC239809.3
SNHG8		CBR3-AS1
JPX		MIR22HG
LPP-AS2		AC093525.4
RP11-326I11.3		AC114760.2
MIR4458HG		AC037487.1
FGF14-AS2		LINC02406
RP11-140K17.3		SNHG17
U91328.19		SNHG3
XXbac-BPG252P9.10		AL441992.1
MBNL1-AS1		AL662907.3
CDC37L1-AS1		MHENCR
RP11-352M15.2		TMEM78
RP11-440D17.3		AC073896.3
LINC01278		MINCR
TTTY14		EBLN3P
AP001372.2		SNHG12
CTC-471J1.11		DANCR
LINC01560		CASC8
LINC01128		LINC02318
EBLN3P		ASB16-AS1
LLNLR-245B6.1		AC004253.1
RP11-23P13.6		AC083855.2
RP11-1260E13.4		GIHCG
AC012146.7		AL031731.1
RARA-AS1		LINC01133
RP11-400F19.6		OIP5-AS1
LINC00667		AC005520.5
RP4-575N6.4		AC002072.1
human-lv-merged.15503		NCBP2-AS1
LINC00909		AC104162.2
ILF3-AS1		SNHG16
ATP1A1-AS1		LINC02506
CTD-2545M3.8		NEAT1
CTD-2587H24.5		LINC01783
ZNF667-AS1		AC004951.1
human-lv-merged.18478		LINC00596
human-lv-merged.18646		LINC01618
AC009506.1		AC022211.2
human-lv-merged.23358		SNHG4
RP11-121C2.3		LINC00973
human-lv-merged.25454		AC144652.1
CTD-2194D22.3		NKILA
TMEM161B-AS1		AC006329.1
RP11-359P5.1		LINC01578
AC005592.1		SNHG15
RP1-140K8.5		AC012066.2
RP3-527G5.1		NRAV
RP1-80N2.2		AC016747.1
human-lv-merged.2741		AC092910.3
RP11-532N4.2		AC245041.2
MEOX2-AS1		PXN-AS1
RP11-114G11.5		AC092118.1
APTR		LINC00539
JHDM1D-AS1		AL136305.1
RP11-11N9.4		HOXC-AS2
RP11-400K9.4		AL355001.1
BANCR		AC008569.2
human-lv-merged.32329		NORAD
PSMD5-AS1		CYP4A22-AS1
RP11-464C19.3		AL391427.1
LINC00963		SNHG10
RP11-432J24.5		AL133492.1
human-lv-merged.4719		LINC00467
NEAT1		AC013391.2
human-lv-merged.5753		AC145285.6
RP11-644F5.11		LINP1
LINC01405		MUC20-OT1
		SNHG22
		MIR31HG
		GNAS-AS1
		TMEM44-AS1
		AC103702.2
		TUG1
		TMEM147-AS1
		AC022613.1
		C1RL-AS1
		EPB41L4A-AS1
		LINC01836
		AC090833.1
		PSMA3-AS1
		CTBP1-DT
		AC097709.1
		LINC00847
		AC124798.3
		AC008532.1
		MAFG-DT
		AC091729.3
		AC008147.2
		AL353572.4
		AC138646.1
		AF117829.1
		LINC01355
		LUCAT1
		EIF3J-DT
		NRSN2-AS1
		LINC00963
		SMCR5
		AC041005.1
		LINC01153
		LINC00910
		AC007922.4
		THUMPD3-AS1
		AC063960.1
		AC090192.2
		LAMA5-AS1
		ZNF337-AS1
		AC007422.1
		OLMALINC
		AP001120.5
		GSEC
		AC002306.1
		MIR17HG
		GABPB1-AS1
		AL121932.2
		LINC00707
		AL360270.2
		SNHG21
		PRKRA-AS1
		BX284668.2
		CASC19
		PVT1
		AL162394.1
		AC078846.1
		ARRDC1-AS1
		AC112907.3
		LINC00240
		ASH1L-AS1
		AC008124.1
		SNAI3-AS1
		CRNDE
		LINC00342
		DISC1FP1
		DLEU1
		MAP4K3-DT
		LINC01184
		FAM201A
		AC025159.1
		AC034195.1
		AC117569.2
		AC121333.1
		HOXA-AS2
		AC079062.1
		SH3BP5-AS1
		AC048352.1
		SAMMSON
		CYTOR
		APTR
		AL022323.2
		AC112220.2
		ZNF571-AS1
		CCDC18-AS1
		AC006504.5
		STXBP5-AS1
		LINC01182
		MCM3AP-AS1
		SCAMP1-AS1
		TRIM52-AS1
		AL161431.1
		AC074117.1
		MIR34AHG
		LINC02613
		TMEM161B-AS1
		SUCLG2-AS1
		LINC00624
		RELA-DT
		AC108471.2
		FTX
		AC012349.1
		LINC00174
		LINC01465
		GABPB1-IT1
		C10orf91
		PCAT19
		AL133410.1
		AC010198.2
		AC005261.2
		SLC25A25-AS1
		LINC01829
		SLC26A4-AS1
		AC024257.3
		AC020916.1
		AC097359.2
		AC003991.1
		LINC00887
		MAMDC2-AS1
		AL450998.2
		MRPL20-AS1
		KCNQ1OT1
		AC016831.7
		BX890604.2
		AL035670.1
		LINC00511
		AC005670.3
		HCG11
		MIRLET7BHG
		TPT1-AS1
		AC022784.1
		AF121898.1
		AC016065.1
		AL731563.3
		AC010894.3
		MIR193BHG
		STX18-AS1
		ZNF213-AS1
		AC025164.1
		AL365181.3
		LINC00265
		HCG18
		AL049828.1
		AL391056.1
		LINC01249
		LINC01322
		WARS2-AS1
		HULC
		CKMT2-AS1
		MIR100HG
		AL162595.1
		DHRS4-AS1
		SNHG14
		CERS6-AS1
		LINC01006
		OSER1-DT
		LINC01503
		LINC00271
		AC008014.1
		AL139220.2
		AL590807.1
		DLEU2
		COX10-AS1
		AL359643.3
		AC022075.1
		AL117329.1
		AL356124.1
		NNT-AS1
		AC019205.1
		AC061961.1
		C2orf27A
		INTS6-AS1
		TMCC1-AS1
		AC068888.1
		LINC00662
		POT1-AS1
		LINC-PINT
		LINC01949
		HELLPAR
		LINC01206
		NUTM2A-AS1
		NR2F1-AS1
		IQCH-AS1
		ERVMER61-1
		AC245452.1
		AL109615.2
		TEX41
		AC008691.1
		MIR99AHG
		GARS-DT
		MIR29B2CHG
		DLX6-AS1
		AL031595.2
		CCDC26
		ENTPD1-AS1
		RNA5SP377
