# Supplementary material for: PAMP orchestrates proline metabolic rewiring to suppress LUAD via PYCR1 inhibition
Source: EMBO Mol Med. 2026 Jun 9;18(7):2867–95. doi: 10.1038/s44321-026-00460-2 (PMC13365495; doi:10.1038/s44321-026-00460-2)
Supplement: Supplementary file 5 — Source data Fig. 2 [file 44321_2026_460_MOESM5_ESM.zip › Source data Figure2/FIG 2I.xlsx]

## Sheet: Sheet4
sample	normal	tumor		sample	normal	tumor
J13	0.982904	0.717819		J13	102.419	74.7967		0.0104556
F03	1.09056	0.722389		F03	113.637	75.273
E15	0.796274	0.725758		E15	82.9717	75.624
J15	0.774154	0.772249		J15	80.6668	80.4683
B15	1.04185	0.800197		B15	108.561	83.3805
H15	0.999717	0.800898		H15	104.17	83.4536
G09	0.872459	0.80888		G09	90.9102	84.2853
J03	0.923031	0.814381		J03	96.1798	84.8585
A13	0.936249	0.814484		A13	97.5572	84.8693
C15	0.776131	0.851527		C15	80.8729	88.7291
C11	1.07296	0.856522		C11	111.803	89.2496
I07	0.884647	0.856725		I07	92.1802	89.2708
F15	0.899783	0.8647		F15	93.7574	90.1017
D15	1.2609	0.865302		D15	131.386	90.1644
I01	1.03548	0.871489		I01	107.898	90.8091
J05	0.967652	0.874618		J05	100.829	91.1352
G11	1.07737	0.878127		G11	112.262	91.5008
H11	1.09438	0.909457		H11	114.034	94.7654
G01	1.11859	0.91306		G01	116.557	95.1408
A07	1.04166	0.926221		A07	108.541	96.5122
F01	1.0349	0.927313		F01	107.837	96.626
D11	0.90989	0.932577		D11	94.8106	97.1745
J07	0.988237	0.934825		J07	102.974	97.4088
C07	1.23511	0.941694		C07	128.699	98.1245
J09	0.887391	0.947752		J09	92.4662	98.7557
E03	1.20234	0.954178		E03	125.284	99.4253
J11	1.17441	0.957677		J11	122.374	99.79
B13	1.07132	0.959016		B13	111.632	99.9295
A09	0.877675	0.960158		A09	91.4538	100.048
A15	1.03213	0.966029		A15	107.547	100.66
I13	0.957641	0.966339		I13	99.7861	100.692
G05	1.09634	0.969788		G05	114.238	101.052
G03	1.11101	0.973095		G03	115.768	101.396
I09	0.855816	0.977487		I09	89.176	101.854
D01	1.04766	0.982777		D01	109.166	102.405
A11	1.10036	0.984615		A11	114.658	102.597
D07	1.19757	0.986886		D07	124.786	102.834
F13	1.10176	0.987605		F13	114.804	102.908
F11	1.12991	0.987747		F11	117.736	102.923
F05	0.974898	0.989656		F05	101.584	103.122
D13	1.12798	0.993642		D13	117.536	103.538
B01	1.16171	0.996297		B01	121.05	103.814
E07	0.949236	1.00039		E07	98.9104	104.241
G15	1.00373	1.00162		G15	104.589	104.368
I05	1.00404	1.00511		I05	104.621	104.732
H05	1.07737	1.00512		H05	112.262	104.733
D05	1.03115	1.00522		D05	107.446	104.744
F09	1.06687	1.00815		F09	111.167	105.049
E13	1.07293	1.00999		E13	111.799	105.241
I11	0.910729	1.01658		I11	94.898	105.928
I03	1.11296	1.01867		I03	115.971	106.145
B09	1.16545	1.02671		B09	121.44	106.983
C01	0.940731	1.02855		C01	98.0242	107.175
C03	1.13353	1.02972		C03	118.114	107.297
H03	1.09442	1.03289		H03	114.039	107.627
C09	0.849545	1.03346		C09	88.5226	107.687
A05	0.924252	1.0436		A05	96.3071	108.743
B05	0.973191	1.04574		B05	101.406	108.966
C05	0.972976	1.04599		C05	101.384	108.993
D03	0.995325	1.0468		D03	103.713	109.076
H07	0.918739	1.04803		H07	95.7326	109.205
G13	1.09933	1.05035		G13	114.55	109.446
E01	0.765245	1.05057		E01	79.7385	109.469
E09	0.839605	1.05067		E09	87.4869	109.48
D09	1.01381	1.05491		D09	105.639	109.922
B07	1.08177	1.06155		B07	112.72	110.614
C13	1.10548	1.06878		C13	115.191	111.367
B03	0.997167	1.07498		B03	103.905	112.013
E05	1.02161	1.07681		E05	106.452	112.204
E11	1.01726	1.11698		E11	105.998	116.39
H01	0.863626	1.13345		H01	89.9898	118.106
H13	1.14014	1.13558		H13	118.803	118.328
H09	0.801491	1.14138		H09	83.5153	118.932
B11	0.960013	1.15991		B11	100.033	120.863
