# Supplementary material for: PAMP orchestrates proline metabolic rewiring to suppress LUAD via PYCR1 inhibition
Source: EMBO Mol Med. 2026 Jun 9;18(7):2867–95. doi: 10.1038/s44321-026-00460-2 (PMC13365495; doi:10.1038/s44321-026-00460-2)
Supplement: Supplementary file 5 — Source data Fig. 2 [file 44321_2026_460_MOESM5_ESM.zip › Source data Figure2/FIG 2J.xlsx]

## Sheet: Sheet1
sample	months	status	gene EXPRESSION
A01	131	1	90.5015
A03	152	0	70.5369
A05	116	1	108.749
A07	115	1	96.5171
A09	100	1	100.054
A11	102	1	102.602
A13	101	1	84.8736
A15	80	1	100.665
B01	75	1	103.819
B03	76	1	112.019
B05	65	1	108.972
B07	76	1	110.619
B09	125	0	106.989
B11	64	1	120.869
B13	71	1	99.9345
B15	46	1	83.3847
C01	101	1	107.18
C03	75	1	107.303
C05	38	1	108.998
C07	16	1	98.1294
C09	79	1	107.692
C11	80	1	89.2541
C13	81	1	111.372
C15	82	1	88.7335
D01	82	1	102.411
D03	83	1	109.082
D05	78	1	104.75
D07	64	1	102.839
D09	79	1	109.928
D11	50	1	97.1794
D13	76	1	103.543
D15	74	1	90.169
E01	56	1	109.475
E03	47	1	99.4304
E05	82	1	112.209
E07	47	1	104.246
E09	42	1	109.485
E11	94	1	116.395
E13	37	1	105.246
E15	24	1	75.6278
F01	15	1	96.6309
F03	13	1	75.2768
F05	57	1	103.127
F07	81	1	95.9567
F09	63	1	105.054
F11	47	1	102.928
F13	36	1	102.914
F15	30	1	90.1063
G01	27	1	95.1456
G03	24	1	101.402
G05	11	1	101.057
G07	8	1	105.311
G09	70	1	84.2895
G11	48	1	91.5054
G13	38	1	109.452
G15	35	1	104.374
H01	29	1	118.112
H03	26	1	107.632
H05	25	1	104.738
H07	23	1	109.21
H09	19	1	118.938
H11	16	1	94.7702
H13	15	1	118.334
H15	9	1	83.4578
I01	83	1	90.8137
I03	50	1	106.15
I05	34	1	104.737
I07	17	1	89.2753
I09	13	1	101.859
I11	10	1	105.933
I13	3	1	100.698
I15	9	1	111.712
J03	32	1	84.8628
J05	7	1	91.1398
J07	45	1	97.4137
J09	20	1	98.7607
J11	28	1	99.795
J13	27	1	74.8005
J15	29	1	80.4724
