# Supplementary material for: PAMP orchestrates proline metabolic rewiring to suppress LUAD via PYCR1 inhibition
Source: EMBO Mol Med. 2026 Jun 9;18(7):2867–95. doi: 10.1038/s44321-026-00460-2 (PMC13365495; doi:10.1038/s44321-026-00460-2)
Supplement: Supplementary file 6 — Source data Fig. 3 [file 44321_2026_460_MOESM6_ESM.zip]

Archive with 19 entries (16 files):
- Source data Figure3/
- Source data Figure3/FIG 3B/
- Source data Figure3/FIG 3B/GAPDH-1.png
- Source data Figure3/FIG 3B/GAPDH-2.png
- Source data Figure3/FIG 3B/PAMP-1.png
- Source data Figure3/FIG 3B/PAMP-2.png
- Source data Figure3/FIG 3C.xlsx
- Source data Figure3/FIG 3D.xlsx
- Source data Figure3/FIG 3E.jpg
- Source data Figure3/FIG 3F.xlsx
- Source data Figure3/FIG 3G/
- Source data Figure3/FIG 3G/GAPDH-1.png
- Source data Figure3/FIG 3G/GAPDH-2.png
- Source data Figure3/FIG 3G/PAMP-1.png
- Source data Figure3/FIG 3G/PAMP-2.png
- Source data Figure3/FIG 3H.xlsx
- Source data Figure3/FIG 3I.xlsx
- Source data Figure3/FIG 3J.jpg
- Source data Figure3/FIG 3K.xlsx
