# Supplementary material for: PAMP orchestrates proline metabolic rewiring to suppress LUAD via PYCR1 inhibition
Source: EMBO Mol Med. 2026 Jun 9;18(7):2867–95. doi: 10.1038/s44321-026-00460-2 (PMC13365495; doi:10.1038/s44321-026-00460-2)
Supplement: Supplementary file 6 — Source data Fig. 3 [file 44321_2026_460_MOESM6_ESM.zip › Source data Figure3/FIG 3C.xlsx]

## Sheet: Sheet1
	A549
	0H							24H							48H
	lacZ	0.3075	0.313	0.3188	0.3187	0.3085		lacZ	0.5151	0.4724	0.5166	0.5079	0.5519		lacZ	0.8976	0.7552	0.8044	0.8332	0.8587
	1	0.3145	0.3262	0.2974	0.32	0.3067		1	0.5607	0.5696	0.5376	0.5605	0.5744		1	1.0063	0.9675	1.0675	0.9972	1.0992
	2	0.3191	0.3283	0.3297	0.3278	0.2733		2	0.585	0.6514	0.6174	0.6367	0.5878		2	1.0849	1.1578	1.1175	1.1454	2.0709
	3	0.3226	0.319	0.2928	0.3136	0.2609		3	0.4878	0.5023	0.4792	0.525	0.5125		3	0.8785	0.808	0.8768	0.8656	0.8884
	4	0.3162	0.2807	0.2877	0.3099	0.2618		4	0.5258	0.556	0.5472	0.5941	0.5782		4	1.0158	0.9684	1.1045	1.0534	1.1001
	72H							96H
	lacZ	1.407	1.3909	1.478	1.3881	1.4678		lacZ	1.6663	1.6457	1.7136	1.6809	1.766
	1	1.6813	1.6256	1.6722	1.6942	1.7328		1	2.2173	2.2153	2.1432	2.1601	2.2009
	2	2.284	2.2605	2.3211	2.0358	2.3265		2	2.1191	2.3443	2.2265	2.2071	2.1596
	3	1.5307	1.6224	1.567	1.7034	1.6276		3	2.206	2.2173	2.1626	2.2897	2.2104
	4	1.7866	1.8093	1.7767	1.8639	1.8611		4	2.2336	2.1862	2.3103	2.3166	2.402
	A549
	0H			24H						AVERAGE		48H						AVERAGE
	lacZ	0		lacZ	0.675122	0.509265	0.620452	0.593662	0.788979	0.637496		lacZ	1.91902	1.41278	1.52321	1.61437	1.78347	1.65057
	sgRNA	0		sgRNA	0.78283	0.746168	0.807666	0.751562	0.87284	0.792213		sgRNA	2.19968	1.96597	2.58944	2.11625	2.58396	2.29106
				72H						AVERAGE		96H						AVERAGE
				lacZ	3.57561	3.44377	3.63614	3.35551	3.75786	3.55378		lacZ	4.41886	4.25783	4.37516	4.27424	4.72447	4.41011
				sgRNA	4.34595	3.98345	4.62273	4.29437	4.64982	4.37926		sgRNA	6.05024	5.79123	6.20646	5.75031	6.17607	5.99486
		0H	24H	48H	72H	96H		ERROR	0H	24H	48H	72H	96H		P	96H
	lacZ	0	0.637496	1.65057	3.55378	4.41011		lacZ	0	0.103704	0.202364	0.158369	0.188264		lacZ
	sgRNA	0	0.792213	2.29106	4.37926	5.99486		sgRNA	0	0.0514785	0.282583	0.272702	0.213274		sgRNA	1.84061e-06
