# Supplementary material for: PAMP orchestrates proline metabolic rewiring to suppress LUAD via PYCR1 inhibition
Source: EMBO Mol Med. 2026 Jun 9;18(7):2867–95. doi: 10.1038/s44321-026-00460-2 (PMC13365495; doi:10.1038/s44321-026-00460-2)
Supplement: Supplementary file 6 — Source data Fig. 3 [file 44321_2026_460_MOESM6_ESM.zip › Source data Figure3/FIG 3D.xlsx]

## Sheet: Sheet1
	0H							24H							48H
	LACZ	0.2534	0.2702	0.2907	0.2971	0.3116		LACZ	0.5449	0.5225	0.5272	0.5792	0.5526		LACZ	0.7455	0.7591	0.836	0.8896	0.973
	KO PAMP	0.314	0.3049	0.2806	0.2853	0.2791		KO PAMP	0.5429	0.5406	0.5203	0.5362	0.5382		KO PAMP	1.1958	1.1601	1.1418	1.1863	1.1974
	72H							96H
	LACZ	1.1276	1.1784	1.1278	1.1178	1.1081		LACZ	1.5345	1.522	1.6071	1.6849	1.7222
	KO PAMP	1.6854	1.5092	1.4786	1.4971	1.4742		KO PAMP	2.013	2.0195	2.085	2.1632	2.1422
	0H			24H						average		48H						average
	LACZ	0		LACZ	1.15036	0.933753	0.813553	0.949512	0.773427	0.92412		LACZ	1.94199	1.8094	1.87582	1.99428	2.12259	1.94882
	KO PAMP	0		KO PAMP	0.728981	0.77304	0.854241	0.879425	0.928341	0.832806		KO PAMP	2.80828	2.80485	3.06914	3.15808	3.29022	3.02611
				72H						average		96H						average
				LACZ	3.44988	3.36121	2.8796	2.76237	2.55616	3.00185		LACZ	5.05564	4.63286	4.52838	4.67115	4.52696	4.683
				KO PAMP	4.36752	3.94982	4.26942	4.24746	4.28198	4.22324		KO PAMP	5.41083	5.62348	6.43051	6.58219	6.67539	6.14448
		0H	24H	48H	72H	96H		ERROR	0H	24H	48H	72H	96H		P	96H
	LACZ	0	0.92412	1.94882	3.00185	4.683		LACZ	0	0.147354	0.119454	0.387559	0.217815		LACZ
	KO PAMP	0	0.832806	3.02611	4.22324	6.14448		KO PAMP	0	0.080795	0.215305	0.159486	0.584155		KO PAMP	0.00317498
