# Supplementary material for: PAMP orchestrates proline metabolic rewiring to suppress LUAD via PYCR1 inhibition
Source: EMBO Mol Med. 2026 Jun 9;18(7):2867–95. doi: 10.1038/s44321-026-00460-2 (PMC13365495; doi:10.1038/s44321-026-00460-2)
Supplement: Supplementary file 6 — Source data Fig. 3 [file 44321_2026_460_MOESM6_ESM.zip › Source data Figure3/FIG 3F.xlsx]

## Sheet: Sheet1
		0	5	10	15	20	25
1	lacZ	0	16.337	12.544	15.376	10.14	23.8875
2	lacZ	0	7.8125	11.154	13.95	17.298	15.376
3	lacZ	0	7.8125	15.8565	12.544	16.896	12.936
4	lacZ	0	6.348	13.456	14.415	15.8565	19.652
5	lacZ	0	9.126	14.85	13.5	13.456	18.513
	AVERAGE	0	9.4872	13.5721	13.957	14.7293	18.0729
1	ko	0	22.5	20.181	24.064	36	52.111
2	ko	0	20.48	25.92	29.602	30.625	69.629
3	ko	0	18.432	22.016	29.4	28.8585	52.111
4	ko	0	15.376	16.384	21.4375	37.926	73.008
5	ko	0	16.896	16.337	20.23	46.575	64.827
	AVERAGE	0	18.7368	20.1676	24.9467	35.9969	62.3372
	0	5	10	15	20	25
lacZ	0	9.4872	13.5721	13.957	14.7293	18.0729
KO PAMP	0	18.7368	20.1676	24.9467	35.9969	62.3372
ERROR	0	5	10	15	20	25
lacZ	0	3.95329	1.85534	1.05223	2.96843	4.18801
KO PAMP	0	2.8274	4.04648	4.38305	6.98984	9.77734
p	1.44895e-05
