# Supplementary material for: PAMP orchestrates proline metabolic rewiring to suppress LUAD via PYCR1 inhibition
Source: EMBO Mol Med. 2026 Jun 9;18(7):2867–95. doi: 10.1038/s44321-026-00460-2 (PMC13365495; doi:10.1038/s44321-026-00460-2)
Supplement: Supplementary file 6 — Source data Fig. 3 [file 44321_2026_460_MOESM6_ESM.zip › Source data Figure3/FIG 3H.xlsx]

## Sheet: PSMA
	0H						24H							48H
EV	0.222	0.2182	0.2103	0.1951	0.2195		EV	0.287	0.2928	0.3137	0.2842	0.3093		EV	0.5646	0.5715	0.6378	0.5555	0.5437
PAMP	0.227	0.2231	0.2449	0.22	0.2246		PAMP	0.2862	0.2921	0.3076	0.2753	0.3131		PAMP	0.5296	0.5376	0.5205	0.5342	0.5202
PAMPmut	0.2084	0.221	0.2077	0.2096	0.1951		PAMPmut	0.2874	0.2687	0.2966	0.2914	0.3108		PAMPmut	0.6118	0.4893	0.5481	0.5824	0.6387
72H							96H
EV	1.1028	1.002	1.0989	0.9663	0.9702		EV	1.565	1.5666	1.6414	1.6247	1.6624
PAMP	0.9886	0.9168	0.9681	0.8535	0.9317		PAMP	1.3313	1.4058	1.3523	1.3483	1.367
PAMPmut	1.0577	1.0416	1.0903	1.1368	1.113		PAMPmut	1.5784	1.4154	1.524	1.5171	1.5095
	0H		24H						average		48H						average
EV	0		EV	0.292793	0.341888	0.491679	0.456689	0.409112	0.398432		EV	1.54324	1.61916	2.03281	1.84726	1.47699	1.70389
PAMP	0		PAMP	0.260793	0.309278	0.256023	0.251364	0.394034	0.294298		PAMP	1.33304	1.40968	1.12536	1.42818	1.31612	1.32248
PAMPmut	0		PAMPmut	0.379079	0.215837	0.428021	0.390267	0.593029	0.401247		PAMPmut	1.9357	1.21403	1.6389	1.77863	2.27371	1.76819
72H						average		96H						average
EV	3.96757	3.59212	4.22539	3.95284	3.42005	3.83159		EV	6.04955	6.17965	6.80504	7.32752	6.57358	6.58707
PAMP	3.35507	3.10937	2.95304	2.87955	3.14826	3.08906		PAMP	4.86476	5.30121	4.52185	5.12864	5.08638	4.98057
PAMPmut	4.07534	3.71312	4.2494	4.42366	4.70477	4.23326		PAMPmut	6.5739	5.40452	6.33751	6.23807	6.73706	6.25821
		0h	24h	48h	72h	96h		P	96H
	EV	0	0.398432	1.70389	3.83159	6.58707		EV	0.00437684
	PAMP	0	0.294298	1.32248	3.08906	4.98057		PAMP
	PAMPmut	0	0.401247	1.76819	4.23326	6.25821		PAMPmut	0.0158896
	error	0H	24H	48H	72H	96H
	EV	0	0.0364415	0.10325	0.144047	0.229225
	PAMP	0	0.0270209	0.0537524	0.0827871	0.134121
	PAMPmut	0	0.0602022	0.174288	0.166481	0.230697
