# Supplementary material for: PAMP orchestrates proline metabolic rewiring to suppress LUAD via PYCR1 inhibition
Source: EMBO Mol Med. 2026 Jun 9;18(7):2867–95. doi: 10.1038/s44321-026-00460-2 (PMC13365495; doi:10.1038/s44321-026-00460-2)
Supplement: Supplementary file 6 — Source data Fig. 3 [file 44321_2026_460_MOESM6_ESM.zip › Source data Figure3/FIG 3I.xlsx]

## Sheet: Sheet1
PSMA
0H								24H								48H
EV	0.2288	0.1857	0.2352	0.2315	0.2381			EV	0.3084	0.3213	0.2594	0.2555	0.282			EV	0.5295	0.5223	0.5102	0.4807	0.4654
ORF	0.2319	0.2156	0.2261	0.2028	0.2279			ORF	0.2502	0.3099	0.2263	0.2203	0.2296			ORF	0.404	0.4189	0.3988	0.405	0.4005
ORFmut	0.2127	0.2279	0.2131	0.2009	0.2224			ORFmut	0.2705	0.2558	0.2627	0.2615	0.2523			ORFmut	0.5157	0.4973	0.4857	0.4939	0.5114
72H								96H
EV	1.3815	1.3463	1.1961	1.2717	1.1			EV	2.0023	1.9411	1.9038	1.9195	1.9632
ORF	0.7535	0.6635	0.7289	0.6996	0.8166			ORF	1.4271	1.396	1.4168	1.4039	1.3788
ORFmut	1.0057	1.0597	0.9471	0.9474	1.0507			ORFmut	1.7346	1.7795	1.7639	1.7214	1.6447
0H			24H						average		48H						average
EV	0		EV	0.347902	0.73021	0.102891	0.103672	0.184376	0.29381		EV	1.31425	1.8126	1.16922	1.07646	0.954641	1.26543
ORF	0		ORF	0.0789133	0.437384	0.000884564	0.0862919	0.00745941	0.122187		ORF	0.74213	0.94295	0.763821	0.997041	0.75735	0.840659
ORFmut	0		ORFmut	0.271744	0.122422	0.232755	0.301643	0.134442	0.212601		ORFmut	1.42454	1.1821	1.27921	1.45844	1.29946	1.32875
			72H						average		96H						average
			EV	5.03802	6.24987	4.08546	4.4933	3.61991	4.69731		EV	7.75131	9.45288	7.09439	7.29158	7.24528	7.76709
			ORF	2.24925	2.07746	2.22379	2.4497	2.58315	2.31667		ORF	5.15395	5.47495	5.26625	5.92258	5.05002	5.37355
			ORFmut	3.72826	3.64985	3.44439	3.71578	3.72437	3.65253		ORFmut	7.15515	6.80825	7.27733	7.56844	6.39523	7.04088
		0h	24h	48h	72h	96h		error	0h	24h	48h	72h	96h	P(96h)
	EV	0	0.29381	1.26543	4.69731	7.76709		EV	0	0.117887	0.148885	0.452951	0.435492	0.00354683	ev vs psma
	ORF	0	0.122187	0.840659	2.31667	5.37355		ORF	0	0.0807425	0.0536056	0.089192	0.154294	0.184212	ev vs att
	ORFmut	0	0.212601	1.32875	3.65253	7.04088		ORFmut	0	0.0361064	0.0504052	0.0539557	0.20227	0.000239047	psma vs att
