# Supplementary material for: PAMP orchestrates proline metabolic rewiring to suppress LUAD via PYCR1 inhibition
Source: EMBO Mol Med. 2026 Jun 9;18(7):2867–95. doi: 10.1038/s44321-026-00460-2 (PMC13365495; doi:10.1038/s44321-026-00460-2)
Supplement: Supplementary file 6 — Source data Fig. 3 [file 44321_2026_460_MOESM6_ESM.zip › Source data Figure3/FIG 3K.xlsx]

## Sheet: Sheet1
	EV	EV	EV	EV	EV	AVERAGE		PAMP	PAMP	PAMP	PAMP	PAMP	AVERAGE		PAMPmut	PAMPmut	PAMPmut	PAMPmut	PAMPmut	AVERAGE
0	0	0	0	0	0	0		0	0	0	0	0	0		0	0	0	0	0	0
5	20.0449	18.0619	19.6611	23.9604	18.9348	20.1326		16.0782	16.9486	17.4022	14.3681	14.7445	15.9083		22.9655	24.1968	21.8027	29.7124	19.6339	23.6622
10	31.539	22.0765	22.1223	30.1717	25.2117	26.2242		22.4016	21.865	19.228	19.9423	19.435	20.5744		21.6911	20.5883	29.5496	31.5905	25.446	25.7731
15	37.2635	28.4468	22.9855	36.998	28.1612	30.771		22.6971	24.6408	20.9988	24.7105	27.5683	24.1231		29.2777	29.9637	25.5983	29.4037	33.2513	29.4989
20	47.2589	32.5776	44.6031	47.5288	40.2794	42.4495		29.2322	30.7727	29.577	34.402	29.1911	30.635		39.8449	36.1216	39.1081	41.1825	38.9559	39.0426
25	79.4774	61.5899	56.7112	78.5973	57.1302	66.7012		35.5222	38.1119	36.2255	36.2459	38.6442	36.9499		53.6648	53.1106	62.8282	75.7874	70.9701	63.2722
	EV	PAMP	PAMPmut		error	EV	PAMP	PAMPmut		P	EV	PAMP	PAMPmut
0	0	0	0		0	0	0	0		25	0.00408287		0.00407174
5	20.1326	15.9083	23.6622		5	1.01501	0.594542	1.6891
10	26.2242	20.5744	25.7731		10	1.98599	0.652499	2.14192
15	30.771	24.1231	29.4989		15	2.77268	1.10176	1.21593
20	42.4495	30.635	39.0426		20	2.79045	0.984412	0.82967
25	66.7012	36.9499	63.2722		25	5.11017	0.60331	4.53678
