# Supplementary material for: PAMP orchestrates proline metabolic rewiring to suppress LUAD via PYCR1 inhibition
Source: EMBO Mol Med. 2026 Jun 9;18(7):2867–95. doi: 10.1038/s44321-026-00460-2 (PMC13365495; doi:10.1038/s44321-026-00460-2)
Supplement: Supplementary file 7 — Source data Fig. 4 [file 44321_2026_460_MOESM7_ESM.zip]

Archive with 25 entries (20 files):
- Source data Figure4/
- Source data Figure4/FIG 4B,4C.xlsx
- Source data Figure4/FIG 4D/
- Source data Figure4/FIG 4D/flag.png
- Source data Figure4/FIG 4D/left-PAMP.png
- Source data Figure4/FIG 4D/left-pycr1.png
- Source data Figure4/FIG 4D/right-PAMP1.png
- Source data Figure4/FIG 4D/right-PAMP2.png
- Source data Figure4/FIG 4D/right-pycr1-1.png
- Source data Figure4/FIG 4D/right-pycr1-2.png
- Source data Figure4/FIG 4E/
- Source data Figure4/FIG 4E/Merge.tif
- Source data Figure4/FIG 4E/Mito-Tracker.tif
- Source data Figure4/FIG 4E/PAMP.tif
- Source data Figure4/FIG 4E/PYCR1.tif
- Source data Figure4/FIG 4F.xlsx
- Source data Figure4/FIG 4G,4H.xlsx
- Source data Figure4/FIG 4I/
- Source data Figure4/FIG 4I/2024-05-11_Pycr3_8bit.png
- Source data Figure4/FIG 4I/A549-GAPDH.png
- Source data Figure4/FIG 4I/H460-GAPDH.png
- Source data Figure4/FIG 4I/H460-PYCR1.png
- Source data Figure4/FIG 4J/
- Source data Figure4/FIG 4J/GAPDH.png
- Source data Figure4/FIG 4J/PAMP.png
