# Supplementary material for: PAMP orchestrates proline metabolic rewiring to suppress LUAD via PYCR1 inhibition
Source: EMBO Mol Med. 2026 Jun 9;18(7):2867–95. doi: 10.1038/s44321-026-00460-2 (PMC13365495; doi:10.1038/s44321-026-00460-2)
Supplement: Supplementary file 7 — Source data Fig. 4 [file 44321_2026_460_MOESM7_ESM.zip › Source data Figure4/FIG 4B,4C.xlsx]

## Sheet: GO
		ONTOLOGY	ID	Description	GeneRatio	BgRatio	pvalue	LOG(pvalue)	p.adjust	qvalue	geneID	Count
up
	GO:0007584	BP	GO:0007584	response to nutrient	13/287	154/18903	6.73106e-07	6.17192	0.0019577	0.00177346	BGLAP/F5/FKBP1B/IGFBP2/CYP26A1/ASCL1/F7/LIPG/BMP7/LOC102724560/CBS/HMOX1/CYBB
	GO:0048732	BP	GO:0048732	gland development	22/287	441/18903	1.15397e-06	5.93781	0.0019577	0.00177346	RAP1GAP/INHBB/TFCP2L1/UGT1A6/UGT1A9/EAF2/EPHB3/PSAPL1/AREG/COBL/HGF/BAAT/ASCL1/HNF1A/BCL11B/SERPINF1/NOG/HNF4A/BMP7/HMOX1/NR0B1/APLN
	GO:1901605	BP	GO:1901605	alpha-amino acid metabolic process	14/287	205/18903	3.18812e-06	5.49647	0.00360577	0.00326643	RIMKLA/ODC1/HAAO/TDH/GLDC/BAAT/ASRGL1/SLC7A7/CRYM/PRODH2/HNF4A/LOC102724560/CBS/PRODH
	GO:0033273	BP	GO:0033273	response to vitamin	9/287	86/18903	6.25785e-06	5.20357	0.00530822	0.00480866	BGLAP/F5/FKBP1B/CYP26A1/ASCL1/F7/BMP7/LOC102724560/CBS
	GO:1901606	BP	GO:1901606	alpha-amino acid catabolic process	9/287	95/18903	1.41958e-05	4.84784	0.00916583	0.00830323	HAAO/TDH/GLDC/ASRGL1/CRYM/PRODH2/LOC102724560/CBS/PRODH
	GO:0006801	BP	GO:0006801	superoxide metabolic process	8/287	74/18903	1.62084e-05	4.79026	0.00916583	0.00830323	NCF2/BST1/SYK/H19/BMP7/LOC102724560/CBS/CYBB
	GO:0010749	BP	GO:0010749	regulation of nitric oxide mediated signal transduction	4/287	12/18903	2.34006e-05	4.63077	0.0113426	0.0102752	GUCY1A1/THBS1/LOC102724560/CBS
	GO:0010976	BP	GO:0010976	positive regulation of neuron projection development	11/287	157/18903	2.87456e-05	4.54143	0.0114447	0.0103677	TRIM67/FKBP1B/SERPINI1/PACSIN1/CAMK2B/COBL/HGF/RET/CUX2/SERPINF1/BMP7
	GO:0009636	BP	GO:0009636	response to toxic substance	14/287	250/18903	3.03574e-05	4.51774	0.0114447	0.0103677	INHBB/ABCB6/ABCG2/PDGFRB/SLC17A3/DDC/TTPA/H19/PDZD3/DHRS2/GPX2/NUPR1/SRXN1/BMP7
	GO:0006520	BP	GO:0006520	cellular amino acid metabolic process	15/287	289/18903	3.82769e-05	4.41706	0.0129874	0.0117651	RIMKLA/ODC1/HAAO/DDC/TDH/GLDC/BAAT/ASRGL1/SLC7A7/CRYM/PRODH2/HNF4A/LOC102724560/CBS/PRODH
	GO:0031960	BP	GO:0031960	response to corticosteroid	11/287	165/18903	4.54262e-05	4.34269	0.0140119	0.0126932	BGLAP/IGFBP2/AREG/BMP6/CPN1/AVPR1A/FLT3/SCNN1B/SERPINF1/AQP4/CYBB
	GO:0009063	BP	GO:0009063	cellular amino acid catabolic process	9/287	113/18903	5.68736e-05	4.24509	0.016081	0.0145676	HAAO/TDH/GLDC/ASRGL1/CRYM/PRODH2/LOC102724560/CBS/PRODH
down	GO:0002237	BP	GO:0002237	response to molecule of bacterial origin	30/393	360/18903	1.18251e-10	-9.92719	2.76709e-07	2.2519e-07	PTAFR/ZC3H12A/VCAM1/CSF1/S100A9/TNFSF4/PTGS2/IL1B/UGT1A1/IRAK2/WNT5A/CXCL8/PPBP/CXCL1/CXCL2/CXCL5/CXCL3/PCSK1/CD14/TNFAIP3/SOD2/IL6/ABCA1/TLR4/ASS1/DMBT1/KLRK1/KLRC4-KLRK1/CX3CL1/CSF3	30
	GO:0032496	BP	GO:0032496	response to lipopolysaccharide	29/393	339/18903	1.30925e-10	-9.88298	2.76709e-07	2.2519e-07	PTAFR/ZC3H12A/VCAM1/CSF1/S100A9/TNFSF4/PTGS2/IL1B/UGT1A1/IRAK2/WNT5A/CXCL8/PPBP/CXCL1/CXCL2/CXCL5/CXCL3/PCSK1/CD14/TNFAIP3/SOD2/IL6/ABCA1/TLR4/ASS1/KLRK1/KLRC4-KLRK1/CX3CL1/CSF3	29
	GO:0009615	BP	GO:0009615	response to virus	31/393	409/18903	6.0526e-10	-9.21806	8.52812e-07	6.94032e-07	IFI6/ZC3H12A/IFI44L/IFI44/GBP3/IFI16/TNFSF4/LYST/IL1B/DTX3L/DDX60/SERINC5/IFNGR1/TNFAIP3/IL6/IFNE/IFIT2/IFIT3/IFIT1/DMBT1/IFITM3/IFITM1/BIRC3/STAT2/OASL/DCLK1/IRF9/HIF1A/IFI27/ITGAX/BST2	31
	GO:0019221	BP	GO:0019221	cytokine-mediated signaling pathway	34/393	496/18903	1.21173e-09	-8.9166	9.24313e-07	7.52221e-07	CSF1/IL1RL1/IL1B/IRAK2/WNT5A/SLIT2/KIT/CXCL8/PPBP/CXCL1/CXCL2/CXCL5/CXCL3/IL31RA/EGR1/IL22RA2/IFNGR1/TNFAIP3/IL6/ANGPT1/IFNE/MIR27B/UGCG/IFITM3/IFITM1/BIRC3/STAT2/OASL/HIF1A/IFI27/DUOX1/CX3CL1/CSF3/STAT5A	34
	GO:0051607	BP	GO:0051607	defense response to virus	26/393	304/18903	1.22319e-09	-8.91251	9.24313e-07	7.52221e-07	IFI6/ZC3H12A/IFI44L/GBP3/IFI16/LYST/IL1B/DTX3L/DDX60/SERINC5/TNFAIP3/IL6/IFNE/IFIT2/IFIT3/IFIT1/DMBT1/IFITM3/IFITM1/BIRC3/STAT2/OASL/IRF9/IFI27/ITGAX/BST2	26
	GO:0140546	BP	GO:0140546	defense response to symbiont	26/393	305/18903	1.31201e-09	-8.88206	9.24313e-07	7.52221e-07	IFI6/ZC3H12A/IFI44L/GBP3/IFI16/LYST/IL1B/DTX3L/DDX60/SERINC5/TNFAIP3/IL6/IFNE/IFIT2/IFIT3/IFIT1/DMBT1/IFITM3/IFITM1/BIRC3/STAT2/OASL/IRF9/IFI27/ITGAX/BST2	26
	GO:0071222	BP	GO:0071222	cellular response to lipopolysaccharide	22/393	222/18903	1.5497e-09	-8.80975	9.35798e-07	7.61568e-07	PTAFR/ZC3H12A/TNFSF4/IL1B/IRAK2/WNT5A/CXCL8/PPBP/CXCL1/CXCL2/CXCL5/CXCL3/CD14/TNFAIP3/IL6/ABCA1/TLR4/ASS1/KLRK1/KLRC4-KLRK1/CX3CL1/CSF3	22
	GO:0071219	BP	GO:0071219	cellular response to molecule of bacterial origin	22/393	234/18903	4.15855e-09	-8.38106	2.19727e-06	1.78818e-06	PTAFR/ZC3H12A/TNFSF4/IL1B/IRAK2/WNT5A/CXCL8/PPBP/CXCL1/CXCL2/CXCL5/CXCL3/CD14/TNFAIP3/IL6/ABCA1/TLR4/ASS1/KLRK1/KLRC4-KLRK1/CX3CL1/CSF3	22
	-9.92719
	-9.88298
	-9.21806
	-8.9166
	-8.91251
	-8.88206
	-8.80975
	4.63077
	4.79026
	4.84784
	5.20357
	5.49647
	5.93781
	6.17192

## Sheet: KEGG
up	ID	Description	GeneRatio	BgRatio	pvalue	log(pvalue)	p.adjust	qvalue	geneID	Count
	hsa04976	Bile secretion	9/151	89/8579	2.4465e-05	4.61145	0.00592053	0.00543381	54578/54600/7363/10720/9429/570/486/361/478	9
	hsa04960	Aldosterone-regulated sodium reabsorption	5/151	37/8579	0.000437452	3.35907	0.0405545	0.0372205	2810/486/3758/6338/478	5
	hsa04020	Calcium signaling pathway	13/151	253/8579	0.000502742	3.29865	0.0405545	0.0372205	5159/147/3274/2264/816/3082/774/5979/552/91860/6543/85366/4773	13
	hsa04022	cGMP-PKG signaling pathway	10/151	167/8579	0.000706292	3.15102	0.0427307	0.0392178	2982/147/7225/486/3764/91860/478/6543/85366/4773	10
	hsa00860	Porphyrin metabolism	5/151	43/8579	0.000887533	3.05182	0.0429566	0.0394251	54578/54600/7363/10720/3162	5
	hsa00830	Retinol metabolism	6/151	68/8579	0.00119966	2.92094	0.0471954	0.0433155	54578/54600/7363/10720/1592/53630	6
	hsa04360	Axon guidance	10/151	182/8579	0.00136516	2.86482	0.0471954	0.0433155	2049/7222/816/9723/6585/29984/7225/10154/4773/655	10
	hsa00053	Ascorbate and aldarate metabolism	4/151	30/8579	0.00176992	2.75205	0.0532852	0.0489046	54578/54600/7363/10720	4
	hsa04971	Gastric acid secretion	6/151	76/8579	0.00213588	2.67042	0.0532852	0.0489046	3274/816/3758/91860/478/85366	6
	hsa04974	Protein digestion and absorption	7/151	103/8579	0.00220187	2.65721	0.0532852	0.0489046	6519/2006/136227/486/9056/478/6543	7
down	hsa05146	Amoebiasis	14/211	102/8579	1.69731e-07	6.77024	3.85892e-05	3.44747e-05	7042/3553/2335/3576/2919/2920/2921/929/5272/3569/7099/4583/6318/1287	14
	hsa05144	Malaria	10/211	50/8579	2.84791e-07	6.54547	3.85892e-05	3.44747e-05	7412/7042/3553/3576/3569/7099/22914/100528032/4035/1440	10
	hsa04657	IL-17 signaling pathway	13/211	94/8579	4.33667e-07	6.36284	3.91746e-05	3.49977e-05	6280/5743/3553/3576/2919/2920/6374/2921/7128/3569/3934/1440/2354	13
	hsa05323	Rheumatoid arthritis	12/211	93/8579	2.5904e-06	5.58663	0.000175499	0.000156787	1435/7042/3553/3576/2919/2920/6374/2921/3122/3569/284/7099	12
	hsa04668	TNF signaling pathway	13/211	114/8579	4.04578e-06	5.393	0.000219281	0.000195901	7412/1435/5743/3553/2919/2920/6374/2921/7128/3569/330/6376/84699	13
	hsa05134	Legionellosis	9/211	56/8579	7.71567e-06	5.11263	0.000328141	0.000293154	3553/3576/2919/2920/2921/929/3569/7099/718	9
	hsa04064	NF-kappa B signaling pathway	12/211	104/8579	8.47597e-06	5.07181	0.000328141	0.000293154	7412/5743/3553/3576/2919/2920/2921/929/7128/7099/330/8740	12
	hsa04621	NOD-like receptor signaling pathway	16/211	186/8579	1.27953e-05	4.89295	0.00043344	0.000387226	2635/10628/3428/3553/3576/2919/2920/2921/7128/3569/10135/7099/330/6773/10379/4210	16
	-6.77024
	-6.54547
	-6.36284
	-5.58663
	-5.393
	-5.11263
	2.75205
	2.86482
	2.92094
	3.05182
	3.15102
	3.29865
	3.35907
	4.61145
