# Supplementary material for: PAMP orchestrates proline metabolic rewiring to suppress LUAD via PYCR1 inhibition
Source: EMBO Mol Med. 2026 Jun 9;18(7):2867–95. doi: 10.1038/s44321-026-00460-2 (PMC13365495; doi:10.1038/s44321-026-00460-2)
Supplement: Supplementary file 7 — Source data Fig. 4 [file 44321_2026_460_MOESM7_ESM.zip › Source data Figure4/FIG 4F.xlsx]

## Sheet: GSEA
ID	Description	GeneRatio	BgRatio	pvalue	p.adjust	geneID
hsa04976	Bile secretion	13/151	89/8579	2.4465e-05	0.000986756	UGT1A8/UGT1A6/UGT2B4/UGT2B11/ABCG2/BAAT/FXYD2/AQP4/ATP1A3/AKR1D1/BAAT/CYP27A1/CYP46A1
hsa04960	Aldosterone-regulated sodium reabsorption	11/151	37/8579	0.000437452	0.00675908	SFN/FXYD2/KCNJ1/SCNN1B/ATP1A3/SCNN1G/KCNJ1/SCNN1B/FXYD2/ATP1A3/SFN
hsa04020	Calcium signaling pathway	35/151	253/8579	0.000502742	0.00675908	PDGFRB/ADRA1B/HRH2/FGFR4/CAMK2B/HGF/CACNA1C/RET/AVPR1A/CACNA1B/SLC8A2/MYLK2/NFATC2/ATP2B3/AVPR1A/MYLK2/CAMK2B/PLCB2/ADRA1B/TACR1/PDGFRB/BST1/RYR1/PDE1A/HRH2/CACNA1B/P2RX3/SLC8A2/GRM1/CACNA1A/CACNA1D/PDGFRA/TNNC1/PDE1C/CHRM3
hsa04022	cGMP-PKG signaling pathway	10/151	167/8579	0.000706292	0.00712178	CACNA1A/ADRA1B/TRPC6/FXYD2/KCNJ8/CACNA1B/ATP1A3/SLC8A2/MYLK2/NFATC2
hsa00860	Porphyrin metabolism	18/151	43/8579	0.000887533	0.00715943	UGT1A8/UGT1A6/UGT2B4/UGT2B11/HMOX1/UGT1A5/UGT2B11/UGT2B4/UGT1A9/UGT2B10/HMOX1/UGT1A6/UGT1A8/HMOX2/UGT2B15/FTH1/HMBS/UGT1A4
hsa00830	Retinol metabolism	20/151	68/8579	0.00119966	0.0078659	UGT1A8/UGT1A6/UGT2B4/UGT2B11/CYP26A1/BCO1/UGT1A5/ALDH1A2/CYP2C8/UGT2B11/ADH1C/UGT2B4/ADH6/UGT1A9/UGT2B10/CYP26A1/LRAT/CYP2C18/UGT1A6/BCO1
hsa04360	Axon guidance	29/151	182/8579	0.00136516	0.0078659	EPHB3/TRPC3/CAMK2B/SEMA3E/SLIT1/RHOD/TRPC6/PLXNC1/NFATC2/BMP7/EPHA3/CXCL12/SEMA5B/SEMA3E/EPHB3/RHOD/SEMA3G/EPHB1/PLXNC1/NFATC2/SLIT1/EPHA7/SEMA7A/SEMA6D/PLXNA2/HRAS/UNC5A/EFNA2/NTN1
hsa00053	Ascorbate and aldarate metabolism	11/151	30/8579	0.00176992	0.00888086	UGT1A8/UGT1A6/UGT2B4/UGT2B11/UGT1A5/UGT2B11/UGT2B4/UGT1A9/UGT2B10/UGT1A6/UGT1A8
hsa04971	Gastric acid secretion	6/151	76/8579	0.00213588	0.00888086	HRH2/CAMK2B/KCNJ1/CACNA1B/ATP1A3/MYLK2
hsa04974	Protein digestion and absorption	25/151	103/8579	0.00220187	0.00888086	SLC3A1/ELN/TTC36/FXYD2/SLC7A7/ATP1A3/SLC8A2/SEC11C/SRPRB/SEC61G/SRP19/SRP68/SRPRA/SPCS2/SRP14/SEC61A1/SPCS1/SEC62/SEC11A/IMMP2L/SEC61B/IMMP1L/SRP9P1/OXA1L/SRP72
hsa00040	Pentose and glucuronate interconversions	11/151	36/8579	0.00350606	0.0128555	UGT1A8/UGT1A6/UGT2B4/UGT2B11/UGT1A5/UGT2B11/UGT2B4/UGT1A9/UGT2B10/UGT1A6/UGT1A8
hsa04978	Mineral absorption	11/151	60/8579	0.00396477	0.013326	FXYD2/ATP1A3/SLC8A2/F2RL2/HMOX1/SCNN1G/KCNJ1/SCNN1B/FXYD2/ATP1A3/SFN
hsa00140	Steroid hormone biosynthesis	6/151	62/8579	0.0045678	0.0141719	UGT1A8/UGT1A6/UGT2B4/UGT2B11/SULT2B1/SOAT2
hsa04970	Salivary secretion	6/151	93/8579	0.00583778	0.0168184	BST1/CACNA1A/ADRA1B/FXYD2/CACNA1B/ATP1A3
hsa05204	Chemical carcinogenesis - DNA adducts	16/151	69/8579	0.00719328	0.0193419	UGT1A8/UGT1A6/UGT2B4/UGT2B11/NAT1/PYCARD/CASP1/NFKB1/NFKBIA/IFNA1/IKBKE/IFNA13/IL1B/IL33/IL6/IFNA8
hsa04950	Maturity onset diabetes of the young	11/151	26/8579	0.0103299	0.0253021	HNF1A/FOXA3/HNF4A/HNF4A/PKLR/FOXA3/HNF1A/HHEX/BHLHA15/MAFA/FOXA2
hsa04015	Rap1 signaling pathway	9/151	210/8579	0.0117423	0.0253021	RAP1GAP/RASSF5/PDGFRB/FGFR4/HGF/PGF/THBS1/CACNA1B/ITGAL
hsa04350	TGF-beta signaling pathway	13/151	108/8579	0.0118347	0.0253021	INHBB/FST/BMP6/THBS1/NOG/BMP7/ACVRL1/TGFB2/TGFBR2/GDF5/LEFTY1/ACVR1C/LEFTY2
hsa00980	Metabolism of xenobiotics by cytochrome P450	27/151	78/8579	0.0119192	0.0253021	UGT1A8/UGT1A6/UGT2B4/UGT2B11/CBR3/UGT1A5/CYP2C8/UGT2B11/ADH1C/UGT2B4/ADH6/UGT1A9/UGT2B10/CYP2C18/UGT1A6/UGT1A8/CYP2C9/AKR1C2/GSTM1/CYP1A1/GSTP1/UGT2B15/CYP1B1/UGT1A4/GSTA2/CYP2E1/GSTM4
hsa00983	Drug metabolism - other enzymes	27/151	80/8579	0.0132006	0.0266211	UGT1A8/UGT1A6/UGT2B4/UGT2B11/NAT1/UGT1A5/CYP2C8/UGT2B11/FMO3/ADH1C/UGT2B4/ADH6/UGT1A9/UGT2B10/CYP2C18/UGT1A6/FMO1/UGT1A8/CYP2C9/GSTM1/MAOB/GSTP1/UGT2B15/UGT1A4/GSTA2/CYP2E1/GSTM4
hsa00330	Arginine and proline metabolism	19/151	50/8579	0.014748	0.0274323	CKM/PRODH/PRODH2/ODC1/CKB/PYCR1/PYCR3/SRM/MAOB/ARG2/ASL/AGMAT/GLS2/NOS3/ALDH1B1/GOT1/HLA-DRB5/PFDN4P1/IGHV3-75
hsa04670	Leukocyte transendothelial migration	24/151	115/8579	0.0157554	0.0302603	NCF2/RASSF5/ESAM/ITGAL/CLDN14/CYBB/CLDN14/CXCL12/ITGAL/NCF2/CLDN5/CYBB/CDH5/ESAM/RASSF5/MYL2/NOX1/MYL9/CLDN9/VAV3/CTNNA2/CLDN3/PIK3R3/NCF1
hsa04261	Adrenergic signaling in cardiomyocytes	7/151	154/8579	0.0188496	0.0345577	ADRA1B/CAMK2B/FXYD2/PPP1R1A/CACNA1B/ATP1A3/SLC8A2
