# Supplementary material for: PAMP orchestrates proline metabolic rewiring to suppress LUAD via PYCR1 inhibition
Source: EMBO Mol Med. 2026 Jun 9;18(7):2867–95. doi: 10.1038/s44321-026-00460-2 (PMC13365495; doi:10.1038/s44321-026-00460-2)
Supplement: Supplementary file 7 — Source data Fig. 4 [file 44321_2026_460_MOESM7_ESM.zip › Source data Figure4/FIG 4G,4H.xlsx]

## Sheet: Sheet2
group	lacZ	lacZ	lacZ	lacZ	Ko PAMP	Ko PAMP	Ko PAMP	Ko PAMP
sample	all_C1	all_C2	all_C3	all_C4	all_ko1	all_ko2	all_ko3	all_ko4		Proline
Myricitrin	1.14301e+06	542527	1.1783e+06	1.06606e+06	3.15076e+07	1.80879e+07	1.60253e+07	747723		lacZ	2.18419e+09	1.73844e+09	2.42523e+09	1.83457e+09		2.0456e+09
Deoxyribose 5-Phosphate	418984	311706	338645	315296	1.79865e+06	1.20325e+06	1.59651e+06	349933		Ko PAMP	2.44531e+09	2.7428e+09	2.54052e+09	2.36715e+09		2.52394e+09
PI 38:4	291696	298459	159499	139371	830908	232428	1.10053e+06	872301							average	error
Glycerol-3-phosphate	4.77478e+06	3.30683e+06	7.54363e+06	5.29459e+06	2.00612e+07	1.31753e+07	1.82446e+07	1.50183e+07		lacZ	1.06775	0.849839	1.18558	0.896835	1	0.0775782
2-Deoxyuridine	3.47492e+07	1.4551e+07	9.34202e+06	1.65717e+07	8.4586e+07	7.49254e+07	3.98573e+07	2.52579e+07		KO PAMP	1.1954	1.34082	1.24194	1.15719	1.23384	0.0457827
2-deoxyglucose-6-phosphate	2.65486e+08	2.4316e+08	5.09091e+08	2.39582e+08	8.77353e+08	6.60892e+08	7.775e+08	1.15786e+09
2-[(3S)-1-(2-Thienylmethyl)-3-pyrrolidinyl]-1,3-benzoxazole	6.94563e+06	1.88182e+06	1.60189e+06	2.9272e+06	8.9849e+06	1.2544e+07	7.72156e+06	6.61075e+06		lacZ	1.06775	0.849839	1.18558	0.896835
2'-Deoxyuridine	4.01604e+07	2.41663e+07	1.77862e+07	2.6432e+07	1.02558e+08	9.61377e+07	5.18479e+07	3.41407e+07		Ko PAMP	1.1954	1.34082	1.24194	1.15719
Prolylglycine	9.0376e+07	6.17398e+07	3.06553e+07	3.3653e+07	1.65885e+08	1.52212e+08	1.81315e+08	4.99388e+07
3-Methoxyflavone	4.08336e+06	4.49119e+06	2.02978e+06	4.19876e+06	7.81248e+06	1.09139e+07	1.1829e+07	5.13684e+06			group	value
8-{[4-(1H-pyrrol-1-yl)piperidino]sulfonyl}quinoline	7.03813e+06	2.17674e+06	1.75868e+06	1.89134e+06	7.25829e+06	9.43132e+06	8.04451e+06	4.43869e+06			lacZ	1.06775		P
Thiamine	8.4474e+07	1.03066e+08	8.43834e+07	9.23885e+07	2.22758e+08	2.02647e+08	1.56279e+08	2.37153e+08			lacZ	0.849839		0.0363428
L-Asparagine	8.4474e+07	1.03066e+08	9.09382e+07	1.00386e+08	2.22758e+08	2.19611e+08	1.68931e+08	2.37153e+08			lacZ	1.18558
Guanine	2.01784e+08	1.7537e+08	1.51223e+08	2.2395e+08	4.22924e+08	5.78905e+08	3.56966e+08	2.89459e+08			lacZ	0.896835
WMH	2.49314e+06	2.8248e+06	2.13703e+06	1.94325e+06	3.30966e+06	3.50996e+06	7.08338e+06	6.25776e+06			Ko PAMP	1.1954
FNK	1.30652e+06	2.76422e+06	1.10255e+06	1.66847e+06	3.52096e+06	2.55128e+06	4.26813e+06	4.11855e+06			Ko PAMP	1.34082
Isorhapontigenin	3.53696e+07	2.31635e+07	2.00563e+07	2.70706e+07	7.37239e+07	7.10405e+07	4.93585e+07	2.79737e+07			Ko PAMP	1.24194
1,4-Dihydro-1-Methyl-4-Oxo-3-Pyridinecarboxamide	1.2534e+06	584791	1.16339e+06	754667	1.85873e+06	1.98163e+06	1.66649e+06	2.35484e+06			Ko PAMP	1.15719
4-methoxy-6-[2-(4-methoxyphenyl)ethyl]-2H-pyran-2-one	1.19673e+07	5.21648e+06	2.81618e+06	3.70345e+06	1.38391e+07	1.07972e+07	1.32322e+07	1.07397e+07
Xanthosine	3.61332e+08	3.24267e+08	3.51315e+08	3.26503e+08	7.92617e+08	8.08294e+08	7.2916e+08	4.00445e+08
N-Acetyl-Asp-Glu	1.05808e+07	7.79373e+06	6.65009e+06	8.59517e+06	2.19015e+07	2.15805e+07	1.42151e+07	8.93902e+06
N'-[6-(tert-butyl)thieno[3,2-d]pyrimidin-4-yl]-4-methylbenzohydrazide	2.61096e+06	2.66603e+06	2.75791e+06	2.68517e+06	5.3906e+06	4.83589e+06	4.98444e+06	5.81961e+06
(2E)-6-hydroxy-2-methyl-6-(4-methylphenyl)hept-2-enoic acid	3.94556e+06	2.40994e+06	3.22098e+06	2.44259e+06	7.01363e+06	6.66787e+06	4.04173e+06	5.6992e+06
Guanosine triphosphate (GTP)	8.90532e+07	1.32793e+08	2.03099e+08	1.73118e+08	1.89778e+08	2.42254e+08	3.73309e+08	3.37767e+08
Taurocholic acid	852920	718335	869435	866542	1.49756e+06	1.86546e+06	2.08555e+06	830793
15(R)-Prostaglandin E2	1.00387e+07	7.7053e+06	5.45087e+06	5.00402e+06	1.76012e+07	1.55544e+07	9.24088e+06	1.00252e+07
Prostaglandin H1	9.98971e+06	2.7128e+06	8.26837e+06	7.92115e+06	1.48154e+07	1.61911e+07	1.44461e+07	8.24282e+06
XMP	1.55644e+07	1.11229e+07	1.2774e+07	1.35962e+07	3.39125e+07	2.25913e+07	1.47839e+07	2.62653e+07
11-Ketoetiocholanolone	1.95234e+06	1.37819e+06	1.25182e+06	1.39882e+06	2.27727e+06	2.82497e+06	2.30214e+06	3.5734e+06
TNK	3.521e+06	3.17607e+06	2.57032e+06	3.72972e+06	6.55598e+06	7.15025e+06	5.30649e+06	4.61822e+06
8-Hydroxyguanosine	4.5284e+06	3.03164e+06	4.98981e+06	5.41125e+06	7.30383e+06	1.07373e+07	5.73729e+06	8.09499e+06
20-Hydroxy-(5Z,8Z,11Z,14Z)-eicosatetraenoic acid	5.51672e+06	3.76224e+06	3.22936e+06	4.30303e+06	6.25628e+06	8.11621e+06	7.74228e+06	7.67789e+06
Folic acid	4.19584e+06	4.56342e+06	5.26715e+06	4.19895e+06	6.76259e+06	7.8499e+06	5.55416e+06	1.19789e+07
1-Methylguanine	1.17743e+06	907391	912191	1.23659e+06	2.05002e+06	2.40371e+06	1.81278e+06	1.15522e+06
Nicotinic acid adenine dinucleotide	2.22666e+07	2.43405e+07	1.99769e+07	2.491e+07	3.81877e+07	4.2091e+07	4.09543e+07	3.81811e+07
methyl 2-mercapto-1-methyl-1H-imidazole-5-carboxylate	1.00538e+08	7.93226e+07	1.06272e+08	9.08515e+07	1.53108e+08	1.55842e+08	1.44496e+08	2.01471e+08
2-hydroxy-6-[(8Z,11Z)-pentadeca-8,11,14-trien-1-yl]benzoic acid	4.0573e+07	4.60746e+07	4.46232e+07	3.06042e+07	1.0101e+08	6.73871e+07	6.06322e+07	5.14486e+07
5-Methyluridine	1.03921e+07	7.36273e+06	6.47729e+06	7.41338e+06	1.69974e+07	1.51912e+07	1.35809e+07	8.9364e+06
12-epi Leukotriene B4	6.96811e+06	3.71505e+06	3.42036e+06	4.43066e+06	5.95164e+06	8.6226e+06	7.69735e+06	9.33785e+06
3-benzyl-4-hydroxy-5-(4-hydroxyphenyl)-2,5-dihydrofuran-2-one	3.89498e+06	1.34737e+06	2.85412e+06	1.50943e+06	4.14473e+06	4.66621e+06	4.04152e+06	3.28986e+06
2,3-dihydro-2-spiro[1-(benzyl)piperidin-4-yl]-1,3-benzothiazole	2.18347e+06	1.26894e+06	2.5868e+06	2.28885e+06	3.52942e+06	3.49563e+06	3.39175e+06	3.52377e+06
Nicotinic acid	6.49011e+08	4.6928e+08	3.72049e+08	3.66695e+08	7.32506e+08	9.62565e+08	6.92283e+08	7.03105e+08
2'-O-Methylcytidine	1.40246e+06	1.11805e+06	953580	940432	1.97373e+06	1.95061e+06	2.1694e+06	1.21799e+06
N2-Methylguanosine	3.11884e+07	3.34794e+07	2.41018e+07	3.08044e+07	4.4516e+07	5.28075e+07	4.85041e+07	5.16931e+07
8(S)-Hydroxy-(5Z,9E,11Z,14Z)-eicosatetraenoic acid	7.08129e+06	5.07489e+06	5.39788e+06	6.00496e+06	7.90275e+06	9.64192e+06	1.21809e+07	9.11375e+06
2-[(3S)-1-Benzyl-3-pyrrolidinyl]-1-methyl-1H-benzimidazole	1.59957e+06	2.35582e+06	1.59017e+06	1.76773e+06	2.59877e+06	2.74367e+06	3.00868e+06	3.53041e+06
D-Glucosamine 6-phosphate	1.42773e+07	1.2898e+07	1.00217e+07	1.18145e+07	2.10574e+07	1.63354e+07	1.9476e+07	2.2462e+07
Quinolinic acid	41952.1	48106.5	51175	35057.5	67449.8	80688.9	54522.1	79885.2
LPE 22:5	2.69098e+06	2.78011e+06	1.79908e+06	1.95633e+06	3.21282e+06	3.3097e+06	4.53008e+06	3.71029e+06
2-Aminoadipic acid	7.61177e+07	6.1879e+07	6.29027e+07	6.12006e+07	1.23451e+08	1.31436e+08	7.28991e+07	8.8935e+07
1-Methylguanosine	2.68944e+07	3.55516e+07	2.08428e+07	2.80662e+07	4.11984e+07	4.18667e+07	5.35449e+07	3.99227e+07
6-Ketoprostaglandin F1α	1.49099e+07	9.89821e+06	1.74946e+07	9.62643e+06	1.70669e+07	2.35708e+07	1.74044e+07	2.29814e+07
PC 19:1_19:2	3.97358e+07	4.32924e+07	4.62502e+07	4.35704e+07	6.7802e+07	7.3265e+07	8.63794e+07	4.09912e+07
DNH	1.62321e+06	2.01184e+06	1.52201e+06	1.38399e+06	2.35717e+06	2.49982e+06	2.53452e+06	2.73743e+06
Glycolithocholic acid	1.38169e+06	1.20882e+06	664404	809022	1.45281e+06	1.81236e+06	1.47361e+06	1.55244e+06
Hydrocortisone acetate	4.12746e+06	3.43751e+06	3.26329e+06	3.80499e+06	6.31974e+06	5.95769e+06	4.68567e+06	5.60671e+06
13,14-Dihydro-15-keto Prostaglandin E2	7.33223e+06	6.33836e+06	5.45087e+06	5.86117e+06	1.20098e+07	1.12946e+07	8.38993e+06	6.57092e+06
Zeatin-7-N-glucoside	9.45255e+06	8.72961e+06	7.2343e+06	6.72002e+06	1.24171e+07	1.53666e+07	8.82145e+06	1.24307e+07
4-[2-(2-oxo-1-imidazolidinyl)ethyl]-1lambda~6~,4-thiazinane-1,1-dione	3.37995e+07	2.86558e+07	2.53306e+07	3.0275e+07	4.54524e+07	5.01671e+07	4.60662e+07	3.63925e+07
Morphine-3-glucuronide	2.75448e+06	2.55646e+06	2.29004e+06	2.20599e+06	2.97432e+06	3.91906e+06	3.87234e+06	3.94569e+06
2-Furoic acid	3.53025e+09	2.43007e+09	3.60571e+09	2.35702e+09	4.65062e+09	4.85766e+09	4.60078e+09	3.75169e+09
N-lactoyl-phenylalanine	6.68189e+07	7.78452e+07	5.45837e+07	7.4984e+07	8.9509e+07	7.93889e+07	1.1551e+08	1.19758e+08
Uridine 5'-Diphospho-N-Acetylgalactosamine	9.98719e+07	1.09553e+08	1.00219e+08	9.97643e+07	1.28602e+08	1.27385e+08	1.55343e+08	1.91778e+08
Thymine	3.69444e+07	2.84427e+07	2.82539e+07	3.16638e+07	5.4854e+07	5.23564e+07	4.53587e+07	3.17433e+07
3-[(methoxycarbonyl)amino]-2,2,3-trimethylbutanoic acid	2.31873e+08	2.7605e+08	2.28065e+08	2.6893e+08	3.34117e+08	2.74036e+08	4.15101e+08	4.54092e+08
(±)18-HEPE	2.71173e+07	2.37568e+07	2.0365e+07	2.32353e+07	3.42342e+07	3.88026e+07	3.57981e+07	2.88059e+07
5-Methoxyindole-3-Carbaldehyde	3.35008e+06	3.41964e+06	2.13262e+06	2.56595e+06	4.04249e+06	4.13793e+06	4.85833e+06	3.59543e+06
4-Oxoproline	3.38737e+09	5.17351e+09	3.4588e+09	3.38533e+09	5.70879e+09	4.7147e+09	6.87502e+09	4.79e+09
5-Hydroxyindole-3-acetic acid	740971	632285	767563	876985	900607	1.0376e+06	1.05981e+06	1.31844e+06
LPE 20:5	2.15915e+07	1.6054e+07	1.49406e+07	1.47724e+07	2.35517e+07	2.48195e+07	2.15962e+07	2.53616e+07
Pleuromutilin	1.32541e+07	1.30831e+07	7.96255e+06	9.68152e+06	1.62184e+07	1.69617e+07	1.46602e+07	1.41676e+07
N-acetyl-D-glucosamine	3.8486e+08	4.33606e+08	3.10367e+08	3.5438e+08	5.40672e+08	5.10695e+08	6.19145e+08	4.12425e+08
Nicotinamide adenine dinucleotide (NAD+)	1.06386e+08	1.40679e+08	1.01375e+08	1.11299e+08	1.64787e+08	1.62042e+08	1.64421e+08	1.51607e+08
FMK	1.36886e+06	1.34901e+06	1.21752e+06	1.20718e+06	1.60968e+06	1.94925e+06	1.64613e+06	1.97389e+06
Cystine	1.24838e+07	8.81729e+06	1.48252e+07	1.5368e+07	1.61609e+07	2.00399e+07	1.52839e+07	1.88085e+07
3-Methoxytyramine	415001	329707	372782	430388	421908	516374	533872	620162
4-(2,3-dihydro-1,4-benzodioxin-6-yl)butanoic acid	2.17324e+07	2.38929e+07	1.95423e+07	2.57014e+07	3.06577e+07	3.35788e+07	3.42315e+07	2.41568e+07
Caffeic acid	185197	176081	167621	166505	225844	284785	217502	209673
2-(2-thienylmethylidene)hydrazine-1-carboxamide	5.70794e+08	5.14087e+08	5.5077e+08	4.83091e+08	7.40785e+08	8.01626e+08	5.69052e+08	7.12989e+08
6-Deoxy-D-glucose	276564	257767	244363	272539	318198	368431	322660	390486
Tetrahydroaldosterone	2.67782e+06	2.78376e+06	2.68626e+06	2.47728e+06	3.02493e+06	3.39394e+06	3.57582e+06	3.93419e+06
19(R)-hydroxy Prostaglandin A2	1.47374e+06	1.50616e+06	1.39926e+06	1.30634e+06	1.99779e+06	1.93663e+06	1.89533e+06	1.60866e+06
(±)7(8)-DiHDPA	6.46336e+06	6.1186e+06	4.91444e+06	5.21539e+06	6.60093e+06	7.54323e+06	8.00523e+06	7.37861e+06
3'-Dephosphocoenzyme A	5.68025e+08	4.06013e+08	4.43635e+08	4.11626e+08	6.17969e+08	4.84271e+08	6.31389e+08	6.36289e+08
Inositol	4.12042e+07	3.75422e+07	4.76438e+07	4.1399e+07	5.34563e+07	4.84994e+07	5.23288e+07	6.26245e+07
Ethyl chrysanthemumate	682119	617284	558369	527516	795148	870867	670116	746959
Fumaric acid	5.19504e+08	4.26155e+08	4.21271e+08	4.46128e+08	6.35405e+08	6.71569e+08	4.99654e+08	5.21564e+08
Choline	9.871e+08	1.14977e+09	1.05588e+09	9.22718e+08	1.37876e+09	1.31476e+09	1.29023e+09	1.26185e+09
4-(9H-fluoren-9-yl)pyridine	938213	783968	822814	881152	1.01156e+06	1.09325e+06	1.03782e+06	1.21475e+06
1-(3-ethyl-2,4-dihydroxy-6-methoxyphenyl)butan-1-one	414787	463883	437510	378409	530462	613309	544425	455220
12-Epileukotriene B4	1.20516e+07	1.13653e+07	1.16283e+07	1.1024e+07	1.52622e+07	1.51288e+07	1.47088e+07	1.3053e+07
Azilsartan	1.23313e+06	1.32347e+06	1.23771e+06	1.23694e+06	1.50409e+06	1.73559e+06	1.72722e+06	1.33979e+06
N-Acetyl-DL-glutamic acid	4.95834e+08	3.91261e+08	4.38419e+08	4.46391e+08	6.23838e+08	5.45959e+08	5.73745e+08	4.55562e+08
Proline	2.18419e+09	1.73844e+09	2.42523e+09	1.83457e+09	2.44531e+09	2.7428e+09	2.54052e+09	2.36715e+09
Estriol	2.74577e+06	2.66613e+06	2.24751e+06	2.13714e+06	2.88146e+06	3.092e+06	2.98424e+06	3.10026e+06
1-[5-(2-phenyleth-1-ynyl)-2-thienyl]ethan-1-one oxime	9.96086e+07	8.19354e+07	7.1269e+07	7.54576e+07	1.06634e+08	8.91325e+07	1.07294e+08	9.91072e+07
Docosanoic Acid	928072	1.09276e+06	1.23412e+06	841979	1.27386e+06	1.28256e+06	1.25885e+06	1.19428e+06
5,8-dihydroxy-10-methyl-5,8,9,10-tetrahydro-2H-oxecin-2-one	2.55958e+06	2.67645e+06	2.41939e+06	2.83347e+06	2.88363e+06	3.18823e+06	3.69898e+06	3.0223e+06
Isoquinoline	2.70525e+07	2.87783e+07	2.64892e+07	2.77875e+07	3.08185e+07	3.28028e+07	3.68125e+07	3.27944e+07
Dimethylallyl pyrophosphate	171735	167587	152158	161421	197045	197381	195269	194956
Pyroglutamic acid	2.54413e+08	2.72076e+08	2.46748e+08	2.73932e+08	2.87906e+08	2.96747e+08	3.60662e+08	3.12895e+08
Tetradecanedioic acid	3.9623e+06	3.7383e+06	3.19277e+06	3.78504e+06	3.07072e+06	2.76447e+06	3.29173e+06	2.40054e+06
Asp-Glu	7.22876e+07	8.30626e+07	7.91035e+07	8.44482e+07	6.10804e+07	6.3497e+07	7.56596e+07	4.97074e+07
Cystathionine	3.94434e+06	4.33304e+06	4.73185e+06	5.60579e+06	3.60226e+06	3.51008e+06	3.69466e+06	3.60848e+06
4-(beta-D-Glucopyranosyloxy)-2-methylenebutanoic acid	1.68118e+07	1.65411e+07	1.61242e+07	1.78663e+07	1.45708e+07	1.48168e+07	1.12307e+07	1.11526e+07
Catechin	2.55186e+07	2.34238e+07	2.2993e+07	2.70304e+07	1.74362e+07	1.73331e+07	1.6251e+07	2.45203e+07
(±)11(12)-DiHET	5.25199e+07	4.13324e+07	3.49469e+07	4.09743e+07	3.51651e+07	3.35595e+07	2.62733e+07	3.29563e+07
Perfluorooctanoic acid (PFOA)	5.25783e+06	3.55486e+06	4.78267e+06	4.71351e+06	3.09507e+06	3.56014e+06	2.84343e+06	4.13988e+06
(+/-)13-HODE	1.31953e+07	1.24732e+07	9.52982e+06	1.07548e+07	9.28888e+06	9.89385e+06	6.22811e+06	8.38205e+06
CAR 20:4	2.09731e+07	2.39955e+07	1.87505e+07	1.92072e+07	1.61271e+07	1.25688e+07	1.2886e+07	1.8875e+07
Ecgonine methyl ester	6.33574e+06	6.26501e+06	5.03951e+06	7.27164e+06	5.13111e+06	3.44692e+06	5.09213e+06	4.42049e+06
N1-isopropyl-2-(phenylthio)benzamide	6.53539e+06	7.73573e+06	8.07092e+06	7.94858e+06	5.39928e+06	4.9732e+06	6.02251e+06	5.53616e+06
CAR 12:1	1.7212e+07	1.86712e+07	1.8175e+07	1.82481e+07	1.05738e+07	1.61495e+07	1.28673e+07	1.26262e+07
3-Nitro-L-Tyrosine	9.35077e+06	7.69594e+06	7.24818e+06	6.92164e+06	4.52437e+06	3.51011e+06	5.43997e+06	7.29683e+06
CAR 18:0	1.69114e+08	1.66945e+08	1.4856e+08	1.28172e+08	1.1397e+08	9.52718e+07	5.94352e+07	1.24105e+08
4-(4-chlorophenoxy)-3,5-dimethyl-1H-pyrazole	4.06141e+06	3.05656e+06	2.93567e+06	2.85117e+06	2.43307e+06	2.12495e+06	2.04642e+06	1.65672e+06
PC 17:1_17:2	2.07267e+08	2.44497e+08	2.76972e+08	3.13675e+08	9.04014e+07	1.83908e+08	1.73675e+08	2.09423e+08
PC O-35:7	6.24806e+07	6.00568e+07	5.65289e+07	6.31433e+07	4.67127e+07	5.14479e+07	1.93596e+07	3.51202e+07
D-2-Aminoadipic acid	2.43916e+06	2.36624e+06	2.27704e+06	2.3244e+06	1.88008e+06	915921	1.04928e+06	1.9358e+06
Bilirubin	1.29014e+07	1.57166e+07	1.04171e+07	1.2955e+07	8.25582e+06	6.24658e+06	1.14193e+07	5.1293e+06
CAR 20:1	4.277e+07	4.58682e+07	3.1705e+07	3.29193e+07	2.44774e+07	1.72608e+07	1.23844e+07	3.52547e+07
Palmitoylcarnitine	1.03505e+09	7.99496e+08	1.05421e+09	7.25772e+08	4.26843e+08	4.83029e+08	3.48439e+08	8.18423e+08
CAR 18:2	3.60564e+07	2.75441e+07	4.14061e+07	2.73257e+07	2.02875e+07	2.42193e+07	1.17747e+07	1.90484e+07
CAR 17:0	2.11099e+07	1.84227e+07	1.57372e+07	1.53354e+07	1.04658e+07	1.00042e+07	6.63315e+06	1.21512e+07
CAR 19:1	1.09035e+07	8.34612e+06	8.5452e+06	8.42255e+06	4.31909e+06	3.48601e+06	2.99424e+06	8.36015e+06
CAR 20:2	3.66781e+07	3.20123e+07	2.65953e+07	2.66868e+07	1.69768e+07	1.21271e+07	9.89446e+06	2.38939e+07
CAR 15:0	2.27304e+07	1.21417e+07	1.87058e+07	1.09903e+07	5.91508e+06	8.29983e+06	6.10941e+06	1.24073e+07
CAR 22:6	2.5255e+07	2.79008e+07	3.1025e+07	2.37056e+07	1.04297e+07	9.86907e+06	1.23615e+07	2.1094e+07
CAR 22:5	8.92356e+06	6.72481e+06	1.00177e+07	6.98459e+06	3.52379e+06	2.80856e+06	3.14021e+06	5.9134e+06
Creatine phosphate	5.91761e+07	8.05534e+07	4.20879e+07	9.02936e+07	2.46508e+07	1.13125e+07	3.94225e+07	4.67482e+07
CAR 20:3	5.60426e+07	5.88206e+07	3.96165e+07	4.71216e+07	2.4873e+07	2.20486e+07	1.11073e+07	2.53848e+07
PPK	3.75023e+06	2.70404e+06	3.12228e+06	1.99544e+06	866543	852027	1.8311e+06	851491
S-Adenosylhomocysteine	5.88082e+08	7.16967e+08	1.09893e+09	8.42316e+08	2.20249e+08	1.18739e+07	2.52618e+08	5.39879e+08
2-(4-aminophenoxy)isophthalonitrile	9.75538e+06	1.38264e+07	2.86374e+07	1.06214e+07	4.18517e+06	1.22317e+06	2.91338e+06	8.13811e+06
Homocysteic acid	7.653e+06	1.83436e+07	7.06887e+06	1.67846e+07	2.69862e+06	1.92653e+06	4.17058e+06	3.12631e+06
(4E)-1,7-bis(3,4-dihydroxyphenyl)hept-4-en-3-one	4.54893e+06	5.7726e+06	7.21231e+06	8.944e+06	1.55805e+06	1.5769e+06	1.40948e+06	1.31186e+06
Adenine	4.43042e+08	5.0997e+09	3.94769e+09	4.11457e+09	6.75042e+08	6.84852e+08	7.4175e+08	8.39401e+08
7-{[(2E)-3,7-dimethylocta-2,6-dien-1-yl]oxy}-2H-chromen-2-one	2.5553e+07	2.94851e+07	3.59613e+07	4.20658e+07	3.1217e+06	3.2844e+06	3.05138e+06	2.55473e+06
Adenosine	5.86459e+08	1.26333e+10	9.39834e+09	1.00482e+10	3.62808e+08	4.01117e+08	4.25383e+08	4.14635e+08
1,7,8-trihydroxy-3-methyl-1,2,3,4,7,12-hexahydrotetraphen-12-one	3.60428e+09	4.26218e+09	5.0151e+09	5.17789e+09	6.42833e+07	1.49962e+08	2.74589e+08	9.73129e+07
13,14-dihydro-15-keto-tetranor Prostaglandin D2	4.58431e+07	8.41826e+07	9.87096e+07	1.05337e+08	951945	1.97705e+06	3.25265e+06	1.00954e+06
