# Supplementary material for: PAMP orchestrates proline metabolic rewiring to suppress LUAD via PYCR1 inhibition
Source: EMBO Mol Med. 2026 Jun 9;18(7):2867–95. doi: 10.1038/s44321-026-00460-2 (PMC13365495; doi:10.1038/s44321-026-00460-2)
Supplement: Supplementary file 8 — Source data Fig. 5 [file 44321_2026_460_MOESM8_ESM.zip]

Archive with 24 entries (19 files):
- Source data Figure5/
- Source data Figure5/FIG 5C/
- Source data Figure5/FIG 5C/A549-GAPDH.png
- Source data Figure5/FIG 5C/A549-PYCR1.png
- Source data Figure5/FIG 5C/H460-GAPDH.png
- Source data Figure5/FIG 5C/H460-PYCR1.png
- Source data Figure5/FIG 5D,5E.xlsx
- Source data Figure5/FIG 5F/
- Source data Figure5/FIG 5F/A549 KO PYCR1.jpg
- Source data Figure5/FIG 5F/A549-lacZ.jpg
- Source data Figure5/FIG 5F/H460 KO PYCR1.jpg
- Source data Figure5/FIG 5F/H460-lacZ.jpg
- Source data Figure5/FIG 5G.xlsx
- Source data Figure5/FIG 5H.xlsx
- Source data Figure5/FIG 5I/
- Source data Figure5/FIG 5I/ACTB.png
- Source data Figure5/FIG 5I/PAMP.png
- Source data Figure5/FIG 5I/PYCR1.png
- Source data Figure5/FIG 5J.xlsx
- Source data Figure5/FIG 5K/
- Source data Figure5/FIG 5K/GAPDH.png
- Source data Figure5/FIG 5K/PAMP.png
- Source data Figure5/FIG 5K/PYCR1.png
- Source data Figure5/FIG 5L.xlsx
