# Supplementary material for: PAMP orchestrates proline metabolic rewiring to suppress LUAD via PYCR1 inhibition
Source: EMBO Mol Med. 2026 Jun 9;18(7):2867–95. doi: 10.1038/s44321-026-00460-2 (PMC13365495; doi:10.1038/s44321-026-00460-2)
Supplement: Supplementary file 8 — Source data Fig. 5 [file 44321_2026_460_MOESM8_ESM.zip › Source data Figure5/FIG 5D,5E.xlsx]

## Sheet: A549
A549	0h							24h							48h
	lacZ	0.215	0.214	0.248	0.24	0.207		lacZ	0.439	0.551	0.436	0.519	0.404		lacZ	1.014	1.106	1.08	1.032	0.977
	KO PYCR1	0.234	0.255	0.245	0.253	0.248		KO PYCR1	0.425	0.435	0.431	0.388	0.411		KO PYCR1	1.278	1.012	1.06	1.111	1.066
	72h							96h
	lacZ	1.463	1.788	1.496	1.64	1.54		lacZ	1.993	1.968	2.061	1.988	1.951
	KO PYCR1	1.555	1.632	1.565	1.507	1.477		KO PYCR1	1.777	1.748	1.874	1.533	1.65
	0h		24h					AVERAGE		48h					AVERAGE			0h	24h	48h	72h	96h
lacZ	0		1.04186	1.57477	0.758065	1.1625	0.951691	1.09778		3.71628	4.16822	3.35484	3.3	3.71981	3.65183		lacZ	0	1.09778	3.65183	6.093	7.89699
KO PYCR1	0		0.816239	0.705882	0.759184	0.533597	0.657258	0.694432		4.46154	2.96863	3.32653	3.3913	3.29839	3.48928		KO PYCR1	0	0.694432	3.48928	5.26904	5.96208
			72h					AVERAGE		96h					AVERAGE		ERROR	0h	24h	48h	72h	96h
		lacZ	5.80465	7.35514	5.03226	5.83333	6.43961	6.093		8.26977	8.19626	7.31048	7.28333	8.42512	7.89699		lacZ	0	0.304787	0.349079	0.864419	0.554079
		KO PYCR1	5.6453	5.4	5.38776	4.95652	4.95565	5.26904		6.59402	5.8549	6.64898	5.05929	5.65323	5.96208		KO PYCR1	0	0.107716	0.567647	0.303603	0.669531
																	p	0.00119773

## Sheet: H460
H460	0h							24h							48h
	lacZ	0.22	0.201	0.221	0.207	0.201		lacZ	0.418	0.433	0.414	0.44	0.435		lacZ	0.716	0.766	0.697	0.772	0.775
	KO PYCR1	0.234	0.208	0.2	0.225	0.216		KO PYCR1	0.435	0.428	0.41	0.432	0.434		KO PYCR1	0.737	0.718	0.742	0.735	0.689
	72h							96h
	lacZ	1.355	1.258	1.513	1.37	1.411		lacZ	1.769	1.767	1.764	1.742	1.769
	KO PYCR1	1.266	1.23	1.252	1.285	1.156		KO PYCR1	1.466	1.481	1.446	1.499	1.584
	0h		24h					AVERAGE		48h					AVERAGE
lacZ	0		0.9	1.15423	0.873303	1.1256	1.16418	1.04346		2.25455	2.81095	2.15385	2.72947	2.85572	2.56091
KO PYCR1	0		0.858974	1.05769	1.05	0.92	1.00926	0.979185		2.14957	2.45192	2.71	2.26667	2.18981	2.3536
			72h					AVERAGE		96h					AVERAGE
		lacZ	5.15909	5.25871	5.84615	5.61836	6.0199	5.58044		7.04091	7.79104	6.9819	7.41546	7.801	7.40606
		KO PYCR1	4.41026	4.91346	5.26	4.71111	4.35185	4.72934		5.26496	6.12019	6.23	5.66222	6.33333	5.92214
																		0h	24h	48h	72h	96h
																	lacZ	0	1.04346	2.56091	5.58044	7.40606
																	KO PYCR1	0	0.979185	2.3536	4.72934	5.95649
																	ERROR	0h	24h	48h	72h	96h
																	lacZ	0	0.144157	0.330682	0.369532	0.392913
																	KO PYCR1	0	0.0866546	0.230596	0.374214	0.44792
																	p	0.000561424
