# Supplementary material for: PAMP orchestrates proline metabolic rewiring to suppress LUAD via PYCR1 inhibition
Source: EMBO Mol Med. 2026 Jun 9;18(7):2867–95. doi: 10.1038/s44321-026-00460-2 (PMC13365495; doi:10.1038/s44321-026-00460-2)
Supplement: Supplementary file 8 — Source data Fig. 5 [file 44321_2026_460_MOESM8_ESM.zip › Source data Figure5/FIG 5G.xlsx]

## Sheet: Sheet2
A549 KO peptide								H460 KO peptdie
lacZ	0.081	0.085	0.092	0.092	0.088			lacZ	0.078	0.082	0.083	0.081	0.084
KO PAMP	0.097	0.099	0.097	0.096	0.101			KO PAMP	0.094	0.092	0.095	0.094	0.087
A549 KO peptide								H460 KO peptdie
lacZ	0.021	0.025	0.032	0.032	0.028			lacZ	0.018	0.022	0.023	0.021	0.024
KO PAMP	0.037	0.039	0.037	0.036	0.041			KO PAMP	0.034	0.032	0.035	0.034	0.027
A549 KO peptide						AVERAGE		H460 KO peptdie						AVERAGE
lacZ	1.18421	1.71053	2.63158	2.63158	2.10526	2.05263		lacZ	0.789474	1.31579	1.44737	1.18421	1.57895	1.26316
KO PAMP	3.28947	3.55263	3.28947	3.15789	3.81579	3.42105		KO PAMP	2.89474	2.63158	3.02632	2.89474	1.97368	2.68421
A549 KO peptide						AVERAGE		H460 KO peptdie						AVERAGE
lacZ	0.576923	0.833333	1.28205	1.28205	1.02564	1		lacZ	0.625	1.04167	1.14583	0.9375	1.25	1
KO PAMP	1.60256	1.73077	1.60256	1.53846	1.85897	1.66667		KO PAMP	2.29167	2.08333	2.39583	2.29167	1.5625	2.125
		A549	H460			ERROR	A549	H460
	lacZ	1	1			lacZ	0.302711	0.23981
	KO PAMP	1.66667	2.125			KO PAMP	0.128205	0.334308
		P
		0.00515869	0.000420848
