# Supplementary material for: PAMP orchestrates proline metabolic rewiring to suppress LUAD via PYCR1 inhibition
Source: EMBO Mol Med. 2026 Jun 9;18(7):2867–95. doi: 10.1038/s44321-026-00460-2 (PMC13365495; doi:10.1038/s44321-026-00460-2)
Supplement: Supplementary file 8 — Source data Fig. 5 [file 44321_2026_460_MOESM8_ESM.zip › Source data Figure5/FIG 5H.xlsx]

## Sheet: Sheet1
					平均
40	0.368	0.356	0.361		0.361667		40	0.301667					0	0.06
20	0.262	0.247	0.211		0.24		20	0.18
10	0.158	0.162	0.166		0.162		10	0.102
8	0.133	0.151	0.146		0.143333		8	0.0833333
4	0.098	0.095	0.098		0.097		4	0.037
2	0.082	0.086	0.081		0.083		2	0.023
1	0.068	0.073	0.072		0.071		1	0.011
0.5	0.065	0.065	0.065		0.065		0.5	0.005
	浓度ug/ml	40	20	10	8	4	2	1	0.5
	OD	0.301667	0.18	0.102	0.0833333	0.037	0.023	0.011	0.005

## Sheet: Sheet2
h460 KO peptide							A549 KOpycr1								h460 KO pycr1
lacZ	0.073	0.073	0.075	0.072	0.072		lacZ	0.082	0.083	0.086	0.083	0.089			lacZ	0.094	0.09	0.094	0.096	0.094
61	0.07	0.073	0.072	0.075	0.075		KO PYCR1	0.077	0.078	0.079	0.079	0.077			KO PYCR1	0.078	0.08	0.084	0.085	0.083
1	0.074	0.077	0.077	0.078	0.081
2	0.072	0.074	0.072	0.072	0.073		A549 KOpycr1								h460 KO pycr1
							lacZ	0.022	0.023	0.026	0.023	0.029			lacZ	0.034	0.03	0.034	0.036	0.034
h460 KO peptide							KO PYCR1	0.017	0.018	0.019	0.019	0.017			KO PYCR1	0.018	0.02	0.024	0.025	0.023
lacZ	0.013	0.013	0.015	0.012	0.012
61	0.01	0.013	0.012	0.015	0.015		A549 KO pycr1						平均		h460 KO pycr1						平均
1	0.014	0.017	0.017	0.018	0.021		lacZ	1.31579	1.44737	1.84211	1.44737	2.23684	1.65789		lacZ	2.89474	2.36842	2.89474	3.15789	2.89474	2.84211
2	0.012	0.014	0.012	0.012	0.013		KO PYCR1	0.657895	0.789474	0.921053	0.921053	0.657895	0.789474		KO PYCR1	0.789474	1.05263	1.57895	1.71053	1.44737	1.31579
							A549 KO pycr1						平均		h460 KO pycr1						平均
							lacZ	0.793651	0.873016	1.11111	0.873016	1.34921	1		lacZ	1.01856	0.833364	1.01856	1.11115	1.01856	1.00004
							KO PYCR1	0.396825	0.47619	0.555556	0.555556	0.396825	0.47619		KO PYCR1	0.277788	0.370384	0.555576	0.601874	0.509278	0.46298
h460 KO peptide				平均
lacZ	0.131579	0.131579	0.394737	0.219298
35+76	0.263158	0.657895	0.657895	0.526316
61	0.131579	0.394737	0.394737	0.307018
													a549	h460		误差		a549	h460	p
				0.134612								lacZ	1	1		lacZ		0.228649	0.101434	0.00484486
												ko pycr1	0.47619	0.46298		ko pycr1		0.0793651	0.134981	0.000144713
