# Supplementary material for: PAMP orchestrates proline metabolic rewiring to suppress LUAD via PYCR1 inhibition
Source: EMBO Mol Med. 2026 Jun 9;18(7):2867–95. doi: 10.1038/s44321-026-00460-2 (PMC13365495; doi:10.1038/s44321-026-00460-2)
Supplement: Supplementary file 8 — Source data Fig. 5 [file 44321_2026_460_MOESM8_ESM.zip › Source data Figure5/FIG 5J.xlsx]

## Sheet: Sheet2
			A549
			EV	0.133	0.129	0.129	0.129	0.136
			OV PAMP	0.115	0.12	0.119	0.109	0.117
			OV PAMP+ov PYCR1	0.126	0.135	0.126	0.127	0.126
			A549
			EV	0.073	0.069	0.069	0.069	0.076
			OV PAMP	0.055	0.06	0.059	0.049	0.057
			OV PAMP+ov PYCR1	0.066	0.075	0.066	0.067	0.066
			A549						AVERAGE
			EV	8.02632	7.5	7.5	7.5	8.42105	7.78947
			OV PAMP	5.65789	6.31579	6.18421	4.86842	5.92105	5.78947
			OV PAMP+ov PYCR1	7.10526	8.28947	7.10526	7.23684	7.10526	7.36842
			A549						AVERAGE
			EV	1.03041	0.962838	0.962838	0.962838	1.08108	1
			OV PAMP	0.726351	0.810811	0.793919	0.625	0.760135	0.743243
			OV PAMP+ov PYCR1	0.912162	1.06419	0.912162	0.929054	0.912162	0.945946
			A549	ERROR		P
			EV	0.0539484
			OV PAMP	0.07363		0.00023536
			OV PAMP+ov PYCR1	0.0665034		0.00182981
