# Supplementary material for: PAMP orchestrates proline metabolic rewiring to suppress LUAD via PYCR1 inhibition
Source: EMBO Mol Med. 2026 Jun 9;18(7):2867–95. doi: 10.1038/s44321-026-00460-2 (PMC13365495; doi:10.1038/s44321-026-00460-2)
Supplement: Supplementary file 8 — Source data Fig. 5 [file 44321_2026_460_MOESM8_ESM.zip › Source data Figure5/FIG 5L.xlsx]

## Sheet: Sheet2
A549 KO peptide			A549
lacZ	0.081		C	0.094	0.097	0.095	0.096	0.09	0.093			A549	ERROR	P
61	0.097		KO PYCR1	0.09	0.093	0.091	0.091	0.086	0.088			C	0.0687452
1	0.089		KO PYCR1+PAMP	0.089	0.09	0.09	0.091	0.089	0.089			KO PYCR1	0.0942586	0.00129911
2	0.092											KO PYCR1+ov PEP	0.023814	7.03816e-05
			A549
A549 KO peptide			C	0.034	0.037	0.035	0.036	0.03	0.033
lacZ	0.021		KO PYCR1	0.03	0.033	0.031	0.031	0.026	0.028
61	0.037		KO PYCR1+PAMP	0.029	0.03	0.03	0.031	0.029	0.029
1	0.029
2	0.032		A549						AVERAGE
			C	2.89474	3.28947	3.02632	3.15789	2.76316	3.02632
A549 KO peptide			KO PYCR1	2.36842	2.5	2.5	1.84211	2.10526	2.26316
lacZ	1.18421		KO PYCR1+PAMP	2.23684	2.36842	2.36842	2.23684	2.23684	2.28947
61	3.28947
1	2.23684		A549						AVERAGE
2	2.63158		C	0.956522	1.08696	1	1.04348	0.913043	1
			KO PYCR1	0.782609	0.826087	0.826087	0.608696	0.695652	0.747826
A549 KO peptide			KO PYCR1+PAMP	0.73913	0.782609	0.782609	0.73913	0.73913	0.756522
lacZ	#REF!
61	#REF!
A549 KO peptide	误差
lacZ	#DIV/0!
61	#DIV/0!
1	#DIV/0!
2	#DIV/0!
	lacZ
	KO peptide
									Proline accumulation rate
