# Supplementary material for: PAMP orchestrates proline metabolic rewiring to suppress LUAD via PYCR1 inhibition
Source: EMBO Mol Med. 2026 Jun 9;18(7):2867–95. doi: 10.1038/s44321-026-00460-2 (PMC13365495; doi:10.1038/s44321-026-00460-2)
Supplement: Supplementary file 9 — Source data Fig. 6 [file 44321_2026_460_MOESM9_ESM.zip]

Archive with 26 entries (20 files):
- Source data Figure6/
- Source data Figure6/FIG 6B/
- Source data Figure6/FIG 6B/DOCK.png
- Source data Figure6/FIG 6B/PAMP dock PYCR1(F16-N123).pse
- Source data Figure6/FIG 6B/PAMP.png
- Source data Figure6/FIG 6B/PYCR1.png
- Source data Figure6/FIG 6C/
- Source data Figure6/FIG 6C/ACTB.png
- Source data Figure6/FIG 6C/HA.png
- Source data Figure6/FIG 6D.xlsx
- Source data Figure6/FIG 6E.xlsx
- Source data Figure6/FIG 6F/
- Source data Figure6/FIG 6F/HA1+2.png
- Source data Figure6/FIG 6F/PAMP1+2.png
- Source data Figure6/FIG 6G/
- Source data Figure6/FIG 6G/FLAG.png
- Source data Figure6/FIG 6G/GAPDH.png
- Source data Figure6/FIG 6H.xlsx
- Source data Figure6/FIG 6I.xlsx
- Source data Figure6/FIG 6J/
- Source data Figure6/FIG 6J/input-flag.png
- Source data Figure6/FIG 6J/input-pycr1.png
- Source data Figure6/FIG 6J/ip-flag.png
- Source data Figure6/FIG 6J/ip-pycr1.png
- Source data Figure6/FIG 6K.xlsx
- Source data Figure6/FIG 6L.xlsx
