# Supplementary material for: PAMP orchestrates proline metabolic rewiring to suppress LUAD via PYCR1 inhibition
Source: EMBO Mol Med. 2026 Jun 9;18(7):2867–95. doi: 10.1038/s44321-026-00460-2 (PMC13365495; doi:10.1038/s44321-026-00460-2)
Supplement: Supplementary file 9 — Source data Fig. 6 [file 44321_2026_460_MOESM9_ESM.zip › Source data Figure6/FIG 6D.xlsx]

## Sheet: Sheet1
	EV	0.081	0.083	0.082	0.084	0.083
	WT	0.091	0.096	0.098	0.099	0.096			EV	1	1.89474
	122	0.09	0.089	0.089	0.09	0.088			OV	2.26415	3.15789
	123	0.085	0.086	0.087	0.087	0.087			122	1.62264	2.26316
	208	0.084	0.084	0.086	0.091	0.091			123	1.35849	1.39474
									208	1.43396	2
	EV	0.021	0.023	0.022	0.024	0.023			1.89474	1
	WT	0.031	0.036	0.038	0.039	0.036			3.15789	1.66667
	122	0.03	0.029	0.029	0.03	0.028			1.39474	0.736111
	123	0.025	0.026	0.027	0.027	0.027
	208	0.024	0.024	0.026	0.031	0.031
							AVERAGE
	EV	1.18421	1.44737	1.31579	1.57895	1.44737	1.39474
	WT	2.5	3.15789	3.42105	3.55263	3.15789	3.15789		0.117688	0.062113
	122	2.36842	2.23684	2.23684	2.36842	2.10526	2.26316		0.405554	0.214042
	123	1.71053	1.84211	1.97368	1.97368	1.97368	1.89474		0.150023	0.0791788
	208	1.57895	1.57895	1.84211	2.5	2.5	2
							AVERAGE
	EV	0.849057	1.03774	0.943396	1.13208	1.03774	1
	WT	1.79245	2.26415	2.45283	2.54717	2.26415	2.26415
	122	1.69811	1.60377	1.60377	1.69811	1.50943	1.62264
	123	1.22642	1.32075	1.41509	1.41509	1.41509	1.35849
	208	1.13208	1.13208	1.32075	1.79245	1.79245	1.43396
		ERROR		P
	EV	0.107564		1.68434e-05
	WT	0.290774
	122	0.0789302		0.00142506
	123	0.0843799		0.00147016
	208	0.336199		0.00309528
