# Supplementary material for: PAMP orchestrates proline metabolic rewiring to suppress LUAD via PYCR1 inhibition
Source: EMBO Mol Med. 2026 Jun 9;18(7):2867–95. doi: 10.1038/s44321-026-00460-2 (PMC13365495; doi:10.1038/s44321-026-00460-2)
Supplement: Supplementary file 9 — Source data Fig. 6 [file 44321_2026_460_MOESM9_ESM.zip › Source data Figure6/FIG 6E.xlsx]

## Sheet: CCK8
0H							24H							48H
EV	0.183	0.186	0.176	0.174	0.169		0.312	0.251	0.274	0.255	0.251			0.355	0.387	0.354	0.374	0.441
OV pycr1	0.178	0.184	0.172	0.184	0.182		0.279	0.28	0.291	0.285	0.292			0.505	0.466	0.502	0.542	0.517
122	0.201	0.188	0.176	0.179	0.184		0.3	0.294	0.3	0.285	0.282			0.461	0.487	0.461	0.481	0.485
123	0.195	0.194	0.188	0.19	0.177		0.308	0.292	0.312	0.306	0.305			0.451	0.437	0.479	0.502	0.539
208	0.177	0.166	0.169	0.17	0.166		0.276	0.27	0.281	0.281	0.285			0.445	0.474	0.438	0.437	0.448
																						0	24	48	72	96
																					EV	0	0.512385	1.15816	2.16088	4.11888
72H							96H														WT(PYCR1)	0	0.586865	1.81492	3.01278	6.16781
EV	0.569	0.568	0.534	0.535	0.597		0.886	1.001	0.833	0.875	0.948										T122A	0	0.57714	1.56526	2.98843	5.18166
OV pycr1	0.727	0.712	0.751	0.702	0.715		1.298	1.297	1.264	1.274	1.315										N123A	0	0.615581	1.56011	3.45683	4.892
122	0.769	0.737	0.655	0.727	0.812		1.159	1.079	1.131	1.135	1.221										Q208A	0	0.643672	1.64613	3.35274	5.16263
123	0.762	0.783	1.022	0.847	0.787		1.106	1.073	1.123	1.078	1.17
208	0.771	0.723	0.628	0.857	0.713		1.232	0.985	1.021	1.034	0.962
0H			24H						average		48H						average
EV	0		EV	0.704918	0.349462	0.556818	0.465517	0.485207	0.512385		EV	0.939891	1.08065	1.01136	1.14943	1.60947	1.15816
OV pycr1	0		OV pycr1	0.567416	0.521739	0.69186	0.548913	0.604396	0.586865		OV pycr1	1.83708	1.53261	1.9186	1.94565	1.84066	1.81492
122	0		122	0.492537	0.56383	0.704545	0.592179	0.532609	0.57714		122	1.29353	1.59043	1.61932	1.68715	1.63587	1.56526
123	0		123	0.579487	0.505155	0.659574	0.610526	0.723164	0.615581		123	1.31282	1.25258	1.54787	1.64211	2.0452	1.56011
208	0		208	0.559322	0.626506	0.662722	0.652941	0.716867	0.643672		208	1.51412	1.85542	1.59172	1.57059	1.6988	1.64613
			72H						average		96H						average	P
			EV	2.10929	2.05376	2.03409	2.07471	2.53254	2.16088		EV	3.84153	4.38172	3.73295	4.02874	4.60947	4.11888	3.61139e-06
			OV pycr1	3.08427	2.86957	3.36628	2.81522	2.92857	3.01278		OV pycr1	6.29213	6.04891	6.34884	5.92391	6.22527	6.16781
			122	2.82587	2.92021	2.72159	3.06145	3.41304	2.98843		122	4.76617	4.73936	5.42614	5.34078	5.63587	5.18166	0.00108186
			123	2.90769	3.03608	4.43617	3.45789	3.44633	3.45683		123	4.67179	4.53093	4.9734	4.67368	5.61017	4.892	0.000288573
			208	3.35593	3.35542	2.71598	4.04118	3.29518	3.35274		208	5.96045	4.93373	5.04142	5.08235	4.79518	5.16263	0.00184071
error
	0H	24	48	72	96
EV	0	0.058533	0.1181	0.0937471	0.164886
OV pycr1	0	0.0294885	0.0737206	0.0991728	0.079105
122	0	0.0358999	0.0697261	0.119981	0.181612
123	0	0.036764	0.141052	0.268123	0.19351
208	0	0.025706	0.0602783	0.210088	0.205556
