# Supplementary material for: PAMP orchestrates proline metabolic rewiring to suppress LUAD via PYCR1 inhibition
Source: EMBO Mol Med. 2026 Jun 9;18(7):2867–95. doi: 10.1038/s44321-026-00460-2 (PMC13365495; doi:10.1038/s44321-026-00460-2)
Supplement: Supplementary file 9 — Source data Fig. 6 [file 44321_2026_460_MOESM9_ESM.zip › Source data Figure6/FIG 6H.xlsx]

## Sheet: Sheet2
	A549
	EV	0.126	0.133	0.13	0.132	0.131
	WT	0.103	0.11	0.108	0.11	0.108
	OV F16A	0.133	0.119	0.123	0.125	0.121
	A549
	EV	0.066	0.073	0.07	0.072	0.071
	WT	0.043	0.05	0.048	0.05	0.048
	OV F16A	0.073	0.059	0.063	0.065	0.061
	A549						AVERAGE
	EV	7.10526	8.02632	7.63158	7.89474	7.76316	7.68421
	WT	4.07895	5	4.73684	5	4.73684	4.71053
	OV F16A	8.02632	6.18421	6.71053	6.97368	6.44737	6.86842
	A549						AVERAGE
	EV	0.924658	1.04452	0.993151	1.0274	1.01027	1
	WT	0.530822	0.650685	0.616438	0.650685	0.616438	0.613014
	OV F16A	1.04452	0.804795	0.873288	0.907534	0.839041	0.893836
	A549	ERROR		P
	EV	0.0462646
	WT	0.0490336		1.28127e-06
	OV F16A	0.0925292		0.000324681
