# Supplementary material for: PAMP orchestrates proline metabolic rewiring to suppress LUAD via PYCR1 inhibition
Source: EMBO Mol Med. 2026 Jun 9;18(7):2867–95. doi: 10.1038/s44321-026-00460-2 (PMC13365495; doi:10.1038/s44321-026-00460-2)
Supplement: Supplementary file 9 — Source data Fig. 6 [file 44321_2026_460_MOESM9_ESM.zip › Source data Figure6/FIG 6I.xlsx]

## Sheet: CCK8
0H							24H							48H
EV	0.178	0.18	0.167	0.184	0.176		0.287	0.28	0.303	0.28	0.28			0.486	0.468	0.468	0.503	0.48			0	24	48	72	96
WT(PAMP)	0.177	0.194	0.217	0.169	0.189		0.342	0.295	0.323	0.306	0.285			0.479	0.46	0.44	0.427	0.444		EV	0	0.618987	1.71874	3.0216	5.73754
F16A	0.162	0.169	0.181	0.169	0.178		0.264	0.29	0.288	0.281	0.264			0.421	0.444	0.435	0.445	0.428		WT(PAMP)	0	0.651978	1.39617	2.52155	4.58781
																				F16A	0	0.616527	1.53339	3.2435	5.32979
72H							96H
EV	0.708	0.705	0.712	0.707	0.723		1.134	1.11	1.266	1.122	1.315
WT(PAMP)	0.642	0.65	0.652	0.661	0.702		1.048	1.011	1.036	1.083	1.063
F16A	0.74	0.679	0.847	0.648	0.733		1.026	1.105	1.108	1.121	1.072
0H			24H						AVERAGE		48						AVERAGE
EV	0		EV	0.61236	0.555556	0.814371	0.521739	0.590909	0.618987		EV	1.73034	1.6	1.8024	1.7337	1.72727	1.71874
WT(PAMP)	0		WT(PAMP)	0.932203	0.520619	0.488479	0.810651	0.507937	0.651978		WT(PAMP)	1.70621	1.37113	1.02765	1.52663	1.34921	1.39617
F16A	0		F16A	0.62963	0.715976	0.59116	0.662722	0.483146	0.616527		F16A	1.59877	1.62722	1.40331	1.63314	1.40449	1.53339
			72						AVERAGE		96						AVERAGE		p
			EV	2.97753	2.91667	3.26347	2.84239	3.10795	3.0216		EV	5.37079	5.16667	6.58084	5.09783	6.47159	5.73754		0.0283667
			WT(PAMP)	2.62712	2.35052	2.00461	2.91124	2.71429	2.52155		WT(PAMP)	4.9209	4.21134	3.77419	5.40828	4.62434	4.58781
			F16A	3.5679	3.01775	3.67956	2.83432	3.11798	3.2435		F16A	5.33333	5.53846	5.12155	5.63314	5.02247	5.32979		0.0411139
	ERROR	0	24	48	72	96
	EV	0	0.0512289	0.0328088	0.074508	0.325547
	WT(PAMP)	0	0.091771	0.112202	0.157581	0.281883
	F16A	0	0.0391342	0.0531793	0.162716	0.116916
