# Supplementary material for: PAMP orchestrates proline metabolic rewiring to suppress LUAD via PYCR1 inhibition
Source: EMBO Mol Med. 2026 Jun 9;18(7):2867–95. doi: 10.1038/s44321-026-00460-2 (PMC13365495; doi:10.1038/s44321-026-00460-2)
Supplement: Supplementary file 9 — Source data Fig. 6 [file 44321_2026_460_MOESM9_ESM.zip › Source data Figure6/FIG 6K.xlsx]

## Sheet: Sheet1
A549
	0H							24H							48H
1	wt-pamp+wt-pycr1	0.214	0.227	0.226	0.242	0.227		wt-pamp+wt-pycr1	0.418	0.421	0.418	0.427	0.43		wt-pamp+wt-pycr1	0.59	0.585	0.581	0.581	0.588
2	wt-pamp+pycr1(N123A)	0.215	0.223	0.226	0.268	0.233		wt-pamp+pycr1(N123A)	0.418	0.418	0.425	0.412	0.421		wt-pamp+pycr1(N123A)	0.549	0.578	0.554	0.555	0.555
3	pamp(F16A)+wt-pycr1	0.237	0.234	0.236	0.237	0.235		pamp(F16A)+wt-pycr1	0.45	0.458	0.482	0.487	0.498		pamp(F16A)+wt-pycr1	0.73	0.702	0.694	0.683	0.716
4	pamp(F16A)+pycr1(N123A)	0.232	0.237	0.225	0.226	0.23		pamp(F16A)+pycr1(N123A)	0.459	0.456	0.472	0.439	0.461		pamp(F16A)+pycr1(N123A)	0.625	0.613	0.617	0.602	0.581
	72H							96H
	wt-pamp+wt-pycr1	0.753	0.858	0.843	0.826	0.841		wt-pamp+wt-pycr1	1.384	1.396	1.523	1.368	1.365
	wt-pamp+pycr1(N123A)	0.759	0.822	0.821	0.832	0.826		wt-pamp+pycr1(N123A)	1.213	1.309	1.245	1.303	1.219
	pamp(F16A)+wt-pycr1	0.89	0.981	0.962	1.037	1.073		pamp(F16A)+wt-pycr1	1.693	1.654	1.715	1.685	1.566
	pamp(F16A)+pycr1(N123A)	0.803	0.898	0.967	0.961	0.989		pamp(F16A)+pycr1(N123A)	1.487	1.477	1.529	1.479	1.4
		0H		24h					average		48H					average
1	wt-pamp+wt-pycr1	0		0.953271	0.854626	0.849558	0.764463	0.894273	0.863238		1.75701	1.57709	1.5708	1.40083	1.59031	1.57921
2	wt-pamp+pycr1(N123A)	0		0.944186	0.874439	0.880531	0.537313	0.806867	0.808667		1.55349	1.59193	1.45133	1.0709	1.38197	1.40992
3	pamp(F16A)+wt-pycr1	0		0.898734	0.957265	1.04237	1.05485	1.11915	1.01447		2.08017	2	1.94068	1.88186	2.04681	1.9899
4	pamp(F16A)+pycr1(N123A)	0		0.978448	0.924051	1.09778	0.942478	1.00435	0.98942		1.69397	1.5865	1.74222	1.66372	1.52609	1.6425
				72H					average		96H					average
		1	wt-pamp+wt-pycr1	2.51869	2.77974	2.73009	2.41322	2.70485	2.62932		5.46729	5.14978	5.73894	4.65289	5.01322	5.20442
		2	wt-pamp+pycr1(N123A)	2.53023	2.6861	2.63274	2.10448	2.54506	2.49972		4.64186	4.86996	4.50885	3.86194	4.23176	4.42287
		3	pamp(F16A)+wt-pycr1	2.75527	3.19231	3.07627	3.37553	3.56596	3.19307		6.14346	6.06838	6.26695	6.1097	5.66383	6.05046
		4	pamp(F16A)+pycr1(N123A)	2.46121	2.78903	3.29778	3.25221	3.3	3.02005		5.40948	5.23207	5.79556	5.54425	5.08696	5.41366
		0H	24h	48H	72H	96H		error		0H	24h	48H	72H	96H
1	PAMP+PYCR1	0	0.863238	1.57921	2.62932	5.20442		1	wt-pamp+wt-pycr1	0	0.0308926	0.0564056	0.0697925	0.186887
2	PAMP+PYCR1(N123A)	0	0.808667	1.40992	2.49972	4.42287		2	wt-pamp+pycr1(N123A)	0	0.0712362	0.0925127	0.102868	0.174126
3	PAMP(F16A)+PYCR1	0	1.01447	1.9899	3.19307	6.05046		3	pamp(F16A)+wt-pycr1	0	0.0387519	0.0357668	0.137412	0.102184
4	PAMP(F16A)+PYCR1(N123A)	0	0.98942	1.6425	3.02005	5.41366		4	pamp(F16A)+pycr1(N123A)	0	0.0304642	0.0385562	0.16957	0.123009
	P	3 VS 4	1 vs 2	2 vs 3
1	wt-pamp+wt-pycr1		0.0156828
2	wt-pamp+pycr1(N123A)			0.000132825
3	pamp(F16A)+wt-pycr1	0.00432994
4	pamp(F16A)+pycr1(N123A)
