# Supplementary material for: PAMP orchestrates proline metabolic rewiring to suppress LUAD via PYCR1 inhibition
Source: EMBO Mol Med. 2026 Jun 9;18(7):2867–95. doi: 10.1038/s44321-026-00460-2 (PMC13365495; doi:10.1038/s44321-026-00460-2)
Supplement: Supplementary file 9 — Source data Fig. 6 [file 44321_2026_460_MOESM9_ESM.zip › Source data Figure6/FIG 6L.xlsx]

## Sheet: Sheet1
A549		1
	1	wt-pamp+wt-pycr1	0.087	0.092	0.093	0.092	0.093			PBS
	2	wt-pamp+pycr1(N123A)	0.083	0.085	0.084	0.088	0.078			0.047	0.046
	3	pamp(F16A)+wt-pycr1	0.095	0.097	0.101	0.101	0.101			0.049	0.047
	4	pamp(F16A)+pycr1(N123A)	0.088	0.094	0.092	0.097	0.094			0.048
										average
		1								0.0474
	1	wt-pamp+wt-pycr1	0.0396	0.0446	0.0456	0.0446	0.0456
	2	wt-pamp+pycr1(N123A)	0.0356	0.0376	0.0366	0.0406	0.0306
	3	pamp(F16A)+wt-pycr1	0.0476	0.0496	0.0536	0.0536	0.0536
	4	pamp(F16A)+pycr1(N123A)	0.0406	0.0466	0.0446	0.0496	0.0466
		1						average
	1	wt-pamp+wt-pycr1	3.63158	4.28947	4.42105	4.28947	4.42105	4.21053
	2	pamp(F16A)+wt-pycr1	3.10526	3.36842	3.23684	3.76316	2.44737	3.18421
	3	wt-pamp+pycr1(N123A)	4.68421	4.94737	5.47368	5.47368	5.47368	5.21053
	4	pamp(F16A)+pycr1(N123A)	3.76316	4.55263	4.28947	4.94737	4.55263	4.42105
			average		error			P
	1	wt-pamp+wt-pycr1	4.21053		0.147697		1 vs 2	0.00545744
	2	pamp(F16A)+wt-pycr1	3.18421		0.214599		2 vs 3	9.79633e-05
	3	wt-pamp+pycr1(N123A)	5.21053		0.166436
	4	pamp(F16A)+pycr1(N123A)	4.42105		0.195163		3 VS 4	0.0156237
