# Supplementary material for: PAMP orchestrates proline metabolic rewiring to suppress LUAD via PYCR1 inhibition
Source: EMBO Mol Med. 2026 Jun 9;18(7):2867–95. doi: 10.1038/s44321-026-00460-2 (PMC13365495; doi:10.1038/s44321-026-00460-2)
Supplement: Supplementary file 10 — Source data Fig. 7 [file 44321_2026_460_MOESM10_ESM.zip]

Archive with 34 entries (29 files):
- Source data Figure7/
- Source data Figure7/FIG 7A/
- Source data Figure7/FIG 7A/A549-0.png
- Source data Figure7/FIG 7A/A549-100.png
- Source data Figure7/FIG 7A/A549-12.5.png
- Source data Figure7/FIG 7A/A549-25.png
- Source data Figure7/FIG 7A/A549-50.png
- Source data Figure7/FIG 7A/A549-6.25.png
- Source data Figure7/FIG 7A/H460-0.png
- Source data Figure7/FIG 7A/H460-100.png
- Source data Figure7/FIG 7A/H460-12.5.png
- Source data Figure7/FIG 7A/H460-25.png
- Source data Figure7/FIG 7A/H460-50.png
- Source data Figure7/FIG 7A/H460-6.25.png
- Source data Figure7/FIG 7B/
- Source data Figure7/FIG 7B/A549-ACTB.png
- Source data Figure7/FIG 7B/A549-FITC.png
- Source data Figure7/FIG 7B/H460-ACTB.png
- Source data Figure7/FIG 7B/H460-FITC.png
- Source data Figure7/FIG 7C,7D.xlsx
- Source data Figure7/FIG 7E,7F.xlsx
- Source data Figure7/FIG 7G.xlsx
- Source data Figure7/FIG 7H.xlsx
- Source data Figure7/FIG 7I.jpg
- Source data Figure7/FIG 7J/
- Source data Figure7/FIG 7J/Control1.png
- Source data Figure7/FIG 7J/Control2.png
- Source data Figure7/FIG 7J/Control3.png
- Source data Figure7/FIG 7J/PAMP1.png
- Source data Figure7/FIG 7J/PAMP2.png
- Source data Figure7/FIG 7J/PAMP3.png
- Source data Figure7/FIG 7K/
- Source data Figure7/FIG 7K/KI67-Control.png
- Source data Figure7/FIG 7K/KI67-PAMP.png
