# Supplementary material for: PAMP orchestrates proline metabolic rewiring to suppress LUAD via PYCR1 inhibition
Source: EMBO Mol Med. 2026 Jun 9;18(7):2867–95. doi: 10.1038/s44321-026-00460-2 (PMC13365495; doi:10.1038/s44321-026-00460-2)
Supplement: Supplementary file 10 — Source data Fig. 7 [file 44321_2026_460_MOESM10_ESM.zip › Source data Figure7/FIG 7C,7D.xlsx]

## Sheet: A549
A549	0h							24h						48h
	0	0.222	0.216	0.212	0.218	0.223		0.451	0.514	0.421	0.437	0.412		0.768	0.693	0.712	0.676	0.641
	6.25	0.229	0.297	0.218	0.217	0.225		0.442	0.407	0.434	0.405	0.416		0.678	0.674	0.647	0.603	0.695
	12.5	0.196	0.238	0.198	0.197	0.187		0.292	0.352	0.393	0.398	0.361		0.471	0.421	0.539	0.542	0.52
	25	0.2	0.212	0.203	0.189	0.184		0.251	0.337	0.28	0.304	0.388		0.478	0.466	0.474	0.441	0.383
	50	0.215	0.226	0.216	0.221	0.205		0.396	0.456	0.39	0.289	0.288		0.528	0.473	0.535	0.493	0.522
	100	0.203	0.211	0.207	0.208	0.217		0.325	0.408	0.347	0.314	0.311		0.517	0.508	0.463	0.453	0.373
	72h							96h
	0	0.904	0.888	0.927	0.852	0.905		1.712	1.941	1.833	1.918	1.9								0	24	48	72	96
	6.25	0.785	0.881	0.827	0.881	0.828		1.903	1.809	1.925	1.981	1.927							0	0	1.04983	3.10448	5.85518	7.53248
	12.5	0.589	0.682	0.503	0.537	0.611		1.537	1.637	1.661	1.533	1.708							6.25	0	0.801315	2.58555	5.1504	7.18494
	25	0.503	0.548	0.575	0.577	0.597		1.435	1.346	1.624	1.516	1.386							12.5	0	0.780884	1.88086	4.85422	7.00486
	50	0.566	0.546	0.586	0.555	0.595		1.589	1.525	1.535	1.578	1.581							25	0	0.588219	1.84598	4.89024	6.41557
	100	0.534	0.485	0.442	0.508	0.629		1.381	1.485	1.483	1.384	1.253							50	0	0.675537	1.63504	4.40806	6.21949
																			100	0	0.630752	1.48106	4.35054	5.68663
		0h		24h					AVERAGE		48h					AVERAGE
	0	0		1.03153	1.37963	0.985849	1.00459	0.847534	1.04983		2.45946	2.20833	2.35849	2.10092	1.87444	2.20033			ERROR	0	24	48	72	96
	6.25	0		0.930131	0.37037	0.990826	0.866359	0.848889	0.801315		1.9607	1.26936	1.96789	1.7788	2.08889	1.81313			0	0	0.0883648	0.102057	0.0753795	0.219445
	12.5	0		0.489796	0.478992	0.984848	1.0203	0.930481	0.780884		1.40306	0.768908	1.72222	1.75127	1.78075	1.48524			6.25	0	0.110615	0.144678	0.185133	0.540944
	25	0		0.255	0.589623	0.37931	0.608466	1.1087	0.588219		1.39	1.19811	1.33498	1.33333	1.08152	1.26759			12.5	0	0.121896	0.191591	0.12349	0.371993
	50	0		0.84186	1.0177	0.805556	0.307692	0.404878	0.675537		1.45581	1.09292	1.47685	1.23077	1.54634	1.36054			25	0	0.145943	0.0562564	0.137764	0.309623
	100	0		0.600985	0.933649	0.676329	0.509615	0.43318	0.630752		1.5468	1.40758	1.23671	1.17788	0.718894	1.21757			50	0	0.136053	0.0853195	0.083934	0.160253
																			100	0	0.0861449	0.140555	0.13249	0.244813
				72h					AVERAGE		96h					AVERAGE			P	96
				3.07207	3.11111	3.37264	2.90826	3.0583	3.10448		6.71171	7.98611	7.64623	7.79817	7.52018	7.53248			0
				2.42795	1.96633	2.79358	3.05991	2.68	2.58555		7.31004	5.09091	7.83028	8.12903	7.56444	7.18494			6.25	0.568069
				2.0051	1.86555	1.5404	1.72589	2.26738	1.88086		6.84184	5.87815	7.38889	6.78173	8.13369	7.00486			12.5	0.25662
				1.515	1.58491	1.83251	2.05291	2.24457	1.84598		6.175	5.34906	7	7.02116	6.53261	6.41557			25	0.0186212
				1.63256	1.41593	1.71296	1.51131	1.90244	1.63504		6.3907	5.74779	6.10648	6.14027	6.7122	6.21949			50	0.00130135
				1.63054	1.29858	1.13527	1.44231	1.89862	1.48106		5.80296	6.03791	6.16425	5.65385	4.77419	5.68663			100	0.000501752

## Sheet: H460
H460	0h							24h						48h
	0	0.212	0.198	0.196	0.206	0.198		0.438	0.433	0.42	0.475	0.453		0.925	0.972	0.929	0.994	0.901
	6.25	0.214	0.192	0.216	0.198	0.202		0.41	0.422	0.431	0.436	0.386		0.892	0.919	0.935	0.949	0.924
	12.5	0.197	0.208	0.197	0.207	0.196		0.365	0.396	0.357	0.373	0.366		0.654	0.753	0.688	0.744	0.754
	25	0.199	0.208	0.201	0.203	0.195		0.4	0.374	0.375	0.39	0.391		0.706	0.84	0.844	0.786	0.763
	50	0.198	0.215	0.194	0.194	0.2		0.332	0.272	0.293	0.309	0.318		0.692	0.718	0.653	0.619	0.629
	100	0.21	0.208	0.211	0.207	0.209		0.332	0.312	0.331	0.311	0.328		0.645	0.744	0.76	0.766	0.655
	72h							96h
	0	1.575	1.613	1.507	1.546	1.574		1.782	1.839	1.788	1.842	1.805							0h	24h	48h	72h	96h
	6.25	1.323	1.276	1.469	1.364	1.427		1.822	1.792	1.649	1.732	1.756						0	0	1.19789	3.67757	6.74377	7.97478
	12.5	1.29	1.322	1.302	1.314	1.232		1.628	1.431	1.524	1.5	1.55						6.25	0	1.04442	3.53011	5.71645	7.58443
	25	1.183	1.234	1.24	1.319	1.439		1.581	1.584	1.525	1.537	1.614						12.5	0	0.84762	2.5747	5.42933	6.60687
	50	1.168	1.2	1.196	1.125	1.122		1.286	1.404	1.336	1.516	1.321						25	0	0.920022	2.91399	5.38472	6.7991
	100	1.043	1.062	1.034	1.098	1.154		1.41	1.453	1.431	1.394	1.433						50	0	0.526995	2.30724	4.81086	5.86624
																		100	0	0.544293	2.41694	4.15976	5.81452
		0h		24h					AVERAGE		48h					AVERAGE
	0	0		1.06604	1.18687	1.14286	1.30583	1.28788	1.19789		3.36321	3.90909	3.7398	3.82524	3.55051	3.67757		ERROR	0h	24h	48h	72h	96h
	6.25	0		0.915888	1.19792	0.99537	1.20202	0.910891	1.04442		3.16822	3.78646	3.3287	3.79293	3.57426	3.53011		0	0	0.0448793	0.0985521	0.134818	0.152449
	12.5	0		0.852792	0.903846	0.812183	0.801932	0.867347	0.84762		2.3198	2.62019	2.49239	2.5942	2.84694	2.5747		6.25	0	0.0652516	0.12415	0.149712	0.274502
	25	0		1.01005	0.798077	0.865672	0.921182	1.00513	0.920022		2.54774	3.03846	3.199	2.87192	2.91282	2.91399		12.5	0	0.0186017	0.0861148	0.062907	0.244725
	50	0		0.676768	0.265116	0.510309	0.592784	0.59	0.526995		2.49495	2.33953	2.36598	2.19072	2.145	2.30724		25	0	0.0407272	0.107851	0.26895	0.137852
	100	0		0.580952	0.5	0.56872	0.502415	0.569378	0.544293		2.07143	2.57692	2.6019	2.70048	2.13397	2.41694		50	0	0.070565	0.0630977	0.106369	0.246829
																		100	0	0.0177277	0.130317	0.113845	0.0492746
				72h					AVERAGE		96h					AVERAGE
				6.42925	7.14646	6.68878	6.50485	6.94949	6.74377		7.40566	8.28788	8.12245	7.94175	8.11616	7.97478		P
				5.18224	5.64583	5.80093	5.88889	6.06436	5.71645		7.51402	8.33333	6.63426	7.74747	7.69307	7.58443		0
				5.54822	5.35577	5.60914	5.34783	5.28571	5.42933		7.26396	5.87981	6.73604	6.24638	6.90816	6.60687		6.25	0.249001
				4.94472	4.93269	5.16915	5.49754	6.37949	5.38472		6.94472	6.61538	6.58706	6.57143	7.27692	6.7991		12.5	0.0014558
				4.89899	4.5814	5.16495	4.79897	4.61	4.81086		5.49495	5.53023	5.8866	6.81443	5.605	5.86624		25
				3.96667	4.10577	3.90047	4.30435	4.52153	4.15976		5.71429	5.98558	5.78199	5.7343	5.85646	5.81452		50
																		100
