# Supplementary material for: PAMP orchestrates proline metabolic rewiring to suppress LUAD via PYCR1 inhibition
Source: EMBO Mol Med. 2026 Jun 9;18(7):2867–95. doi: 10.1038/s44321-026-00460-2 (PMC13365495; doi:10.1038/s44321-026-00460-2)
Supplement: Supplementary file 10 — Source data Fig. 7 [file 44321_2026_460_MOESM10_ESM.zip › Source data Figure7/FIG 7E,7F.xlsx]

## Sheet: Sheet1
A549
	0	6.25	12.5	25	50	100		0	6.25	12.5	25	50	100		A549
	0.136	0.122	0.124	0.114	0.114	0.108		0.135	0.122	0.124	0.107	0.113	0.104			0	6.25	12.5	25	50	100
	0.133	0.123	0.122	0.115	0.112	0.116		0.133	0.123	0.122	0.116	0.115	0.112			8.28947	6.57895	6.84211	4.60526	5.39474	4.21053
	0.126	0.124	0.124	0.115	0.113	0.116		0.136	0.124	0.124	0.116	0.116	0.113			8.02632	6.71053	6.57895	5.78947	5.65789	5.26316
	0.137	0.125	0.123	0.114	0.112	0.116		0.137	0.125	0.123	0.116	0.113	0.112			8.42105	6.84211	6.84211	5.78947	5.78947	5.39474
	0.134	0.124	0.125	0.114	0.111	0.115		0.133	0.123	0.124	0.115	0.113	0.111			8.55263	6.97368	6.71053	5.78947	5.39474	5.26316
	0.128	0.115	0.115	0.105	0.105	0.109		0.128	0.115	0.115	0.109	0.105	0.105			8.02632	6.71053	6.84211	5.65789	5.39474	5.13158
																7.36842	5.65789	5.65789	4.86842	4.34211	4.34211
A549															AVERAGE	8.11404	6.57895	6.57895	5.41667	5.32895	4.93421
	0	6.25	12.5	25	50	100		0	6.25	12.5	25	50	100
	0.076	0.062	0.064	0.054	0.054	0.048		0.075	0.062	0.064	0.047	0.053	0.044		A549
	0.073	0.063	0.062	0.055	0.052	0.056		0.073	0.063	0.062	0.056	0.055	0.052			0	6.25	12.5	25	50	100
	0.066	0.064	0.064	0.055	0.053	0.056		0.076	0.064	0.064	0.056	0.056	0.053			1.02162	0.810811	0.843243	0.567568	0.664865	0.518919
	0.077	0.065	0.063	0.054	0.052	0.056		0.077	0.065	0.063	0.056	0.053	0.052			0.989189	0.827027	0.810811	0.713514	0.697297	0.648649
	0.074	0.064	0.065	0.054	0.051	0.055		0.073	0.063	0.064	0.055	0.053	0.051			1.03784	0.843243	0.843243	0.713514	0.713514	0.664865
	0.068	0.055	0.055	0.045	0.045	0.049		0.068	0.055	0.055	0.049	0.045	0.045			1.05405	0.859459	0.827027	0.713514	0.664865	0.648649
																0.989189	0.827027	0.843243	0.697297	0.664865	0.632432
A549																0.908108	0.697297	0.697297	0.6	0.535135	0.535135
	0	6.25	12.5	25	50	100		0	6.25	12.5	25	50	100
	8.42105	6.57895	6.84211	5.52632	5.52632	4.73684		8.28947	6.57895	6.84211	4.60526	5.39474	4.21053		A549	0	6.25	12.5	25	50	100
	8.02632	6.71053	6.57895	5.65789	5.26316	5.78947		8.02632	6.71053	6.57895	5.78947	5.65789	5.26316		AVERAGE	1	0.810811	0.810811	0.667568	0.656757	0.608108
	7.10526	6.84211	6.84211	5.65789	5.39474	5.78947		8.42105	6.84211	6.84211	5.78947	5.78947	5.39474		ERROR	0.0212123	0.0236853	0.0233123	0.0269458	0.0257254	0.0260639
	8.55263	6.97368	6.71053	5.52632	5.26316	5.78947		8.55263	6.97368	6.71053	5.78947	5.39474	5.26316		P		0.000141208	0.000131678	2.11232e-06	1.21772e-06	3.82097e-07
	8.15789	6.84211	6.97368	5.52632	5.13158	5.65789		8.02632	6.71053	6.84211	5.65789	5.39474	5.13158
	7.36842	5.65789	5.65789	4.34211	4.34211	4.86842		7.36842	5.65789	5.65789	4.86842	4.34211	4.34211
AVERAGE	7.9386	6.60088	6.60088	5.37281	5.15351	5.4386		8.11404	6.57895	6.57895	5.41667	5.32895	4.93421
															H460
H460																0	6.25	12.5	25	50	100
	0	6.25	12.5	25	50	100		0	6.25	12.5	25	50	100			8.81579	8.28947	6.84211	6.18421	5.92105	5
	0.139	0.135	0.124	0.119	0.117	0.11		0.139	0.135	0.124	0.119	0.117	0.11			9.07895	8.55263	6.84211	6.18421	5.78947	5
	0.141	0.137	0.125	0.119	0.116	0.111		0.141	0.137	0.124	0.119	0.116	0.11			8.81579	8.42105	7.10526	6.31579	5.92105	5.13158
	0.139	0.136	0.126	0.12	0.117	0.111		0.139	0.136	0.126	0.12	0.117	0.111			8.81579	8.28947	6.84211	6.44737	5.78947	4.73684
	0.138	0.135	0.125	0.121	0.116	0.108		0.139	0.135	0.124	0.121	0.116	0.108			8.81579	8.02632	6.97368	6.18421	5.92105	4.73684
	0.139	0.134	0.125	0.12	0.117	0.109		0.139	0.133	0.125	0.119	0.117	0.108			7.63158	6.71053	5.78947	5	5	4.07895
	0.13	0.123	0.116	0.11	0.11	0.103		0.13	0.123	0.116	0.11	0.11	0.103
															H460
H460																0	6.25	12.5	25	50	100
	0	6.25	12.5	25	50	100		0	6.25	12.5	25	50	100			1.01772	0.956962	0.789873	0.713924	0.683544	0.577215
	0.079	0.075	0.064	0.059	0.057	0.05		0.079	0.075	0.064	0.059	0.057	0.05			1.0481	0.987342	0.789873	0.713924	0.668354	0.577215
	0.081	0.077	0.065	0.059	0.056	0.051		0.081	0.077	0.064	0.059	0.056	0.05			1.01772	0.972152	0.820253	0.729114	0.683544	0.592405
	0.079	0.076	0.066	0.06	0.057	0.051		0.079	0.076	0.066	0.06	0.057	0.051			1.01772	0.956962	0.789873	0.744304	0.668354	0.546835
	0.078	0.075	0.065	0.061	0.056	0.048		0.079	0.075	0.064	0.061	0.056	0.048			1.01772	0.926582	0.805063	0.713924	0.683544	0.546835
	0.079	0.074	0.065	0.06	0.057	0.049		0.079	0.073	0.065	0.059	0.057	0.048			0.881013	0.774684	0.668354	0.577215	0.577215	0.470886
	0.07	0.063	0.056	0.05	0.05	0.043		0.07	0.063	0.056	0.05	0.05	0.043		AVERAGE	1		0.777215	0.698734	0.660759	0.551899
															H460
	8.81579	8.28947	6.84211	6.18421	5.92105	5		8.81579	8.28947	6.84211	6.18421	5.92105	5			0	6.25	12.5	25	50	100
	9.07895	8.55263	6.97368	6.18421	5.78947	5.13158		9.07895	8.55263	6.84211	6.18421	5.78947	5		AVERAGE	1	0.929114	0.777215	0.698734	0.660759	0.551899
	8.81579	8.42105	7.10526	6.31579	5.92105	5.13158		8.81579	8.42105	7.10526	6.31579	5.92105	5.13158		ERROR	0.0243091	0.031963	0.0223302	0.024805	0.0169828	0.0178297
	8.68421	8.28947	6.97368	6.44737	5.78947	4.73684		8.81579	8.28947	6.84211	6.44737	5.78947	4.73684		P		0.107984	5.0466e-05	5.75656e-06
	8.81579	8.15789	6.97368	6.31579	5.92105	4.86842		8.81579	8.02632	6.97368	6.18421	5.92105	4.73684
	7.63158	6.71053	5.78947	5	5	4.07895		7.63158	6.71053	5.78947	5	5	4.07895
AVERAGE	8.64035	8.07018	6.77632	6.07456	5.72368	4.82456		8.66228	8.04825	6.73246	6.05263	5.72368	4.7807
