# Supplementary material for: PAMP orchestrates proline metabolic rewiring to suppress LUAD via PYCR1 inhibition
Source: EMBO Mol Med. 2026 Jun 9;18(7):2867–95. doi: 10.1038/s44321-026-00460-2 (PMC13365495; doi:10.1038/s44321-026-00460-2)
Supplement: Supplementary file 10 — Source data Fig. 7 [file 44321_2026_460_MOESM10_ESM.zip › Source data Figure7/FIG 7G.xlsx]

## Sheet: Sheet2
									AVERAGE
	PBS	0.049	0.053	0.049	0.051	0.048	0.058		0.0513333
PYCR1 1ug/well	PAMP ug/100ul	repeat1	repeat2	repeat3	repeat4	repeat5	repeat6
	0	0.09	0.094	0.095	0.097	0.094	0.092
	5	0.081	0.082	0.083	0.085	0.084	0.083
	10	0.076	0.074	0.075	0.079	0.072	0.078
PYCR1 2ug/well	PAMP ug/100ul	repeat1	repeat2	repeat3	repeat4	repeat5	repeat6
	0	0.12	0.116	0.114	0.113	0.117	0.115
	5	0.114	0.115	0.113	0.115	0.114	0.115
	10	0.107	0.104	0.101	0.101	0.102	0.093
PYCR1 1ug/well	PAMP ug/100ul	repeat1	repeat2	repeat3	repeat4	repeat5	repeat6	PAMP ug/100ul	AVERAGE
	0	0.0386667	0.0426667	0.0436667	0.0456667	0.0426667	0.0406667	0	0.0423333
	5	0.0296667	0.0306667	0.0316667	0.0336667	0.0326667	0.0316667	5	0.0316667
	10	0.0246667	0.0226667	0.0236667	0.0276667	0.0206667	0.0266667	10	0.0243333
PYCR1 2ug/well	PAMP ug/100ul	repeat1	repeat2	repeat3	repeat4	repeat5	repeat6
	0	0.0686667	0.0646667	0.0626667	0.0616667	0.0656667	0.0636667		0.0645
	5	0.0626667	0.0636667	0.0616667	0.0636667	0.0626667	0.0636667		0.063
	10	0.0556667	0.0526667	0.0496667	0.0496667	0.0506667	0.0416667		0.05
PAMP ug/100ul	PYCR1 1ug/well	PYCR1 2ug/well		PAMP ug/100ul	PYCR1 1ug/well	PYCR1 2ug/well
0	0.0423333	0.0645		0	0.656331	1		15.5039
5	0.0316667	0.063		5	0.490956	0.976744
10	0.0243333	0.05		10	0.377261	0.775194
	substrate 8，reaction time 60min.
