# Supplementary material for: PAMP orchestrates proline metabolic rewiring to suppress LUAD via PYCR1 inhibition
Source: EMBO Mol Med. 2026 Jun 9;18(7):2867–95. doi: 10.1038/s44321-026-00460-2 (PMC13365495; doi:10.1038/s44321-026-00460-2)
Supplement: Supplementary file 10 — Source data Fig. 7 [file 44321_2026_460_MOESM10_ESM.zip › Source data Figure7/FIG 7H.xlsx]

## Sheet: Sheet2
SUBSTRATE	CONTROL						PAMP
0.5	0.076	0.077	0.076	0.077	0.077		0.069	0.068	0.07	0.069	0.07
1	0.092	0.095	0.092	0.093	0.096		0.083	0.083	0.084	0.085	0.086
2	0.104	0.105	0.107	0.106	0.109		0.092	0.091	0.091	0.094	0.092
4	0.112	0.113	0.112	0.11	0.112		0.097	0.097	0.095	0.095	0.095
8	0.112	0.113	0.112	0.11	0.112		0.097	0.097	0.096	0.096	0.096
16	0.121	0.112	0.11	0.113	0.111		0.094	0.095	0.095	0.095	0.095
32	0.109	0.115	0.115	0.116	0.125		0.093	0.095	0.094	0.095	0.097
64	0.121	0.115	0.115	0.111	0.116		0.093	0.096	0.096	0.096	0.095
SUBSTRATE	CONTROL						PAMP
0.5	0.0286	0.0296	0.0286	0.0296	0.0296		0.0216	0.0206	0.0226	0.0216	0.0226
1	0.0446	0.0476	0.0446	0.0456	0.0486		0.0356	0.0356	0.0366	0.0376	0.0386
2	0.0566	0.0576	0.0596	0.0586	0.0616		0.0446	0.0436	0.0436	0.0466	0.0446
4	0.0646	0.0656	0.0646	0.0626	0.0646		0.0496	0.0496	0.0476	0.0476	0.0476
8	0.0646	0.0656	0.0646	0.0626	0.0646		0.0496	0.0496	0.0486	0.0486	0.0486
16	0.0736	0.0646	0.0626	0.0656	0.0636		0.0466	0.0476	0.0476	0.0476	0.0476
32	0.0616	0.0676	0.0676	0.0686	0.0776		0.0456	0.0476	0.0466	0.0476	0.0496
64	0.0736	0.0676	0.0676	0.0636	0.0686		0.0456	0.0486	0.0486	0.0486	0.0476
SUBSTRATE	CONTROL						PAMP
0.5	2.18421	2.31579	2.18421	2.31579	2.31579		1.26316	1.13158	1.39474	1.26316	1.39474
1	4.28947	4.68421	4.28947	4.42105	4.81579		3.10526	3.10526	3.23684	3.36842	3.5
2	5.86842	6	6.26316	6.13158	6.52632		4.28947	4.15789	4.15789	4.55263	4.28947
4	6.92105	7.05263	6.92105	6.65789	6.92105		4.94737	4.94737	4.68421	4.68421	4.68421
8	6.92105	7.05263	6.92105	6.65789	6.92105		4.94737	4.94737	4.81579	4.81579	4.81579
16	8.10526	6.92105	6.65789	7.05263	6.78947		4.55263	4.68421	4.68421	4.68421	4.68421
32	6.52632	7.31579	7.31579	7.44737	8.63158		4.42105	4.68421	4.55263	4.68421	4.94737
64	8.10526	7.31579	7.31579	6.78947	7.44737		4.42105	4.81579	4.81579	4.81579	4.68421
													SUBSTRATE	control	PAMP
SUBSTRATE	CONTROL						PAMP						0	0	0
0.5	2.18421	2.31579	2.18421	2.31579	2.31579		1.26316	1.13158	1.39474	1.26316	1.39474		0.5	2.26316	1.28947
1	4.28947	4.68421	4.28947	4.42105	4.81579		3.10526	3.10526	3.23684	3.36842	3.5		1	4.5	3.26316
2	5.86842	6	6.26316	6.13158	6.52632		4.28947	4.15789	4.15789	4.55263	4.28947		2	6.15789	4.28947
4	6.92105	7.05263	6.92105	6.65789	6.92105		4.94737	4.94737	4.68421	4.68421	4.68421		4	6.89474	4.78947
8	6.92105	7.05263	6.92105	6.65789	6.92105		4.94737	4.94737	4.81579	4.81579	4.81579		8	6.89474	4.86842
16	8.10526	6.92105	6.65789	7.05263	6.78947		4.55263	4.68421	4.68421	4.68421	4.68421		16	7.10526	4.65789
32	6.52632	7.31579	7.31579	7.44737	8.63158		4.42105	4.68421	4.55263	4.68421	4.94737		32	7.44737	4.65789
64	8.10526	7.31579	7.31579	6.78947	7.44737		4.42105	4.81579	4.81579	4.81579	4.68421		64	7.39474	4.71053
