# Supplementary material for: PAMP orchestrates proline metabolic rewiring to suppress LUAD via PYCR1 inhibition
Source: EMBO Mol Med. 2026 Jun 9;18(7):2867–95. doi: 10.1038/s44321-026-00460-2 (PMC13365495; doi:10.1038/s44321-026-00460-2)
Supplement: Supplementary file 11 — Figure EV1 Source Data [file 44321_2026_460_MOESM11_ESM.zip]

Archive with 5 entries (4 files):
- Source data Figure EV1/
- Source data Figure EV1/FIG EV1B.xls
- Source data Figure EV1/FIG EV1C.csv
- Source data Figure EV1/FIG EV1D.xlsx
- Source data Figure EV1/FIG EV1E.xlsx
