# Supplementary material for: PAMP orchestrates proline metabolic rewiring to suppress LUAD via PYCR1 inhibition
Source: EMBO Mol Med. 2026 Jun 9;18(7):2867–95. doi: 10.1038/s44321-026-00460-2 (PMC13365495; doi:10.1038/s44321-026-00460-2)
Supplement: Supplementary file 11 — Figure EV1 Source Data [file 44321_2026_460_MOESM11_ESM.zip › Source data Figure EV1/FIG EV1B.xls]

## Sheet: Results
	A-NUCL	GAPDH	22.7323	A-CYTO	GAPDH	15.5064		A-NUCL	NEAT1	20.1891	A-CYTO	NEAT1	26.4223		A-CYTO	U6	21.5266
	A-NUCL	GAPDH	22.2763	A-CYTO	GAPDH	15.2497		A-NUCL	NEAT1	19.9022	A-CYTO	NEAT1	25.787		A-CYTO	U6	21.2018
	A-NUCL	GAPDH	22.0169	A-CYTO	GAPDH	15.2736		A-NUCL	NEAT1	19.7242	A-CYTO	NEAT1	25.6102		A-CYTO	U6	20.8728
	NUCL		0.00663567	CYTO		0.993364		NUCL		0.986881	CYTO		0.0131191		A-NUCL	U6	24.25
			0.00761169			0.992388				0.983358			0.0166423		A-NUCL	U6	22.9584
			0.00924802			0.990752				0.983371			0.0166287		A-NUCL	U6	22.2528
	AVERAGE		0.00783179			0.992168		AVERAGE		0.984537			0.0154634
	error		0.00076211			0.00076211		error		0.00117212			0.00117212
	A-NUCL	ACTIN	21.0217	A-CYTO	ACTIN	17.0567		A-NUCL	PSMA-AS1	28.5228	A-CYTO	PSMA-AS1	28.2799
	A-NUCL	ACTIN	20.9224	A-CYTO	ACTIN	17.2468		A-NUCL	PSMA-AS1	28.8716	A-CYTO	PSMA-AS1	28.3572
	A-NUCL	ACTIN	20.8995	A-CYTO	ACTIN	17.0383		A-NUCL	PSMA-AS1	28.8295	A-CYTO	PSMA-AS1	28.1858
	NUCL		0.0601804	CYTO		0.93982		NUCL		0.458005	CYTO		0.541995
			0.0725788			0.927421				0.411799			0.588201
			0.064382			0.935618				0.390268			0.609732
	AVERAGE		0.0657137			0.934286		AVERAGE		0.420024			0.579976
	error		0.00364054			0.00364054		error		0.0199816			0.0199816
		GAPDH	ACTIN	NEAT	PSMA			error	GAPDH	ACTIN	NEAT	PSMA
	A-cyto	0.992168	0.934286	0.0154634	0.579976			A-cyto	0.00076211	0.00364054	0.00117212	0.0199816
	A-nlcetide	0.00783179	0.0657137	0.984537	0.420024			A-nlcetide	0.00076211	0.00364054	0.00117212	0.0199816
