# Supplementary material for: PAMP orchestrates proline metabolic rewiring to suppress LUAD via PYCR1 inhibition
Source: EMBO Mol Med. 2026 Jun 9;18(7):2867–95. doi: 10.1038/s44321-026-00460-2 (PMC13365495; doi:10.1038/s44321-026-00460-2)
Supplement: Supplementary file 11 — Figure EV1 Source Data [file 44321_2026_460_MOESM11_ESM.zip › Source data Figure EV1/FIG EV1C.csv]

GSE140343	Correlation	P_value		SRRHZJU	Correlation	P.Value		GEPIA	Correlation	P.Value
SRSF5	0.8417	1.02E-14		AL132989.1	0.821437553	1.56E-14		MDM4	0.838390872	2.91E-141
TRS-AGA2-6	0.8347	2.71E-14		SECISBP2	0.762510862	1.34E-11		NKTR	0.834089548	1.62E-138
LOC644285	0.8197	1.89E-13		AC011466.1	0.741499444	9.46E-11		RBM5	0.818164825	5.31E-129
SCAPER	0.8055	1.02E-12		AC022497.1	0.733459076	1.90E-10		SH3BP5-AS1	0.818120444	5.63E-129
ZNF44	0.801	1.70E-12		ZNF56	0.718015271	6.82E-10		SEMA3F-AS1	0.817284956	1.67E-128
MDM4	0.7972	2.58E-12		AGAP4	0.716088211	7.95E-10		MIRLET7A1HG	0.811423937	3.00E-125
ITPKB	0.7908	5.05E-12		CHKA	0.708980664	1.38E-09		PNISR	0.811165786	4.14E-125
PNISR	0.7898	5.63E-12		AC083843.3	0.703056309	2.17E-09		RAD51-AS1	0.796199868	2.62E-117
MOAP1	0.7876	7.07E-12		CFLAR-AS1	0.700592887	2.61E-09		TRMT10B	0.787579596	4.18E-113
LOC100289511	0.7871	7.46E-12		LRRC8C-DT	0.700552552	2.62E-09		FNBP4	0.785556312	3.80E-112
DDX17	0.7871	7.47E-12		COL4A3	0.694211797	4.16E-09		RBM25	0.779155384	3.50E-109
LOC646471	0.7848	9.41E-12		AC008676.1	0.692230891	4.80E-09		DDX17	0.778667251	5.83E-109
SYNJ2BP	0.7804	1.46E-11		MIR6761	0.692121782	4.84E-09		NPHP3	0.774684962	3.59E-107
ATG2B	0.7771	2.01E-11		AC024257.1	0.691471736	5.07E-09		ZKSCAN2-DT	0.773262058	1.53E-106
RIPK3	0.7741	2.71E-11		LRRC27	0.682138422	9.77E-09		CROCCP3	0.77280099	2.45E-106
BRD1	0.7727	3.09E-11		ZNF385B	0.681589603	1.01E-08		GNRH1	0.771646296	7.88E-106
IL11RA	0.7721	3.26E-11		EPOR	0.681382603	1.03E-08		N4BP2L2	0.768677048	1.54E-104
BAHCC1	0.771	3.63E-11		C2orf92	0.680893654	1.06E-08		DMTF1	0.767278929	6.14E-104
TNRC6C	0.7677	4.96E-11		AC112722.1	0.680684819	1.08E-08		LUC7L3	0.763638662	2.15E-102
ARID4A	0.7675	5.01E-11		AC095057.3	0.680470785	1.10E-08		KANTR	0.763343948	2.87E-102
LOC107985404	0.7649	6.37E-11		AL008729.2	0.679659103	1.16E-08		KLC1	0.762754958	5.06E-102
FAM184B	0.7641	6.85E-11		AC011487.3	0.678163139	1.28E-08		TRIM52	0.762495779	6.50E-102
LMNTD2-AS1	0.7633	7.39E-11		PHYHD1	0.677935212	1.30E-08		EGLN2	0.762296196	7.87E-102
RC3H1	0.7614	8.76E-11		SH3BP5-AS1	0.677921691	1.30E-08		MSS51	0.761478684	1.73E-101
NEK9	0.7603	9.70E-11		ATG16L2	0.675794616	1.51E-08		ZNF224	0.761266475	2.11E-101
HNRNPH1	0.76	9.95E-11		SFTA3	0.67467199	1.62E-08		CLK4	0.759913905	7.69E-101
RBM5	0.7595	1.04E-10		SUMO2P15	0.673162458	1.80E-08		TAF10	0.759555878	1.08E-100
CTC1	0.7595	1.04E-10		MBIP	0.671942625	1.95E-08		RAB4B	0.757448175	7.90E-100
NXF1	0.7593	1.06E-10		AC007342.7	0.671084701	2.06E-08		TTC14	0.757254771	9.48E-100
DIS3L	0.7591	1.08E-10		AL109804.1	0.668577079	2.43E-08		LINC00641	0.757246235	9.55E-100
N4BP2L1	0.7554	1.50E-10		MZF1	0.664980093	3.07E-08		ZBTB25	0.757034873	1.16E-99
SEMA3F-AS1	0.7542	1.66E-10		TAPT1	0.664869878	3.09E-08		NEAT1	0.753093846	4.53E-98
CROCCP3	0.7521	1.99E-10		FOXP1	0.664793455	3.11E-08		CTBP1-AS	0.753051062	4.71E-98
SNX1	0.7521	1.99E-10		AP001094.2	0.66109697	3.94E-08		ZNF594-DT	0.752210129	1.02E-97
PPP1R3E	0.7505	2.29E-10		KHDRBS2-OT1	0.660728238	4.03E-08		EOLA1-DT	0.752044904	1.19E-97
LOC102723750	0.7499	2.40E-10		AC104964.3	0.65887864	4.53E-08		PRMT5-DT	0.749795359	9.19E-97
RALGPS1	0.7497	2.44E-10		AC006254.1	0.65720605	5.04E-08		ARGLU1	0.749090039	1.74E-96
C15orf40	0.7488	2.63E-10		RN7SKP51	0.656559284	5.24E-08		TRIM66	0.747787285	5.62E-96
OCLN	0.7483	2.75E-10		U47924.3	0.653119913	6.49E-08		RBM6	0.747349756	8.31E-96
CKMT2-AS1	0.7474	2.98E-10		AC092574.1	0.653017008	6.54E-08		CCNL1	0.74688996	1.25E-95
REV1	0.7472	3.03E-10		MYO15B	0.651953713	6.98E-08		ZNF337	0.745916814	2.98E-95
GOLGA6L10	0.7467	3.14E-10		AL138787.2	0.647668675	9.06E-08		THUMPD3-AS1	0.745844524	3.18E-95
EML5	0.7464	3.24E-10		ABCC6	0.647576987	9.11E-08		TTLL3	0.745275903	5.27E-95
OFD1	0.746	3.35E-10		AC025171.4	0.647092542	9.39E-08		EIF4A1	0.74525457	5.37E-95
KHNYN	0.7438	4.01E-10		ZNF540	0.645801869	1.01E-07		STRADA	0.74424904	1.31E-94
ANKZF1	0.7425	4.48E-10		SAP30L-AS1	0.645385902	1.04E-07		LENG8-AS1	0.744005021	1.62E-94
ARID1B	0.7415	4.87E-10		MIR186	0.645124303	1.06E-07		HNRNPH1	0.7438702	1.83E-94
NBPF11	0.7414	4.91E-10		KIAA0408	0.644494492	1.10E-07		MSANTD2	0.743705974	2.11E-94
GOLGA6L17P	0.7405	5.27E-10		ATP13A4	0.644398372	1.10E-07		GOLGA8B	0.743565339	2.39E-94
TRIM52	0.7397	5.62E-10		RGL3	0.643874574	1.14E-07		CCDC66	0.74296823	4.03E-94
AGO4	0.7393	5.81E-10		FAM183BP	0.643691712	1.15E-07		RBM4	0.742222423	7.75E-94
SCAND2P	0.7388	6.05E-10		CELF2-AS2	0.642924339	1.21E-07		RUSC1-AS1	0.742004099	9.38E-94
LINC00921	0.7387	6.08E-10		PNPLA2	0.642745509	1.22E-07		TSSK4	0.74173804	1.18E-93
PNISR-AS1	0.7382	6.32E-10		AC005332.7	0.640552136	1.39E-07		DDX39B	0.741722609	1.20E-93
TBC1D8	0.7382	6.33E-10		AC005225.4	0.640481617	1.39E-07		TERF1P7	0.741235881	1.83E-93
LMNTD2	0.7379	6.52E-10		FAM229A	0.638497014	1.57E-07		C8orf44	0.741070276	2.12E-93
PAK6-AS1	0.7377	6.62E-10		N4BP2L2	0.638337442	1.58E-07		OGT	0.740532753	3.37E-93
SELENOO-AS1	0.7376	6.66E-10		LRIT3	0.63774054	1.64E-07		CDRT4	0.740376377	3.86E-93
SRRM2	0.7365	7.29E-10		AL353743.1	0.637679307	1.64E-07		FTX	0.73867566	1.68E-92
MARVELD2	0.7355	7.88E-10		AC093525.10	0.637574281	1.65E-07		WDR27	0.738610302	1.77E-92
RERE	0.7346	8.45E-10		AL136452.1	0.637367847	1.67E-07		UBAP1L	0.738289376	2.34E-92
ZNF620	0.7346	8.46E-10		ASMTL-AS1	0.636744313	1.73E-07		NFATC2IP-AS1	0.735720969	2.09E-91
ARHGEF7	0.7343	8.64E-10		AP002803.1	0.636254432	1.78E-07		RPL36A	0.735631103	2.26E-91
GABPB2	0.7342	8.76E-10		VPS13C	0.636156941	1.79E-07		AP4B1-AS1	0.734236098	7.33E-91
FAM219B	0.734	8.87E-10		MIR6793	0.635969282	1.81E-07		TSC22D1-AS1	0.734180339	7.69E-91
PDE8A	0.7338	9.01E-10		RBM5	0.63571364	1.84E-07		CHMP4A	0.733621817	1.23E-90
RUFY3	0.7337	9.13E-10		Y_RNA	0.635220228	1.89E-07		RBM33	0.733473424	1.39E-90
SRRM1	0.7336	9.14E-10		ARID4A	0.634436831	1.98E-07		C2orf92	0.732794502	2.46E-90
RBM23	0.7334	9.30E-10		AC020978.6	0.633891618	2.05E-07		GOLGA6L9	0.732735817	2.59E-90
FNBP4	0.7331	9.51E-10		FAM189A2	0.633861663	2.05E-07		DET1	0.73247052	3.23E-90
DELE1	0.7327	9.82E-10		ACOXL	0.63307807	2.14E-07		MASP2	0.732367716	3.52E-90
NICN1	0.7316	1.07E-09		LINC01836	0.632978973	2.16E-07		RUFY1-AS1	0.732347816	3.58E-90
ANGEL1	0.7315	1.08E-09		ITSN2	0.632513228	2.21E-07		PAIP1P1	0.731847983	5.43E-90
PABPC1L	0.731	1.13E-09		TNFRSF14-AS1	0.632347728	2.23E-07		CLK1	0.73078608	1.31E-89
PHF2	0.7307	1.15E-09		TMEM30A-DT	0.631958257	2.29E-07		INE1	0.730686648	1.42E-89
LOC100132356	0.7304	1.18E-09		DCP1A	0.631773424	2.31E-07		CCDC14	0.72989265	2.75E-89
POGZ	0.7304	1.18E-09		SFTA1P	0.631741825	2.31E-07		LINC01772	0.729740703	3.12E-89
ZBTB37	0.7292	1.29E-09		GARS1-DT	0.631602827	2.33E-07		CENATAC	0.729176499	4.96E-89
PLEKHH2	0.7284	1.38E-09		CDH12P1	0.631534811	2.34E-07		PFDN5	0.72779323	1.54E-88
TRA2A	0.728	1.42E-09		AP003084.1	0.631076706	2.40E-07		POLR1HASP	0.727209015	2.49E-88
UNC13B	0.7278	1.44E-09		ESYT3	0.629511731	2.63E-07		BBS1	0.72616797	5.81E-88
ZNRD2-DT	0.7274	1.49E-09		AC073548.1	0.628983639	2.71E-07		N4BP2L2-IT2	0.725185284	1.29E-87
SLC41A1	0.7268	1.56E-09		AC114980.1	0.628981407	2.71E-07		RBM39	0.724783978	1.78E-87
ZNF846	0.7266	1.58E-09		AC007272.1	0.627778112	2.90E-07		SREK1	0.724090106	3.12E-87
LOC100506639	0.7263	1.61E-09		MIRLET7A1HG	0.627296099	2.98E-07		ZNF354B	0.723507616	4.99E-87
NFIA	0.7261	1.64E-09		AL450326.2	0.627169135	3.00E-07		CSAD	0.7229989	7.50E-87
TRI-AAT4-1	0.7258	1.68E-09		RN7SL606P	0.627160579	3.00E-07		LY6G5B	0.722857527	8.40E-87
LOC107984913	0.7251	1.77E-09		AL359813.2	0.626011946	3.20E-07		GOT1-DT	0.720605966	5.05E-86
TRMT10B	0.725	1.78E-09		TUBB4BP8	0.625648023	3.27E-07		LUC7L	0.719645277	1.08E-85
KLHL26	0.725	1.79E-09		BCRP3	0.624754088	3.43E-07		ZNF333	0.719640806	1.08E-85
GUSBP11	0.7244	1.87E-09		AC020978.3	0.624675702	3.45E-07		ZNF10	0.718549081	2.56E-85
TSTD3	0.7238	1.96E-09		AC005740.4	0.624672729	3.45E-07		MALAT1	0.717428475	6.16E-85
KANSL1L	0.7234	2.02E-09		Metazoa_SRP	0.624301067	3.52E-07		MYSM1	0.717099708	7.97E-85
NFATC2IP	0.7234	2.02E-09		GUSBP11	0.623542446	3.67E-07		BMS1P4	0.716936853	9.05E-85
ZSWIM5	0.7228	2.11E-09		AC106820.1	0.623346967	3.71E-07		CTAGE7P	0.716641482	1.14E-84
FHIP1B	0.7227	2.13E-09		RBMS2	0.623316684	3.72E-07		KLHDC1	0.715974007	1.91E-84
SECISBP2	0.7215	2.32E-09		AP000866.2	0.622034403	3.99E-07		ZNF44	0.715849343	2.11E-84
AKAP8	0.7212	2.38E-09		AL391834.2	0.622031432	3.99E-07		LOC105370941	0.715667365	2.43E-84
LOC105377763	0.7212	2.38E-09		VIPR1-AS1	0.620914501	4.25E-07		RNU6-1053P	0.715634943	2.49E-84
SCAMP1-AS1	0.7212	2.39E-09		CSF3R	0.620662974	4.31E-07		PCHILR	0.714263628	7.20E-84
KPNA5	0.721	2.42E-09		AC104836.1	0.620397849	4.37E-07		CARF	0.714155041	7.83E-84
GOLGA6L9	0.7208	2.45E-09		RUFY3	0.620288054	4.40E-07		ZBTB37	0.713651589	1.15E-83
NOP9	0.7202	2.56E-09		AL136295.2	0.61866193	4.81E-07		PTGR2	0.713184543	1.65E-83
N4BP2L2	0.7195	2.70E-09		AL109741.1	0.618491613	4.85E-07		EOLA2-DT	0.713012336	1.88E-83
ARID1A	0.7193	2.74E-09		PDE8A	0.617661916	5.07E-07		RNF31	0.712953712	1.97E-83
MSANTD2	0.7192	2.76E-09		AC020907.4	0.617292222	5.18E-07		L3MBTL1	0.711958485	4.22E-83
PKD1P1	0.719	2.81E-09		AL049776.1	0.616929923	5.28E-07		CRYGS	0.710899037	9.47E-83
MIR6769A	0.7184	2.93E-09		GGT2	0.616891585	5.29E-07		JMJD7-PLA2G4B	0.709608429	2.52E-82
CYP2R1	0.718	3.02E-09		UBXN11	0.616805173	5.32E-07		PDXDC2P-NPIPB14P	0.709121322	3.64E-82
LOC105370677	0.7179	3.04E-09		AC084824.5	0.616461495	5.42E-07		LOC100288123	0.708871907	4.39E-82
LOC105375404	0.7178	3.07E-09		AC108053.1	0.615562575	5.69E-07		ZNF700	0.708569161	5.52E-82
DHDDS-AS1	0.7163	3.43E-09		KLHDC1	0.614515941	6.02E-07		CDK5RAP3	0.707166961	1.58E-81
ABCD4	0.7157	3.58E-09		AC021205.3	0.614023695	6.18E-07		CFAP44	0.706741213	2.17E-81
SUPT20H	0.7147	3.86E-09		AL158071.2	0.614015801	6.18E-07		FAM13A-AS1	0.706474837	2.65E-81
SLTM	0.7145	3.89E-09		AC124319.3	0.613719703	6.28E-07		GUSBP11	0.706165323	3.34E-81
LOC105378593	0.7144	3.94E-09		Metazoa_SRP	0.613606365	6.32E-07		DCAF8	0.705907259	4.05E-81
ZNF540	0.714	4.04E-09		LRIG2	0.613515442	6.35E-07		RUFY3	0.705535096	5.34E-81
CPSF7	0.7139	4.07E-09		MAST4-IT1	0.613473313	6.36E-07		SRSF11	0.705530255	5.35E-81
LIMD1-AS1	0.7136	4.17E-09		LINC01730	0.612904336	6.56E-07		PDE6C	0.705040612	7.70E-81
KCNJ11	0.7119	4.73E-09		ZNF211	0.612782954	6.60E-07		ARMCX4	0.705000334	7.93E-81
ERVK13-1	0.7116	4.80E-09		MAGI3	0.612386489	6.74E-07		PAM16	0.704962718	8.16E-81
LINC01123	0.7102	5.34E-09		AL109659.2	0.612102502	6.85E-07		ZNF32-AS2	0.704860237	8.80E-81
CIRBP	0.7098	5.49E-09		AC010326.1	0.611835986	6.95E-07		ZNF32-AS1	0.70484357	8.91E-81
COX20	0.7096	5.57E-09		HSD17B6	0.610578269	7.43E-07		LRIG2	0.704603323	1.06E-80
CIPC	0.7092	5.72E-09		AL683813.1	0.610456591	7.47E-07		INTS6L	0.70452742	1.13E-80
CREBBP	0.709	5.78E-09		RN7SL767P	0.60973784	7.76E-07		PRKCH-AS1	0.704320483	1.31E-80
MTERF4	0.7088	5.88E-09		AL138799.1	0.609274386	7.96E-07		MIR186	0.704285054	1.35E-80
LOC100128770	0.7081	6.17E-09		RPL9P2	0.609082826	8.04E-07		LINC00339	0.704175244	1.46E-80
DNAJC27	0.7081	6.20E-09		AL157786.1	0.609057732	8.05E-07		AARSD1	0.703999537	1.66E-80
RSAD1	0.7077	6.34E-09		PHACTR1	0.608985957	8.08E-07		ZNF546	0.703853348	1.85E-80
DAAM1	0.7075	6.44E-09		PBX4	0.608588977	8.25E-07		PGLS-DT	0.703770996	1.97E-80
WDR20	0.7074	6.48E-09		RBM6	0.60849536	8.29E-07		NAA16	0.702988371	3.51E-80
ZNF354B	0.7071	6.65E-09		ACOXL-AS1	0.60800894	8.51E-07		ARID4A	0.702874469	3.81E-80
C14orf93	0.7069	6.72E-09		AMZ2P2	0.607550951	8.71E-07		MIR600HG	0.70280904	4.00E-80
KCTD7	0.7068	6.76E-09		MIR6757	0.607344543	8.81E-07		PAXBP1	0.702027066	7.10E-80
SDR39U1	0.7064	6.98E-09		AGAP7P	0.606928349	9.00E-07		CATSPER2	0.701869966	7.96E-80
ANKHD1-EIF4EBP3	0.7059	7.20E-09		AC087500.2	0.606754855	9.08E-07		PCBP1-AS1	0.701244526	1.26E-79
LOC105370579	0.7057	7.32E-09		ST3GAL5	0.606712403	9.11E-07		NBPF12	0.700841505	1.69E-79
RGL4	0.7053	7.55E-09		CPO	0.606490114	9.21E-07		ZNF460-AS1	0.700687081	1.89E-79
CNNM3	0.7048	7.81E-09		BTNL9	0.606205035	9.35E-07		REV1	0.699934675	3.26E-79
EIF3J-DT	0.7038	8.35E-09		AL603750.1	0.605916013	9.49E-07		TOMM20L-DT	0.699778107	3.66E-79
ZNF709	0.7038	8.39E-09		AC092071.1	0.60517294	9.87E-07		EPM2AIP1	0.699642324	4.03E-79
ARGLU1	0.7037	8.45E-09		ANKHD1	0.604978374	9.97E-07		IRF9	0.699333647	5.04E-79
CLK1	0.7036	8.49E-09		SEC31B	0.604877416	1.00E-06		RPP21	0.698947114	6.67E-79
CAPN3	0.7034	8.60E-09		ZNF846	0.604753605	1.01E-06		RSRP1	0.698878022	7.01E-79
ANKHD1	0.7032	8.71E-09		C14orf28	0.604708326	1.01E-06		PAXBP1-AS1	0.698642564	8.31E-79
ZNF506	0.7031	8.81E-09		AC012511.1	0.604647715	1.01E-06		ANKDD1A	0.698332986	1.04E-78
NOXRED1	0.703	8.85E-09		AC092794.1	0.604569916	1.02E-06		PRPF39	0.697531765	1.85E-78
LIMD1	0.7025	9.18E-09		HMGN1P7	0.604002567	1.05E-06		SEC31B	0.697356101	2.10E-78
DDX5	0.7018	9.62E-09		AC015871.6	0.603936144	1.05E-06		RNPC3	0.697058157	2.60E-78
MIR631	0.7016	9.74E-09		ARHGEF1	0.603894432	1.05E-06		HMBOX1	0.696867805	2.98E-78
TAB1	0.7016	9.75E-09		CACNA1D	0.603504674	1.08E-06		LHX4	0.696795195	3.14E-78
ZNF737	0.7012	1.00E-08		C3orf62	0.602700128	1.12E-06		PHYKPL	0.696517383	3.83E-78
SREK1	0.7011	1.01E-08		AC011468.1	0.602673861	1.12E-06		ANKHD1	0.696355118	4.30E-78
TJP2	0.7001	1.08E-08		DAPK2	0.602274767	1.15E-06		TIA1	0.69621746	4.75E-78
ANXA2R-AS1	0.6997	1.11E-08		LINC02371	0.602079307	1.16E-06		CAPN3	0.695892901	5.99E-78
RGL3	0.6995	1.13E-08		ZNF444	0.601833605	1.17E-06		TSC1	0.695885389	6.02E-78
ZNF839	0.6994	1.13E-08		AC011472.4	0.601827765	1.17E-06		VAMP1	0.695495916	7.95E-78
C10orf143	0.6994	1.14E-08		AL136979.1	0.601676134	1.18E-06		PCF11	0.694917871	1.20E-77
SZT2	0.6991	1.16E-08		CCDC159	0.601526124	1.19E-06		LINC01176	0.694705143	1.39E-77
SLC22A5	0.6986	1.19E-08		AKAP13	0.601458787	1.20E-06		ZNF814	0.694683646	1.42E-77
TTC31	0.6983	1.22E-08		Y_RNA	0.601250004	1.21E-06		PHB1P9	0.694516909	1.59E-77
STPG3-AS1	0.6979	1.26E-08		AC135803.1	0.601125079	1.22E-06		SLC25A27	0.694149652	2.07E-77
EPB41	0.6977	1.27E-08		ERICH4	0.601087851	1.22E-06		PABPN1	0.693307956	3.75E-77
KANSL1	0.6976	1.28E-08		SIGIRR	0.601053954	1.22E-06		HCG27	0.692715947	5.70E-77
ZNF429	0.6973	1.31E-08		BNIP3P5	0.600825974	1.24E-06		HCG25	0.692161036	8.42E-77
CCDC88C	0.6972	1.31E-08		AC005899.7	0.599982051	1.29E-06		ZNF169	0.692156743	8.45E-77
ANKRA2	0.6969	1.35E-08		AC020659.1	0.599904992	1.30E-06		SNORA66	0.691763727	1.11E-76
STAT5B	0.6969	1.35E-08		CACNB1	0.599774222	1.30E-06		UBE2Q1-AS1	0.691501534	1.34E-76
LOC101929767	0.6966	1.38E-08		AJ003147.3	0.599618472	1.31E-06		EBLN2	0.691020923	1.87E-76
IMPG1	0.6959	1.44E-08		UPB1	0.599359821	1.33E-06		POLI	0.690383183	2.93E-76
CIDEB	0.6952	1.50E-08		AP000356.3	0.598891742	1.36E-06		CEP43	0.690346467	3.00E-76
TSSK3	0.695	1.53E-08		USP4	0.598735943	1.38E-06		SSBP3-AS1	0.690146094	3.45E-76
CHD2	0.6949	1.54E-08		Y_RNA	0.5987251	1.38E-06		MIR3936HG	0.689990457	3.85E-76
STPG3	0.6947	1.56E-08		SEMA3F-AS1	0.598023108	1.43E-06		RN7SL333P	0.689033225	7.49E-76
LOC105372323	0.6947	1.56E-08		CUBN	0.597998467	1.43E-06		ATG14	0.688772299	8.97E-76
OCLNP1	0.6943	1.61E-08		ESAM	0.597925742	1.43E-06		KCNIP2	0.688485973	1.09E-75
NBPF12	0.6941	1.62E-08		RFX3-AS1	0.597830559	1.44E-06		ZNF337-AS1	0.688340513	1.21E-75
TULP4	0.6939	1.65E-08		TNS2	0.597803295	1.44E-06		RCOR3	0.68718954	2.68E-75
ZNF721	0.6937	1.66E-08		AGO3	0.597491364	1.47E-06		ADNP-AS1	0.686882979	3.31E-75
RBM26	0.6937	1.67E-08		STARD9	0.597391758	1.47E-06		COX20	0.686000656	6.06E-75
GOLGA8R	0.6934	1.70E-08		MED4-AS1	0.597151444	1.49E-06		RSKR	0.684396533	1.82E-74
RBM25	0.692	1.86E-08		AC073648.2	0.597064001	1.50E-06		LRP2BP	0.684347637	1.88E-74
FARP2	0.692	1.86E-08		PRX	0.596805283	1.52E-06		LOC100128494	0.684331567	1.90E-74
CCDC125	0.6919	1.88E-08		AC024075.3	0.596653614	1.53E-06		VN1R83P	0.68412906	2.18E-74
LOC105372809	0.6917	1.90E-08		AC020913.3	0.59657004	1.54E-06		NDUFV2-AS1	0.684056302	2.29E-74
EZH1	0.691	2.00E-08		AC008569.2	0.596337522	1.55E-06		ZNF514	0.683909339	2.53E-74
KMT2E	0.691	2.00E-08		ELFN2	0.596196296	1.56E-06		AP1G2-AS1	0.683678059	2.96E-74
USP3	0.6909	2.00E-08		TMEM233	0.596074395	1.57E-06		SRSF5	0.682667694	5.87E-74
SF1	0.6909	2.00E-08		AL136982.3	0.596058027	1.58E-06		RNU6-882P	0.682134658	8.41E-74
RFXAP	0.6905	2.06E-08		AC008985.1	0.596035076	1.58E-06		USP50	0.681930715	9.66E-74
KANK1	0.6902	2.11E-08		AL159174.1	0.59596019	1.58E-06		DDX47	0.681893869	9.90E-74
ANO7L1	0.6899	2.14E-08		DLC1	0.595715521	1.60E-06		BCLAF3	0.681889121	9.93E-74
PPP6R2	0.6899	2.14E-08		TEPP	0.595637498	1.61E-06		TMEM161B-DT	0.681245081	1.53E-73
IBA57	0.6896	2.19E-08		AC024145.1	0.595561506	1.62E-06		SEMA6A-AS1	0.680713079	2.19E-73
MASP2	0.6895	2.20E-08		IHO1	0.595500594	1.62E-06		ZNF606-AS1	0.680637558	2.30E-73
PPP4R3A	0.6894	2.22E-08		AC068724.1	0.594551032	1.70E-06		ABHD16A	0.679994636	3.55E-73
GGT7	0.6894	2.22E-08		RNU5B-3P	0.594545627	1.70E-06		NIPSNAP3B	0.679721491	4.26E-73
STKLD1	0.6893	2.23E-08		ELFN2	0.594389412	1.71E-06		PSEN2	0.679688469	4.35E-73
PHYKPL	0.6891	2.26E-08		HEXD	0.593947182	1.75E-06		THBS3-AS1	0.679371151	5.38E-73
LUC7L	0.6891	2.26E-08		AC091825.3	0.593580258	1.78E-06		RNU6-762P	0.67936735	5.39E-73
RAB11FIP4	0.6884	2.37E-08		ZBTB20	0.593224819	1.82E-06		MIR3671	0.679187732	6.08E-73
PAN3	0.6883	2.39E-08		AC005740.3	0.592656891	1.87E-06		HYPK	0.679003095	6.88E-73
ZNF774	0.6877	2.48E-08		Metazoa_SRP	0.592643674	1.87E-06		KRTCAP2	0.678833328	7.70E-73
GALT	0.6873	2.55E-08		AC005009.1	0.59215777	1.92E-06		CCNL2	0.678628408	8.83E-73
LOC105376526	0.6872	2.56E-08		DPP9-AS1	0.592143041	1.92E-06		NR2C2	0.678577121	9.13E-73
SCAI	0.6871	2.58E-08		PLA2G1B	0.591561743	1.97E-06		MZF1	0.678425204	1.01E-72
LOC107985664	0.6869	2.61E-08		ZNF37BP	0.591496889	1.98E-06		RNU6-118P	0.678405894	1.02E-72
CAMKMT	0.6867	2.64E-08		AC025171.3	0.591451612	1.98E-06		PPP3CB-AS1	0.678264144	1.12E-72
TSPOAP1	0.6867	2.64E-08		AC091825.2	0.591230006	2.01E-06		RN7SL834P	0.678075646	1.27E-72
MEGF6	0.6867	2.65E-08		ZNF682	0.590949324	2.03E-06		MIRLET7IHG	0.677867977	1.46E-72
ARG1	0.6862	2.72E-08		AC009090.1	0.590856007	2.04E-06		MED17	0.677254116	2.20E-72
USPL1	0.6862	2.73E-08		AC009974.2	0.590208198	2.11E-06		ZNF160	0.676947662	2.69E-72
ABHD18	0.6861	2.75E-08		ATG14	0.590143146	2.12E-06		LOC644169	0.676821287	2.93E-72
ZNF345	0.6861	2.76E-08		AL512791.1	0.590087161	2.12E-06		RC3H1	0.676767322	3.03E-72
DDX24	0.686	2.76E-08		AC026803.3	0.589449439	2.19E-06		ARHGEF2-AS2	0.676293463	4.15E-72
ZNF682	0.686	2.77E-08		AC011816.2	0.589125991	2.23E-06		ZNF280D	0.67615873	4.53E-72
MIR3677HG	0.6859	2.78E-08		AL162426.1	0.588683218	2.28E-06		PRH1	0.67599594	5.05E-72
NSUN7	0.6858	2.80E-08		U3	0.588424814	2.31E-06		AGAP6	0.675940112	5.23E-72
CLCN6	0.6857	2.81E-08		ITGB2-AS1	0.587657838	2.39E-06		TTC28-AS1	0.675893435	5.40E-72
IPO5P1	0.6857	2.83E-08		UNC13B	0.587606099	2.40E-06		IDI2-AS1	0.675666076	6.27E-72
SEMA3B-AS1	0.6856	2.85E-08		NOD1	0.587434961	2.42E-06		ERVK3-1	0.675632192	6.41E-72
KIF16B	0.6854	2.87E-08		VIP	0.587372698	2.43E-06		ATP1A1-AS1	0.675632043	6.41E-72
LOC102723722	0.6853	2.90E-08		SKINT1L	0.587242458	2.44E-06		KIF1C-AS1	0.67535931	7.67E-72
PRRT1B	0.6847	3.01E-08		AC092944.2	0.587198182	2.45E-06		GEMIN7-AS1	0.675121258	8.97E-72
LOC105370027	0.6846	3.03E-08		ANKRD29	0.587015453	2.47E-06		MARK3	0.674830869	1.09E-71
ANKRD42-DT	0.6839	3.17E-08		SLC25A29	0.58697278	2.48E-06		TAS2R20	0.674769987	1.13E-71
LOC105375384	0.6837	3.21E-08		RPL4P7	0.586743731	2.50E-06		RPL5P30	0.674550616	1.30E-71
TIA1	0.6836	3.24E-08		AGAP10P	0.586180468	2.57E-06		VCPKMT	0.674435526	1.41E-71
JMJD7	0.6828	3.40E-08		AC106845.1	0.586178904	2.57E-06		SNORD19C	0.674170215	1.67E-71
DCAF8-DT	0.6828	3.40E-08		AL031666.1	0.586151488	2.58E-06		CLHC1	0.674044086	1.82E-71
DAPK2	0.6828	3.40E-08		AC090948.1	0.585898591	2.61E-06		MSH5	0.673788579	2.15E-71
STAT3	0.6827	3.42E-08		UBA7	0.58573732	2.63E-06		RNU6-1016P	0.672862312	3.93E-71
PWAR6	0.6821	3.56E-08		RN7SKP18	0.585651671	2.64E-06		ADAT2	0.672211355	5.99E-71
RAB11FIP3	0.6812	3.77E-08		AC008533.1	0.585471576	2.66E-06		SNRPGP14	0.672158605	6.20E-71
IQCH-AS1	0.681	3.82E-08		TMEM243	0.585461754	2.67E-06		LAMC1-AS1	0.671137249	1.20E-70
ZBED5	0.6799	4.09E-08		SYNDIG1L	0.585121983	2.71E-06		PPWD1	0.671099283	1.23E-70
PRDM11	0.6798	4.13E-08		AGAP12P	0.584977492	2.73E-06		CCNT2	0.670845945	1.45E-70
ERN1	0.6797	4.14E-08		MS4A4E	0.58478779	2.75E-06		HSPA2-AS1	0.670824653	1.47E-70
MED28	0.6794	4.21E-08		AC011498.4	0.584737458	2.76E-06		ADGRL1-AS1	0.670606881	1.69E-70
DUSP28	0.6794	4.23E-08		LINC01476	0.584419827	2.80E-06		GABPB1-IT1	0.670560715	1.74E-70
LRAT	0.6791	4.31E-08		RPL11P3	0.584267884	2.83E-06		RPL21P137	0.670511575	1.80E-70
SPATA41	0.679	4.32E-08		AC121247.1	0.584193111	2.84E-06		ERICH6B	0.670070779	2.39E-70
C2orf68	0.679	4.33E-08		AC127070.4	0.584179632	2.84E-06		LOC100130357	0.669511172	3.42E-70
NKX2-1	0.6789	4.35E-08		AC010245.2	0.583807786	2.89E-06		RNF213-AS1	0.669211117	4.15E-70
CRAMP1	0.6785	4.46E-08		AC079467.1	0.583633395	2.91E-06		PSMD6-AS2	0.668488729	6.59E-70
LOC105375336	0.6784	4.50E-08		FAM193B	0.583560476	2.92E-06		GOLGA8A	0.668402146	6.97E-70
PRDM16	0.6782	4.56E-08		AF131215.6	0.583548256	2.93E-06		LOC102723566	0.667997802	9.03E-70
TDRD10	0.678	4.60E-08		SNORA7B	0.583402061	2.95E-06		ACCS	0.667594057	1.17E-69
CDKN2AIP	0.678	4.61E-08		AC020913.2	0.582960159	3.01E-06		VPS13A	0.667339063	1.37E-69
ZNF154	0.6779	4.64E-08		CIRBP	0.582733995	3.04E-06		SNORA16B	0.667236155	1.47E-69
LINC01635	0.6775	4.76E-08		AC022400.2	0.582690734	3.05E-06		LOC112268419	0.666944924	1.77E-69
GRTP1-AS1	0.6772	4.86E-08		AL137009.1	0.582531666	3.07E-06		TBCE	0.666851763	1.87E-69
GATAD2B	0.6771	4.87E-08		AL118508.3	0.582466491	3.08E-06		HDHD2	0.666779326	1.96E-69
CELSR1	0.677	4.92E-08		CDH12P2	0.582183037	3.13E-06		MIR17HG	0.666601533	2.20E-69
ACIN1	0.6767	5.01E-08		AC005785.2	0.581064868	3.30E-06		LOC124900460	0.66652159	2.31E-69
NDUFA6-DT	0.6765	5.05E-08		AC007686.3	0.580735425	3.35E-06		CEP95	0.666474332	2.38E-69
PDPK1	0.6764	5.10E-08		ZNF603P	0.58065567	3.36E-06		PAN3	0.666463398	2.40E-69
BTBD7	0.6762	5.15E-08		AL158212.5	0.580520323	3.39E-06		MMP21	0.666355616	2.57E-69
PRPF38B	0.6761	5.21E-08		CAPN3	0.580454743	3.40E-06		ZBED5	0.66617768	2.87E-69
FHIP1A-DT	0.6753	5.47E-08		RBM5-AS1	0.580206088	3.44E-06		HAUS7	0.66611706	2.99E-69
PRKAB1	0.6747	5.65E-08		PPP1R9A-AS1	0.580175229	3.44E-06		WAPL-DT	0.666082361	3.05E-69
LOC105371131	0.6746	5.69E-08		ZDHHC20-IT1	0.580012854	3.47E-06		SPDYE18	0.665166295	5.45E-69
NEIL1	0.6744	5.78E-08		SLCO2A1	0.579702226	3.52E-06		MIR573	0.664679811	7.40E-69
TMEM63A	0.6743	5.80E-08		AC009120.1	0.579691571	3.52E-06		ABCA5	0.664672474	7.44E-69
LRRC75B	0.6741	5.89E-08		AC009879.3	0.579616248	3.54E-06		LOC107986374	0.66467169	7.44E-69
WDR27	0.6739	5.95E-08		RPS3AP48	0.579601008	3.54E-06		FERP1	0.664614657	7.71E-69
C2orf92	0.6738	6.01E-08		SUGT1P2	0.579506507	3.55E-06		ZMAT1	0.664414215	8.75E-69
LOC105374421	0.6737	6.03E-08		TPTE2P5	0.579391317	3.57E-06		MRNIP	0.664101199	1.07E-68
CBX7	0.6736	6.06E-08		SYCP3	0.579035592	3.63E-06		PPP1R3E	0.663805264	1.28E-68
ZNF500	0.6734	6.15E-08		AC024267.3	0.578988899	3.64E-06		DYNLT2	0.663740416	1.34E-68
SGSM3	0.673	6.30E-08		AC017104.1	0.578706121	3.69E-06		ATG16L2	0.663730312	1.35E-68
TNS1-AS1	0.673	6.31E-08		AC135050.6	0.578254744	3.77E-06		GOLGA8N	0.663603784	1.46E-68
RRN3P1	0.6729	6.33E-08		FTX	0.57824046	3.77E-06		NPIPB4	0.663484693	1.57E-68
ZNF710	0.6726	6.45E-08		AL353743.3	0.577697698	3.87E-06		DNAH1	0.663055576	2.05E-68
CBFA2T2	0.6725	6.51E-08		COX6CP10	0.577692741	3.87E-06		LINC02371	0.662959353	2.18E-68
CCDC159	0.6724	6.52E-08		KCNK3	0.577396395	3.93E-06		SPIN3	0.662719631	2.53E-68
PSD4	0.6724	6.53E-08		TSPAN16	0.577090098	3.99E-06		UBOX5-AS1	0.662675906	2.60E-68
GFOD3P	0.6722	6.61E-08		ZNF611	0.576995931	4.00E-06		TARBP1	0.662640381	2.66E-68
LOC102724093	0.6722	6.63E-08		AC020978.7	0.57666429	4.07E-06		ANKHD1-EIF4EBP3	0.662604985	2.72E-68
RBM6	0.6717	6.82E-08		LINC01671	0.576507627	4.10E-06		ZMYM6	0.662518213	2.87E-68
LOC105371505	0.6714	6.93E-08		SHFL	0.576315639	4.14E-06		RPL31P46	0.661992088	3.99E-68
ARHGEF2	0.6712	7.04E-08		TBC1D17	0.576076663	4.18E-06		MIR590	0.661915821	4.19E-68
LINC01106	0.6711	7.05E-08		CYP4Z2P	0.57566581	4.27E-06		FOXP1-DT	0.6613973	5.78E-68
ZNF514	0.6711	7.06E-08		MAMDC2-AS1	0.575577801	4.28E-06		CHD1L	0.660817694	8.29E-68
WHAMM	0.6709	7.16E-08		NDUFAF4P3	0.57557175	4.28E-06		LINC00174	0.660600717	9.49E-68
OSBPL2	0.6708	7.19E-08		AATK	0.57527845	4.34E-06		NBPF11	0.660299142	1.14E-67
WDR73	0.6708	7.19E-08		MYZAP	0.575178841	4.36E-06		SDHAP2	0.659857114	1.50E-67
ERMARD	0.6708	7.21E-08		AK1	0.575098757	4.38E-06		ILK	0.65979976	1.56E-67
SLC2A11	0.6702	7.47E-08		AL773573.1	0.575089201	4.38E-06		LRRC39	0.659530319	1.84E-67
PHF12	0.67	7.55E-08		AC008760.1	0.574899433	4.42E-06		GAS8-AS1	0.659480771	1.90E-67
IP6K2	0.6699	7.61E-08		PLIN5	0.574874495	4.43E-06		ARHGAP27P1-BPTFP1-KPNA2P3	0.659420082	1.97E-67
ZNF767P	0.6697	7.72E-08		AL358335.2	0.574316203	4.54E-06		BTAF1	0.659089399	2.42E-67
LOC105376506	0.6696	7.76E-08		GRM3-AS1	0.57405389	4.60E-06		TTC23-AS1	0.659066975	2.45E-67
ZNF442	0.6696	7.77E-08		AL138921.2	0.573976649	4.62E-06		KHDC4	0.658816376	2.86E-67
ZC2HC1C	0.6693	7.89E-08		AC114490.2	0.573863483	4.64E-06		MIR3685	0.657468855	6.54E-67
XPC-AS1	0.6689	8.07E-08		RNPC3	0.573802275	4.66E-06		CAPN10-DT	0.657266343	7.41E-67
SIRT3	0.6688	8.12E-08		LRCH4	0.573761196	4.66E-06		SENP7	0.657045538	8.48E-67
NEK8	0.6685	8.27E-08		AC016722.2	0.573760037	4.67E-06		SRSF6	0.656895643	9.30E-67
ARFGAP2	0.6685	8.27E-08		AC087392.5	0.573119048	4.81E-06		SUMO2P19	0.656758645	1.01E-66
SH2B1	0.6684	8.34E-08		VASH1-AS1	0.573029992	4.83E-06		NDST2	0.656335962	1.31E-66
MLLT6	0.668	8.54E-08		LINC01772	0.572954223	4.84E-06		STX16	0.656272801	1.36E-66
LOC105373945	0.668	8.54E-08		AC099684.3	0.572750571	4.89E-06		ZRANB2	0.656263373	1.37E-66
LRRC57	0.6679	8.58E-08		AL450384.2	0.572454521	4.96E-06		DPP9-AS1	0.656245462	1.38E-66
DCAF5	0.6678	8.63E-08		ICAM5	0.572396492	4.97E-06		MRPS9-AS1	0.656140715	1.47E-66
MVB12B	0.6678	8.64E-08		AC133963.1	0.572344102	4.98E-06		CARD8	0.655949732	1.66E-66
PARD6B	0.6677	8.70E-08		TLE2	0.572243236	5.01E-06		ZNF83	0.6559389	1.67E-66
INE1	0.6676	8.75E-08		MFSD2A	0.571895126	5.09E-06		RNA5SP383	0.655454632	2.24E-66
TSPYL4	0.6675	8.81E-08		LINC02512	0.571644869	5.15E-06		SZT2	0.655301621	2.46E-66
TLCD4	0.6669	9.15E-08		AC104109.4	0.57160225	5.16E-06		RPL9P11	0.655012628	2.93E-66
NRF1	0.6666	9.28E-08		AC120498.2	0.57157195	5.17E-06		RNF139-DT	0.65464045	3.67E-66
RBBP6	0.6666	9.30E-08		AC011379.2	0.571550946	5.17E-06		RNU6-850P	0.654413141	4.21E-66
KIAA0319L	0.6661	9.61E-08		ASLP1	0.571235724	5.25E-06		KRBA2	0.654399179	4.25E-66
MYO15B	0.6661	9.61E-08		RAB28P5	0.571109145	5.28E-06		DUSP28	0.654270185	4.59E-66
TIMM10B	0.6658	9.73E-08		TRHDE-AS1	0.570876288	5.34E-06		AGAP4	0.653978053	5.48E-66
FAM111A	0.6657	9.79E-08		ARMCX4	0.570427647	5.45E-06		UBE2FP3	0.653973511	5.50E-66
IL6R	0.6655	9.91E-08		KLC1	0.570347883	5.47E-06		LOC101928059	0.653598806	6.89E-66
SEPSECS	0.6655	9.91E-08		AC008850.1	0.570114474	5.53E-06		TNRC6A	0.653596716	6.90E-66
ZFP14	0.6654	1.00E-07		MSS51	0.570023454	5.55E-06		LINC00852	0.653574286	7.00E-66
RCOR3	0.6646	1.05E-07		RNU6ATAC27P	0.569937325	5.58E-06		TEX52	0.653481177	7.40E-66
NBPF14	0.6644	1.06E-07		C19orf71	0.569931343	5.58E-06		OR10AD1	0.652929678	1.03E-65
CCDC183-AS1	0.6643	1.06E-07		HMBOX1	0.569852168	5.60E-06		LOC729867	0.652853824	1.08E-65
LOC102724117	0.6643	1.07E-07		VDAC2P2	0.569761552	5.62E-06		PCGF3-AS1	0.65242493	1.40E-65
SPSB3	0.6641	1.08E-07		GCNA	0.569464236	5.70E-06		MTERF2	0.652405538	1.42E-65
ZBTB34	0.6641	1.08E-07		ZNRF3-IT1	0.569376168	5.72E-06		AGO4	0.652019808	1.78E-65
ZNF700	0.6638	1.10E-07		AC007298.2	0.569349939	5.73E-06		SNORD14A	0.651923702	1.89E-65
LOC389765	0.6633	1.14E-07		RN7SKP185	0.569305863	5.74E-06		ZNF789	0.651795271	2.04E-65
ECHDC2	0.6631	1.15E-07		AL049840.5	0.56927095	5.75E-06		ANKRD23	0.650311247	4.96E-65
TSNARE1	0.663	1.15E-07		TMEM100	0.569037216	5.81E-06		ZNF33A	0.650081838	5.69E-65
PCBD2	0.663	1.16E-07		TLR2	0.569023052	5.82E-06		ZNF589	0.649492704	8.08E-65
LOC105374615	0.6629	1.16E-07		SGSM2	0.569002583	5.82E-06		DNHD1	0.649454055	8.26E-65
PRDM16-DT	0.6627	1.17E-07		CCT8P1	0.568777321	5.88E-06		TSSK3	0.649338838	8.85E-65
DNHD1	0.6627	1.18E-07		ZNF266	0.568406021	5.98E-06		LOC100420981	0.649247845	9.34E-65
MTFR1L	0.6625	1.19E-07		EPAS1	0.568193442	6.04E-06		PIK3IP1-DT	0.648738261	1.26E-64
IQCA1	0.6623	1.20E-07		LINC00930	0.568129273	6.06E-06		NUDT16-DT	0.64841819	1.53E-64
LOC107985588	0.6623	1.20E-07		AL121839.2	0.567806894	6.15E-06		ECHDC2	0.648289491	1.65E-64
GOLGA2P5	0.662	1.22E-07		RNU6-50P	0.567727544	6.17E-06		GPS2	0.648202892	1.74E-64
ZNF253	0.6617	1.24E-07		MPHOSPH8	0.567445589	6.25E-06		ZNF345	0.647676296	2.37E-64
ATXN1-AS1	0.6616	1.25E-07		APBB3	0.56734753	6.28E-06		SNX15	0.647590042	2.49E-64
MFSD4B	0.6616	1.26E-07		AL445493.3	0.567343996	6.28E-06		CKMT2-AS1	0.647301966	2.96E-64
CMAHP	0.6612	1.28E-07		DPPA3P2	0.567142318	6.34E-06		ZNF586	0.646771171	4.04E-64
MOCS1	0.661	1.30E-07		ACOX2	0.566841276	6.43E-06		GYG2P2	0.646562607	4.57E-64
WDR6	0.6609	1.30E-07		AL158163.1	0.566732148	6.46E-06		ZNF248	0.646157214	5.80E-64
CRY1	0.6609	1.31E-07		RGN	0.566648699	6.49E-06		CLN3	0.646094951	6.01E-64
ZNF791	0.6609	1.31E-07		AP002433.2	0.566515959	6.53E-06		FLNB-AS1	0.646082395	6.06E-64
PAK6	0.6608	1.31E-07		ATOH8	0.566449076	6.55E-06		LOC101927164	0.645966191	6.49E-64
USP3-AS1	0.6607	1.32E-07		LINC02804	0.566337811	6.58E-06		GHRLOS	0.645925526	6.64E-64
LINC01772	0.6603	1.35E-07		PPP5D1	0.566270511	6.60E-06		SCAI	0.64591369	6.69E-64
ZNF512B	0.6603	1.35E-07		RPL10P19	0.566188036	6.63E-06		EZH1	0.645750869	7.36E-64
LOC155060	0.6601	1.37E-07		AC084880.3	0.566143219	6.64E-06		CCDC200	0.645511216	8.47E-64
GANC	0.6596	1.41E-07		DENND3	0.566130849	6.64E-06		EBAG9P1	0.645456701	8.74E-64
LOC105373511	0.6595	1.41E-07		AL024474.2	0.56601202	6.68E-06		RPS17	0.645342017	9.35E-64
MIR6859-1	0.6594	1.42E-07		ANKRD24	0.565629803	6.80E-06		COX10-DT	0.644895562	1.21E-63
LOC105376063	0.6592	1.44E-07		AC018926.3	0.565628392	6.80E-06		ZFC3H1	0.644846509	1.25E-63
KLHDC1	0.659	1.46E-07		NTNG1	0.565250352	6.92E-06		RPL31P52	0.644663646	1.39E-63
SLC35E2B	0.659	1.46E-07		SDHAP3	0.565056742	6.98E-06		ZNF326	0.644358425	1.66E-63
HCG27	0.6588	1.47E-07		MAPKAPK5-AS1	0.564789042	7.06E-06		POLG2	0.644193137	1.83E-63
MPI	0.6587	1.48E-07		AL157871.5	0.564740202	7.08E-06		PLEKHH2	0.643620431	2.55E-63
TUBGCP5	0.6586	1.50E-07		SYNE1	0.564739444	7.08E-06		DPRXP4	0.643565494	2.64E-63
KANSL1L-AS1	0.6583	1.52E-07		ZNF432	0.564689139	7.09E-06		LOC105370047	0.643551833	2.66E-63
MIR600HG	0.6581	1.54E-07		AC005856.1	0.564644499	7.11E-06		GLRX5P2	0.643404879	2.90E-63
ZNF559	0.6577	1.57E-07		Y_RNA	0.564553185	7.14E-06		RNU6ATAC24P	0.643272541	3.13E-63
PJVK	0.6575	1.59E-07		PTOV1-AS2	0.564252599	7.24E-06		ENOSF1	0.642821322	4.06E-63
TSC1	0.6575	1.59E-07		ADAMTS7P3	0.564245071	7.24E-06		APRG1	0.642744316	4.25E-63
ZNF483	0.6573	1.62E-07		AC106028.4	0.56404594	7.31E-06		SPATA6L	0.642742399	4.25E-63
GPR199P	0.6572	1.62E-07		Z99758.1	0.563897799	7.35E-06		MKNK1-AS1	0.642477093	4.96E-63
ING5	0.6569	1.65E-07		SLC5A4	0.563787891	7.39E-06		RNU6-856P	0.642053379	6.34E-63
TRIM68	0.6568	1.66E-07		LINC00299	0.563731175	7.41E-06		RN7SKP70	0.641960743	6.69E-63
LOC112268219	0.6568	1.66E-07		RAB5CP1	0.563637236	7.44E-06		LINC02614	0.641643384	8.03E-63
ULK3	0.6566	1.68E-07		AC005154.2	0.562736946	7.75E-06		ZNF397	0.641333802	9.60E-63
ZC3H11A	0.6565	1.69E-07		C18orf63	0.562734786	7.75E-06		ZNF141	0.641292768	9.83E-63
TOMM20L-DT	0.6564	1.70E-07		TAOK3	0.562487539	7.84E-06		HNRNPA1P49	0.641286331	9.87E-63
SIN3A	0.6563	1.70E-07		ZNF491	0.561929368	8.04E-06		MIR378J	0.640745996	1.35E-62
ADCY9	0.6563	1.71E-07		SHANK2-AS2	0.561858999	8.07E-06		DNAJC27	0.640730014	1.36E-62
SNED1	0.6562	1.72E-07		AC091544.3	0.56174953	8.11E-06		MUTYH	0.640617079	1.45E-62
LRRC39	0.6562	1.72E-07		AP003035.1	0.561661219	8.14E-06		ANKRD10	0.640573519	1.49E-62
VPS13D	0.656	1.74E-07		AC092068.2	0.561575325	8.17E-06		PRMT5-AS1	0.640433304	1.61E-62
CACNA1D	0.6559	1.74E-07		CABLES1	0.561540764	8.18E-06		C1RL-AS1	0.640402633	1.64E-62
RAB17	0.6555	1.78E-07		MISP3	0.561500497	8.20E-06		OFD1	0.640295592	1.75E-62
HMGN3	0.6555	1.79E-07		HIGD1B	0.561308016	8.27E-06		RN7SKP23	0.640015887	2.05E-62
GKAP1	0.6553	1.80E-07		AC004233.1	0.561206042	8.31E-06		PSMA2	0.639572141	2.64E-62
SLC25A45	0.6552	1.82E-07		AC026979.1	0.561157775	8.33E-06		ZNF782	0.63953795	2.70E-62
ZBTB7B	0.6551	1.83E-07		PLIN1	0.561066366	8.36E-06		TBILA	0.639296685	3.10E-62
ZFP2	0.6547	1.87E-07		AC122129.1	0.561034718	8.37E-06		IMPG1	0.63916338	3.34E-62
MADD	0.6547	1.87E-07		MLPH	0.560539473	8.56E-06		RNU6-387P	0.639093965	3.48E-62
LOC105377347	0.6547	1.87E-07		AC233976.2	0.560457896	8.59E-06		ASB14	0.639048774	3.57E-62
LOC105373974	0.6547	1.88E-07		PHYKPL	0.5604454	8.60E-06		ZNF143-AS1	0.639046165	3.57E-62
NBPF9	0.6543	1.92E-07		TLK2P2	0.560157554	8.71E-06		INO80D	0.63899454	3.68E-62
MYO6	0.6538	1.97E-07		BET1P1	0.559963959	8.78E-06		RWDD3	0.638931678	3.81E-62
LOC105371046	0.6534	2.02E-07		AC002553.2	0.559734333	8.87E-06		TRPC6P10	0.638794809	4.12E-62
NFX1	0.6534	2.02E-07		ATXN3	0.559578135	8.94E-06		ANXA2R-AS1	0.63871443	4.32E-62
ZNF397	0.6534	2.02E-07		ANKDD1B	0.559564276	8.94E-06		EXOG	0.638626522	4.54E-62
TARBP1	0.6531	2.05E-07		SPATA7	0.559495527	8.97E-06		ZNF841	0.638440702	5.05E-62
PKD1P3-NPIPA1	0.6528	2.09E-07		HLA-DMA	0.559416653	9.00E-06		HDAC8	0.638253385	5.62E-62
ZMYM6	0.6526	2.11E-07		HMGCLL1	0.559331289	9.04E-06		BCL6-AS1	0.637796216	7.29E-62
GGA2	0.6526	2.11E-07		PMM1	0.559263579	9.06E-06		NOXRED1	0.637514895	8.56E-62
MARF1	0.6525	2.12E-07		AC010776.2	0.559054057	9.15E-06		MANEA-DT	0.637471582	8.77E-62
ATXN7L1	0.6523	2.14E-07		AC116407.1	0.558943229	9.19E-06		ZDHHC17	0.637091461	1.09E-61
AKAP1	0.6523	2.15E-07		DDX4	0.558550691	9.36E-06		NCBP2-AS1	0.636955177	1.18E-61
TSC2	0.6521	2.17E-07		ZNF582-AS1	0.558042161	9.57E-06		AMT	0.636886472	1.22E-61
TPTEP2	0.652	2.18E-07		PPP1R32	0.557997176	9.59E-06		VARS2	0.636840926	1.25E-61
SFI1	0.6515	2.25E-07		RPS2P45	0.557978526	9.60E-06		CREBZF	0.636746806	1.32E-61
FAM85A	0.6515	2.25E-07		CCDC66	0.55749735	9.81E-06		AMY2B	0.636510027	1.51E-61
LINC01372	0.6513	2.27E-07		AL359922.3	0.557424756	9.84E-06		LOC100507053	0.636225954	1.78E-61
TMEM80	0.6511	2.29E-07		SNORA77	0.557288694	9.90E-06		ZNF540	0.636159024	1.85E-61
MSS51	0.651	2.31E-07		CSAD	0.557198367	9.94E-06		RPL7AP10	0.636115713	1.89E-61
SERINC4	0.651	2.32E-07		GLCCI1	0.557194366	9.94E-06		LINC01409	0.636080964	1.93E-61
ZNF326	0.6508	2.34E-07		AC022537.1	0.557070832	9.99E-06		NAPB	0.63600298	2.02E-61
ARFGEF3	0.6506	2.36E-07		AC079331.1	0.556919218	1.01E-05		ZNF852	0.635868748	2.18E-61
MMEL1-AS1	0.6506	2.36E-07		AC006116.2	0.556873695	1.01E-05		LOC105370532	0.635709743	2.38E-61
UBE2Q2P2	0.6505	2.38E-07		AL137157.1	0.556839379	1.01E-05		LOC101928988	0.635517157	2.65E-61
SH3GL1P2	0.6504	2.39E-07		ENPP7P11	0.55682191	1.01E-05		SNORD62B	0.635328288	2.95E-61
GOLGA8N	0.6504	2.40E-07		RN7SKP23	0.556746915	1.01E-05		AGO3	0.634862834	3.84E-61
FAM76A	0.6503	2.40E-07		AC012020.1	0.55606166	1.05E-05		UBN2	0.634460894	4.81E-61
SLC25A29	0.6503	2.40E-07		AC009283.1	0.555939373	1.05E-05		SUGP2	0.634432379	4.89E-61
LOC105373195	0.6499	2.46E-07		AC073592.4	0.555547751	1.07E-05		NPTN-IT1	0.634403898	4.97E-61
TMPRSS2	0.6498	2.48E-07		AC011978.1	0.555330275	1.08E-05		LINC01089	0.634352739	5.11E-61
ARHGAP11A-DT	0.6495	2.52E-07		NDUFB1P2	0.555322449	1.08E-05		ANKRD42-DT	0.634261862	5.38E-61
SMDT1	0.6491	2.57E-07		DOCK4	0.555261888	1.08E-05		CDCA4P1	0.634258234	5.39E-61
CARF	0.6491	2.57E-07		NOSTRIN	0.55518799	1.09E-05		LINC01126	0.634185309	5.62E-61
THUMPD1	0.649	2.59E-07		RNU6-1327P	0.554726884	1.11E-05		PRPF38B	0.634027644	6.14E-61
CHD6	0.649	2.59E-07		ZNF83	0.554632399	1.11E-05		LTB4R2	0.633943905	6.43E-61
FAN1	0.649	2.60E-07		AL135999.1	0.554590366	1.12E-05		RNU6-611P	0.633676781	7.47E-61
EXD2	0.6486	2.65E-07		MIR302CHG	0.554540117	1.12E-05		PDCD6	0.633619832	7.71E-61
TNRC18	0.6486	2.65E-07		RCC2P6	0.553897031	1.15E-05		FAM186A	0.633251516	9.48E-61
YTHDC1	0.6485	2.66E-07		RNU6-97P	0.553764685	1.16E-05		ALKBH6	0.633040998	1.07E-60
LOC105375363	0.6484	2.68E-07		PSME2P5	0.553674861	1.16E-05		ARHGAP8	0.632997012	1.09E-60
TSPYL1	0.6479	2.75E-07		AC022306.2	0.553656374	1.16E-05		S100PBP	0.632993952	1.10E-60
KANSL3	0.6477	2.79E-07		AC024075.2	0.553629851	1.16E-05		MIR4453HG	0.632771456	1.24E-60
ZNF493	0.6477	2.79E-07		FKBP1AP2	0.553509843	1.17E-05		RBM14-RBM4	0.632291217	1.62E-60
XPC	0.6475	2.82E-07		RNU2-5P	0.553425406	1.17E-05		METTL5P2	0.632241162	1.67E-60
LOC107985388	0.6472	2.87E-07		SLC25A45	0.553409724	1.17E-05		ZNF662	0.632057735	1.85E-60
ZNF224	0.647	2.89E-07		EEF1DP7	0.553358607	1.18E-05		CEP83	0.63197958	1.93E-60
MIR6859-2	0.647	2.90E-07		CFAP221	0.553302367	1.18E-05		CCDC180	0.631747146	2.20E-60
CLEC16A	0.6468	2.93E-07		SNRNP70	0.553215176	1.18E-05		PARK7P1	0.631745753	2.20E-60
WASH5P	0.6468	2.93E-07		RNU2-45P	0.553025047	1.19E-05		KANSL1L	0.631651136	2.32E-60
LOC730098	0.6465	2.98E-07		AC069281.2	0.552733243	1.21E-05		RNU6-312P	0.631077887	3.19E-60
ZNF136	0.6463	3.01E-07		AC078899.3	0.552607005	1.22E-05		LOC124900537	0.630787502	3.74E-60
YPEL1	0.6463	3.02E-07		C3orf35	0.552364549	1.23E-05		SECISBP2	0.630635433	4.07E-60
KDM3B	0.6461	3.05E-07		PRPF38B	0.552298519	1.23E-05		ZSCAN30	0.630602149	4.15E-60
LOC105369225	0.6461	3.05E-07		AC108729.2	0.552006547	1.25E-05		LOC124900469	0.630507976	4.37E-60
DDI2	0.6461	3.06E-07		KLRF1	0.551977779	1.25E-05		MIR647	0.630438368	4.54E-60
CCP110	0.646	3.06E-07		FILIP1	0.551876554	1.26E-05		UBE2V1	0.630194522	5.20E-60
TSPY26P	0.646	3.07E-07		TNFRSF14	0.551724888	1.26E-05		MCM3AP-AS1	0.630087606	5.52E-60
SCAF8	0.6458	3.11E-07		ZFHX2-AS1	0.551657735	1.27E-05		NTAN1P2	0.629687869	6.88E-60
SUSD6	0.6457	3.12E-07		SPTAN1	0.551517088	1.28E-05		ATXN3	0.629619785	7.14E-60
MFSD8	0.6457	3.12E-07		AC005104.2	0.551435818	1.28E-05		ZNF594	0.629060813	9.72E-60
SPDYE18	0.6456	3.14E-07		ARHGAP15-AS1	0.551401571	1.28E-05		RALGDS	0.628632793	1.23E-59
PGPEP1	0.6454	3.18E-07		LINC01422	0.551394058	1.28E-05		DHPS	0.628544377	1.29E-59
DNAJC28	0.6453	3.19E-07		AC073149.1	0.551388498	1.28E-05		RN7SL145P	0.628161322	1.60E-59
LOC105370573	0.6452	3.21E-07		AC010618.2	0.551371817	1.28E-05		RPS2P50	0.627503833	2.29E-59
PNPLA7	0.6443	3.38E-07		C1orf127	0.551362923	1.28E-05		EDRF1	0.627493565	2.30E-59
ZNF763	0.6442	3.40E-07		RPL7P18	0.551241743	1.29E-05		ZNF23	0.627355806	2.48E-59
PRDM2	0.6439	3.44E-07		FAAHP1	0.551241534	1.29E-05		ZNF493	0.627214078	2.68E-59
DNAL1	0.6438	3.46E-07		AC005358.1	0.551051223	1.30E-05		TAS2R14	0.627125774	2.81E-59
ZSCAN30	0.6438	3.46E-07		AL513008.1	0.550839756	1.31E-05		ZNF252P-AS1	0.626393804	4.20E-59
ZNF596	0.6436	3.50E-07		AC007695.1	0.550494576	1.33E-05		PLCG1-AS1	0.626344046	4.32E-59
MLH3	0.6435	3.52E-07		RPL34-DT	0.550317915	1.34E-05		DAAM2-AS1	0.62601674	5.16E-59
TP53TG5	0.6435	3.53E-07		COL4A4	0.550250012	1.35E-05		SNORD6	0.625961118	5.32E-59
INTS3	0.6433	3.55E-07		TTC21A	0.550236982	1.35E-05		ST3GAL3	0.625560622	6.61E-59
CYP4V2	0.6433	3.56E-07		RNY1P16	0.550218669	1.35E-05		ANKRD61	0.625559974	6.62E-59
GRAMD4	0.6432	3.58E-07		MACF1	0.550067966	1.36E-05		ZNF763	0.625455216	7.00E-59
ZNF592	0.643	3.63E-07		AC141586.4	0.549758663	1.38E-05		STARD4-AS1	0.625328842	7.50E-59
NBPF19	0.6429	3.64E-07		UBQLNL	0.549704338	1.38E-05		MATR3	0.625255252	7.81E-59
LOC643327	0.6429	3.64E-07		FYB2	0.549500634	1.39E-05		INTS6-AS1	0.625002114	8.96E-59
ZBTB1	0.6428	3.66E-07		MIR34AHG	0.549430619	1.40E-05		PITRM1-AS1	0.624925306	9.34E-59
S100PBP	0.6427	3.68E-07		FAM13A-AS1	0.549372281	1.40E-05		CATSPERE	0.624760742	1.02E-58
C17orf113	0.6425	3.71E-07		AC027682.5	0.549083221	1.42E-05		SNORA33	0.624758001	1.02E-58
CGNL1	0.6424	3.73E-07		MIR302A	0.549053202	1.42E-05		RN7SL608P	0.624355526	1.27E-58
PAXBP1-AS1	0.6423	3.75E-07		RN7SL864P	0.549042082	1.42E-05		TVP23C	0.623955481	1.58E-58
PARP16	0.6423	3.77E-07		AGTR1	0.548905503	1.43E-05		APBB3	0.623929581	1.60E-58
PSMG3-AS1	0.6422	3.78E-07		AL596325.2	0.548890407	1.43E-05		STX16-NPEPL1	0.623686593	1.83E-58
UGDH-AS1	0.6421	3.80E-07		AC002306.1	0.548889336	1.43E-05		LAT	0.623603468	1.91E-58
LRRC37B	0.6419	3.84E-07		TVP23A	0.548887283	1.43E-05		MLH3	0.623537059	1.98E-58
AJUBA-DT	0.6418	3.86E-07		AC118344.2	0.5487914	1.44E-05		ZNF567-DT	0.623227869	2.34E-58
BICDL2	0.6418	3.87E-07		WDR19	0.54868712	1.44E-05		LOC124901671	0.62313052	2.47E-58
SLC26A8	0.6416	3.92E-07		AMY2B	0.548665052	1.44E-05		GABPB2	0.62302959	2.61E-58
ADAM20	0.6415	3.94E-07		ARHGAP45	0.548445447	1.46E-05		SMARCE1	0.6229087	2.78E-58
SZT2-AS1	0.6412	3.99E-07		RPS29P11	0.548444367	1.46E-05		HNRNPA3P9	0.622752154	3.03E-58
TUBBP5	0.6412	3.99E-07		AF131215.4	0.548163742	1.48E-05		MIR1285-1	0.622738835	3.05E-58
BRD8	0.6411	4.03E-07		AC015726.1	0.548130688	1.48E-05		RN7SL23P	0.622424371	3.61E-58
HYKK	0.641	4.03E-07		ARGFXP2	0.547964528	1.49E-05		ZNF26	0.622244912	3.98E-58
NOL9	0.641	4.04E-07		AL049840.2	0.547961392	1.49E-05		ZNF587	0.622072048	4.36E-58
ARNT	0.6408	4.08E-07		AC087854.1	0.547688197	1.51E-05		ATG2B	0.622024332	4.48E-58
ZNF14	0.6408	4.08E-07		ASB14	0.547590372	1.51E-05		ST20	0.621882981	4.83E-58
EPM2AIP1	0.6408	4.08E-07		AC092683.1	0.547538902	1.52E-05		ACOXL-AS1	0.621702916	5.32E-58
ZBTB21	0.6408	4.09E-07		SELENBP1	0.547504978	1.52E-05		ADHFE1	0.6216552	5.46E-58
LOC105371100	0.6407	4.10E-07		TRABD2A	0.547393148	1.53E-05		MED28-DT	0.621247539	6.79E-58
SRSF11	0.6407	4.10E-07		CASP4LP	0.547327364	1.53E-05		SCLY	0.621139952	7.19E-58
SNORD103A	0.6406	4.13E-07		AC055811.2	0.547197991	1.54E-05		CLCN6	0.620618889	9.51E-58
LCMT2	0.6405	4.15E-07		AC015727.1	0.547052109	1.55E-05		TAS2R4	0.620540584	9.91E-58
ISOC1	0.6403	4.21E-07		MIR4518	0.546680225	1.57E-05		LINC00106	0.620474226	1.03E-57
MLPH	0.6402	4.21E-07		AC011447.2	0.546587781	1.58E-05		SNHG20	0.620468899	1.03E-57
ZNF225-AS1	0.6401	4.24E-07		AC011375.1	0.546555216	1.58E-05		ZNF410	0.620427117	1.05E-57
INO80E	0.6401	4.25E-07		NFIB	0.54653192	1.58E-05		RPL8P5	0.620159477	1.22E-57
DAPK1	0.6399	4.28E-07		AL391807.1	0.54651775	1.58E-05		SCART1	0.619630422	1.61E-57
UNC50	0.6398	4.30E-07		SLC5A9	0.546500538	1.59E-05		RNU6-1209P	0.619170386	2.06E-57
CHD8	0.6398	4.31E-07		AP001107.9	0.546478585	1.59E-05		CRNDE	0.618665087	2.69E-57
IKZF4	0.6396	4.36E-07		RBPMS	0.546463388	1.59E-05		RNU6-341P	0.618588688	2.80E-57
LRIT3	0.6396	4.36E-07		AC015961.2	0.546174381	1.61E-05		NRIP2	0.618408754	3.08E-57
TTC17	0.6394	4.40E-07		RNU6-312P	0.546133313	1.61E-05		MIR34AHG	0.617914041	4.01E-57
ZNF10	0.6392	4.46E-07		GPR17	0.54603246	1.62E-05		HNRNPH1P1	0.61789572	4.05E-57
LINC03006	0.639	4.50E-07		AL359878.2	0.545937657	1.62E-05		HSPA8P15	0.61760636	4.72E-57
PHOSPHO2	0.6388	4.56E-07		AP000223.1	0.545851989	1.63E-05		UVSSA	0.617593659	4.75E-57
MTRF1	0.6388	4.56E-07		TIMM9P2	0.545785026	1.64E-05		RBM5-AS1	0.617493071	5.01E-57
NPPA-AS1	0.6387	4.57E-07		AL355388.1	0.545735274	1.64E-05		LCDR	0.617416032	5.22E-57
MSANTD2-AS1	0.6384	4.65E-07		TNS1	0.545692554	1.64E-05		BCL2L2-PABPN1	0.617178714	5.91E-57
DEDD	0.6384	4.65E-07		MGC27382	0.545653714	1.64E-05		ZBTB40	0.616469865	8.59E-57
MTR	0.6384	4.66E-07		AC091544.5	0.545410711	1.66E-05		ZNF445	0.61626247	9.58E-57
LRIG2	0.6384	4.66E-07		CCBE1	0.545260626	1.67E-05		PJVK	0.616189435	9.96E-57
HNF1B	0.6384	4.67E-07		RNU6-298P	0.545176487	1.68E-05		RPS10	0.615845858	1.19E-56
SLC35E2A	0.6383	4.68E-07		AC087741.1	0.545126596	1.68E-05		INO80B	0.61562118	1.34E-56
SEC14L1P1	0.6383	4.68E-07		ABCC12	0.545098437	1.68E-05		FAM193B	0.615549834	1.39E-56
CRACR2B	0.6383	4.68E-07		GRIK4	0.545060675	1.69E-05		SCAT2	0.615545258	1.40E-56
ZNF91	0.6383	4.69E-07		PIWIL4	0.544954219	1.69E-05		RNU7-49P	0.615299366	1.59E-56
LYRM2	0.6381	4.73E-07		AL358781.2	0.544773937	1.71E-05		ZNF417	0.61503784	1.82E-56
HMG20A	0.638	4.75E-07		AC002553.1	0.544726611	1.71E-05		STARD9	0.614988296	1.87E-56
TSSK4	0.6379	4.77E-07		MTURN	0.544573492	1.72E-05		FAM47E	0.614483954	2.44E-56
TYW5	0.6379	4.77E-07		MHENCR	0.544488127	1.73E-05		SLFN12L	0.614470032	2.45E-56
FAM120B	0.6379	4.77E-07		AC025271.4	0.544416785	1.73E-05		LOC124903342	0.614425219	2.51E-56
EFCAB2-AS1	0.6375	4.89E-07		AC023090.2	0.544364113	1.74E-05		TH2LCRR	0.613742364	3.59E-56
COQ6	0.6373	4.94E-07		A2MP1	0.544309859	1.74E-05		ZNF780B	0.613698396	3.67E-56
ZNF204P	0.6372	4.97E-07		DHDH	0.544237669	1.75E-05		LOC100130548	0.613561277	3.94E-56
PUM1	0.6371	4.98E-07		AC010998.1	0.544217132	1.75E-05		MIR570	0.613037799	5.18E-56
ZCCHC18	0.6371	4.99E-07		AC023051.1	0.544205884	1.75E-05		PARP15	0.612967209	5.37E-56
ARIH2	0.637	5.02E-07		HEXD-IT1	0.544155727	1.75E-05		APOA1-AS	0.612927595	5.48E-56
ZNF90	0.6369	5.06E-07		TSTD3	0.543806878	1.78E-05		SPNS1	0.612883685	5.61E-56
ZNF69	0.6368	5.06E-07		RNU6-1046P	0.543598391	1.80E-05		DLGAP4-AS1	0.612821033	5.80E-56
LOC105373041	0.6368	5.08E-07		AC211476.6	0.543433554	1.81E-05		COQ8A	0.612561867	6.63E-56
VMAC	0.6368	5.09E-07		AL136115.1	0.543419108	1.81E-05		ANAPC4	0.612383149	7.28E-56
SRP14-DT	0.6368	5.09E-07		MGLL	0.543413562	1.81E-05		ZNG1F	0.612349456	7.41E-56
ABHD2	0.6366	5.12E-07		IGIP	0.543413012	1.81E-05		PIGL	0.612229883	7.88E-56
POM121L10P	0.6366	5.12E-07		AC134407.1	0.543286321	1.82E-05		SFI1	0.61197205	9.01E-56
CEP68	0.6365	5.14E-07		AC010618.3	0.543270108	1.82E-05		ZNF84	0.611908722	9.31E-56
RGPD5	0.6364	5.17E-07		CYP2B7P	0.543212232	1.83E-05		CENPC	0.611861768	9.54E-56
LOC101928462	0.6363	5.20E-07		GK-IT1	0.543106961	1.83E-05		RTEL1-TNFRSF6B	0.61182059	9.74E-56
APBB1	0.6362	5.25E-07		PCSK7	0.543018308	1.84E-05		HNRNPDL	0.611720885	1.03E-55
ALDH6A1	0.6361	5.26E-07		ZNF160	0.542720092	1.86E-05		METTL3	0.611393646	1.22E-55
NBPF25P	0.636	5.29E-07		RN7SKP83	0.542324311	1.90E-05		LRRC69	0.611314171	1.27E-55
SLC46A1	0.6358	5.34E-07		FAM122C	0.542226612	1.90E-05		MRPL38	0.61124087	1.31E-55
LOC100289230	0.6355	5.44E-07		AC128687.3	0.541854976	1.93E-05		PROX2	0.611197647	1.34E-55
LOC101927864	0.6355	5.44E-07		TMEM161B-AS1	0.541719731	1.94E-05		LOC105371414	0.611186414	1.35E-55
TNS2-AS1	0.6354	5.46E-07		ARHGEF2	0.541532259	1.96E-05		ZNF638	0.611137945	1.39E-55
ANGEL2	0.6353	5.49E-07		AC007405.1	0.541038885	2.00E-05		LOC100419515	0.610764568	1.68E-55
FLJ39095	0.6349	5.62E-07		AC008752.3	0.541031452	2.00E-05		SUGT1-DT	0.610740437	1.70E-55
PLAGL2	0.6347	5.69E-07		AC025171.5	0.540968125	2.01E-05		CHKB	0.610601666	1.83E-55
LINC01359	0.6347	5.70E-07		AP003170.3	0.540880328	2.01E-05		LOC124904542	0.610573839	1.86E-55
C1orf21	0.6342	5.84E-07		C1orf146	0.540874885	2.01E-05		C6orf163	0.610171868	2.28E-55
ANKRD6	0.6341	5.85E-07		AP006621.2	0.540865592	2.02E-05		TIMM23B-AGAP6	0.610077899	2.40E-55
ZNF75D	0.6341	5.85E-07		AL109935.1	0.540804269	2.02E-05		RNY4P10	0.610020787	2.47E-55
NBPF20	0.6341	5.88E-07		AC016987.2	0.540753018	2.03E-05		LHFPL5	0.609842963	2.70E-55
LINC02858	0.634	5.89E-07		MGRN1	0.54067273	2.03E-05		PPT2-EGFL8	0.609509484	3.21E-55
SLAIN1	0.634	5.91E-07		CATIP-AS2	0.540619195	2.04E-05		STIMATE-MUSTN1	0.609497799	3.23E-55
RUNDC1	0.6338	5.96E-07		AC090409.2	0.540416029	2.05E-05		LOC105370174	0.609255101	3.66E-55
RSRP1	0.6335	6.07E-07		AL390071.1	0.540212793	2.07E-05		LOC124900488	0.608288136	6.00E-55
RBM47	0.6334	6.09E-07		GOLGA8N	0.540105745	2.08E-05		SLC25A36	0.608046634	6.79E-55
SH3GL1P1	0.6333	6.12E-07		CA4	0.540015281	2.09E-05		RPL28P2	0.607765332	7.84E-55
SHH	0.6332	6.15E-07		SCOCP1	0.5398803	2.10E-05		MS4A4E	0.60774369	7.93E-55
FAM157B	0.6332	6.16E-07		B3GALT2	0.539871791	2.10E-05		RNU4-78P	0.607634648	8.38E-55
MIDEAS	0.6331	6.18E-07		CPHXL	0.539851286	2.10E-05		ZNF195	0.607362076	9.63E-55
LUC7L3	0.6331	6.20E-07		RPL3P13	0.539709734	2.12E-05		SMG1P7	0.607237062	1.03E-54
NEXMIF	0.633	6.21E-07		AC067817.2	0.539688453	2.12E-05		CLEC2D	0.606854524	1.25E-54
SRSF6	0.633	6.22E-07		ZNF667	0.53943183	2.14E-05		EXTL3-AS1	0.606515235	1.48E-54
SGSM2	0.633	6.23E-07		AC136469.1	0.539400959	2.14E-05		CHD2	0.60609499	1.83E-54
RGPD6	0.6328	6.29E-07		AC063977.5	0.539225078	2.16E-05		OCIAD1-AS1	0.60607293	1.85E-54
LOC105373043	0.6326	6.34E-07		CFAP410	0.53916518	2.17E-05		RN7SKP16	0.605984226	1.94E-54
IFT140	0.6325	6.38E-07		ZDHHC15	0.539143573	2.17E-05		TMEM9B-AS1	0.605960211	1.96E-54
ASH1L	0.6323	6.44E-07		CDKL1	0.539122815	2.17E-05		RPS2P53	0.605953433	1.97E-54
LOC105372321	0.6319	6.58E-07		AC046195.1	0.538927627	2.19E-05		AGAP5	0.605906128	2.02E-54
ABCC6	0.6319	6.59E-07		AC011477.1	0.538925808	2.19E-05		STX5-DT	0.605866505	2.06E-54
LOC107985567	0.6319	6.59E-07		Z82206.1	0.538589008	2.22E-05		OTUD3	0.605754859	2.18E-54
CDC42SE2	0.6316	6.71E-07		AC113410.1	0.538554291	2.22E-05		MIR5581	0.605542433	2.43E-54
LINC01061	0.6316	6.71E-07		AC106028.3	0.538547246	2.22E-05		NUDT13	0.605153302	2.96E-54
TMEM161B	0.6315	6.73E-07		AP000915.2	0.538487775	2.23E-05		B3GAT2	0.604612172	3.88E-54
MIR550A3HG	0.6314	6.77E-07		AC093433.2	0.53839606	2.24E-05		IKBKE-AS1	0.604524171	4.06E-54
DYRK1A	0.6314	6.78E-07		RNU6-1024P	0.538351745	2.24E-05		LOC124902108	0.604362357	4.41E-54
CHP1P2	0.6313	6.79E-07		AC006238.1	0.538247196	2.25E-05		UBE2G2	0.604344084	4.45E-54
ZNF141	0.6313	6.79E-07		SLC35G5	0.538094435	2.26E-05		DOP1A	0.604311084	4.52E-54
LINC00174	0.6313	6.81E-07		BMPER	0.53790014	2.28E-05		GABRR2	0.604278554	4.60E-54
LINC00663	0.6311	6.89E-07		AC020893.1	0.537812105	2.29E-05		USPL1	0.604164409	4.87E-54
MRPS31P5	0.631	6.91E-07		AL138778.1	0.537632239	2.31E-05		TMOD4	0.604152779	4.90E-54
RBM33	0.6306	7.05E-07		RBISP2	0.537564151	2.32E-05		MTCP1	0.604019807	5.24E-54
ZNF585B	0.6306	7.08E-07		ERICH6B	0.537507101	2.32E-05		RNU6-1136P	0.603848809	5.71E-54
TUT1	0.6304	7.12E-07		VEPH1	0.537399947	2.33E-05		SNORA65	0.603796395	5.86E-54
FBXO38	0.6304	7.15E-07		FMO5	0.53738868	2.33E-05		ARAP1-AS2	0.603730491	6.06E-54
CCNT2	0.6303	7.16E-07		LRRFIP1	0.537385165	2.33E-05		LIX1L-AS1	0.603621292	6.40E-54
TTC21B	0.6303	7.17E-07		MIR6514	0.537111452	2.36E-05		RN7SKP51	0.603502554	6.79E-54
B3GAT1-DT	0.6302	7.20E-07		LINC00893	0.536937784	2.38E-05		OR7E38P	0.603317599	7.46E-54
ASXL1	0.6302	7.20E-07		ZFR2	0.536708439	2.40E-05		LOC613206	0.6030985	8.32E-54
SH3RF1	0.6302	7.22E-07		Y_RNA	0.536662005	2.40E-05		LOC127814295	0.603046586	8.54E-54
CENPC	0.6302	7.22E-07		AC009336.1	0.536642862	2.41E-05		ZNF785	0.60295663	8.94E-54
ZNF280D	0.6301	7.25E-07		LRRN3	0.53661841	2.41E-05		ATXN7L3-AS1	0.60263713	1.05E-53
ZBTB3	0.6301	7.26E-07		HEMK1	0.536505903	2.42E-05		TJP2	0.602514266	1.12E-53
ACACB	0.63	7.27E-07		AL662795.2	0.536360882	2.43E-05		ANKAR	0.602317032	1.23E-53
ETV3	0.6299	7.35E-07		ATP5MC2P2	0.536350554	2.44E-05		RPL7AP43	0.602191452	1.31E-53
GOLGA6L4	0.6298	7.38E-07		MRPL57P3	0.536307745	2.44E-05		GIMAP5	0.602157811	1.33E-53
THTPA	0.629	7.69E-07		OLAH	0.53630507	2.44E-05		YTHDC2	0.601719038	1.66E-53
GEMIN8	0.6288	7.74E-07		NBEAL2	0.536113354	2.46E-05		SDCBP2-AS1	0.601584906	1.78E-53
GNAQ	0.6288	7.75E-07		AC024580.1	0.53609658	2.46E-05		RPL37P12	0.601567088	1.79E-53
USP12	0.6288	7.76E-07		AL353622.1	0.535976474	2.47E-05		PRDX6-AS1	0.601561748	1.80E-53
RBM14	0.6288	7.78E-07		CAPN10	0.535782323	2.49E-05		LINC00861	0.601386749	1.96E-53
LNX2	0.6286	7.84E-07		CCNL2	0.535708903	2.50E-05		EDRF1-AS1	0.601182846	2.17E-53
CNKSR1	0.6285	7.90E-07		AP001062.3	0.535670605	2.50E-05		JMJD7	0.601092398	2.27E-53
SNORA59A	0.6284	7.92E-07		TTLL3	0.535588548	2.51E-05		ZNF182	0.60095494	2.43E-53
ASH1L-AS1	0.6284	7.93E-07		AUXG01000058.1	0.535534542	2.52E-05		LOC105372432	0.600677573	2.79E-53
ACTR1B	0.6284	7.93E-07		AC016957.2	0.535511596	2.52E-05		LEAP2	0.600660626	2.82E-53
FLJ46875	0.6283	7.96E-07		AC027288.3	0.535455988	2.53E-05		CBR3-AS1	0.600528592	3.01E-53
TAPT1	0.6283	7.97E-07		ANKS3	0.535420986	2.53E-05		SCARNA17	0.600118004	3.69E-53
INPP4A	0.6282	8.01E-07		ZNF577	0.535258578	2.55E-05		GTF2IRD2	0.599956888	4.00E-53
GGT3P	0.6282	8.02E-07		Y_RNA	0.535126112	2.56E-05		TRAF5	0.59976876	4.39E-53
ZNF445	0.628	8.08E-07		RPSAP26	0.534928607	2.58E-05		DDHD1	0.599759986	4.41E-53
RAI1	0.6279	8.16E-07		INMT	0.534913432	2.58E-05		GSTM2	0.599748326	4.43E-53
EOLA1-DT	0.6276	8.27E-07		RAD51-AS1	0.534792743	2.60E-05		ZC3H6	0.599485816	5.05E-53
PI4KA	0.6273	8.40E-07		DNAJC17	0.53423651	2.66E-05		LOC124900423	0.599483978	5.05E-53
JADE3	0.6272	8.45E-07		AC091231.1	0.5337948	2.71E-05		DUT-AS1	0.599471776	5.08E-53
WDFY3	0.6272	8.46E-07		AC104581.1	0.533543242	2.74E-05		PHC3	0.599465299	5.10E-53
LOC101928988	0.6271	8.50E-07		RBMS3	0.533342397	2.76E-05		BNIP3P10	0.599426147	5.20E-53
ZNF211	0.627	8.52E-07		MFF-DT	0.533317892	2.76E-05		ZNF433-AS1	0.599284756	5.58E-53
BCL2L2	0.6268	8.60E-07		AC010680.1	0.533266189	2.77E-05		RPL21P94	0.599250792	5.67E-53
ZNF33B	0.6268	8.63E-07		ZNF90	0.533259098	2.77E-05		TAS2R10	0.599000911	6.42E-53
MIR6861	0.6267	8.67E-07		TRAK2	0.533207064	2.77E-05		SEC24B-AS1	0.598924551	6.67E-53
BBS4	0.6266	8.69E-07		BOD1L1	0.533143541	2.78E-05		SPDYE5	0.598437273	8.48E-53
NBEAL1	0.6265	8.76E-07		LINC02018	0.53297752	2.80E-05		LINC02728	0.598356241	8.83E-53
LARGE1	0.6264	8.81E-07		GNA14-AS1	0.532972982	2.80E-05		LOC107984265	0.59826624	9.23E-53
PHF7	0.6263	8.83E-07		AC080112.3	0.53295095	2.80E-05		LENG8	0.598230452	9.39E-53
ZNF546	0.6263	8.85E-07		ZNF493	0.532900207	2.81E-05		PCGF3	0.597969166	1.07E-52
SARM1	0.6262	8.90E-07		LINC00298	0.532889158	2.81E-05		ZNF8	0.597963222	1.07E-52
LOC105371761	0.6258	9.07E-07		AC069368.2	0.532883645	2.81E-05		FLT3LG	0.597545441	1.32E-52
TUBGCP6	0.6257	9.12E-07		ADAMTS10	0.53279179	2.82E-05		CLDN20	0.597411553	1.41E-52
FITM2	0.6256	9.18E-07		AL139041.1	0.532767615	2.82E-05		NDUFB8P2	0.597372516	1.43E-52
KRBA2	0.6254	9.27E-07		AL157893.2	0.532717924	2.83E-05		ZNF266	0.597339392	1.46E-52
LINC02887	0.6253	9.31E-07		IKBKB	0.532703394	2.83E-05		ZNF91	0.597129393	1.62E-52
PICK1	0.6253	9.32E-07		LINC00921	0.532696965	2.83E-05		ARL17A	0.596976142	1.74E-52
MAST4	0.6251	9.40E-07		AL135960.1	0.532669132	2.84E-05		RNU6-343P	0.596836896	1.87E-52
PPP3CB-AS1	0.625	9.45E-07		AC009133.1	0.532667506	2.84E-05		PDGFRL2P	0.596724529	1.97E-52
AATBC	0.625	9.45E-07		EZH1	0.532270778	2.88E-05		RNU6-100P	0.596288118	2.44E-52
SLC22A23	0.6249	9.52E-07		PPP1R13B	0.532133644	2.90E-05		DICER1-AS1	0.59589083	2.97E-52
LOC105376000	0.6249	9.53E-07		COX4I2	0.531904893	2.93E-05		FRA10AC1	0.595730982	3.21E-52
RGPD8	0.6247	9.62E-07		RHOXF1	0.531842171	2.93E-05		AHI1	0.595719219	3.23E-52
ZNF254	0.6246	9.65E-07		LINC01337	0.53176879	2.94E-05		RN7SKP287	0.595711262	3.24E-52
CTC-338M12.4	0.6246	9.68E-07		FBXL20	0.531701196	2.95E-05		EFCAB13	0.595652381	3.33E-52
MPHOSPH8	0.6242	9.85E-07		NISCH	0.531647732	2.96E-05		GMDS-DT	0.595624204	3.38E-52
MIR600	0.624	9.94E-07		SLC26A8	0.531607435	2.96E-05		SNORD69	0.595396199	3.78E-52
NBPF15	0.624	9.96E-07		AC011487.1	0.531302852	3.00E-05		TAGAP-AS1	0.595280937	4.00E-52
FAHD2B	0.624	9.96E-07		AC137932.1	0.531232246	3.01E-05		GSAP	0.595029007	4.52E-52
APTR	0.6239	1.00E-06		HECW2	0.531216789	3.01E-05		PP2D1	0.594962112	4.67E-52
LOC101929703	0.6239	1.00E-06		AC009554.2	0.531154145	3.02E-05		RPL21P10	0.594827506	4.99E-52
ALG13	0.6238	1.01E-06		WWC3-AS1	0.531113881	3.02E-05		RALGPS1	0.594499807	5.85E-52
LRRC3C	0.6237	1.01E-06		Y_RNA	0.531087379	3.03E-05		LINC00216	0.594000135	7.46E-52
TUBE1	0.6237	1.01E-06		AC008771.1	0.530862808	3.05E-05		ATF7-NPFF	0.593932694	7.71E-52
ZRANB2	0.6234	1.03E-06		RAPGEF3	0.530732013	3.07E-05		LINC01359	0.593766494	8.36E-52
ITGA9-AS1	0.6233	1.03E-06		C6orf163	0.530701624	3.07E-05		NDUFV2	0.593485519	9.58E-52
IRF2BP2	0.6232	1.04E-06		MTARC2	0.530640814	3.08E-05		OGA	0.593463774	9.68E-52
SLC25A27	0.6231	1.04E-06		AC009560.3	0.53045225	3.10E-05		LOC105370525	0.593414427	9.92E-52
LINC00339	0.623	1.05E-06		AC012651.1	0.530341871	3.12E-05		WDR73	0.593375168	1.01E-51
WDR24	0.6228	1.06E-06		RPS20P33	0.530265948	3.13E-05		EPC1	0.593138451	1.13E-51
FAM193A	0.6228	1.06E-06		ADGRB3	0.530257265	3.13E-05		RPL9P2	0.593085226	1.16E-51
MED23	0.6228	1.06E-06		MIR4668	0.530059882	3.16E-05		RPL32P22	0.59276284	1.36E-51
JMJD7-PLA2G4B	0.6228	1.06E-06		ZNF559-ZNF177	0.529760869	3.19E-05		ANGEL2	0.592702386	1.40E-51
C19orf67	0.6228	1.06E-06		ETFBKMT	0.529756671	3.19E-05		RBM33-DT	0.592633624	1.45E-51
LOC105373247	0.6226	1.07E-06		NPM1P49	0.52966778	3.21E-05		DCAF8-DT	0.592193464	1.79E-51
WASH2P	0.6223	1.09E-06		PHKG1	0.529387042	3.24E-05		PDC-AS1	0.591948202	2.02E-51
CYP4F24P	0.6222	1.10E-06		AC104805.1	0.529346451	3.25E-05		TLCD4-RWDD3	0.591837375	2.13E-51
WDR33	0.6221	1.10E-06		ARRB1	0.529186594	3.27E-05		MIR6757	0.591778495	2.19E-51
KAT5	0.6221	1.10E-06		MYOM2	0.529172652	3.27E-05		GCSAM	0.591598854	2.39E-51
LOC115308161	0.6218	1.12E-06		DAAM2-AS1	0.529094963	3.28E-05		RNY1P13	0.591567867	2.42E-51
HELQ	0.6217	1.12E-06		AC037441.1	0.529091609	3.28E-05		RNU6-807P	0.591533534	2.46E-51
C1orf226	0.6216	1.13E-06		SPATA6L	0.529035481	3.29E-05		EHMT2-AS1	0.591495526	2.51E-51
ZBED3	0.6215	1.13E-06		RS1	0.528944855	3.30E-05		C2-AS1	0.591447858	2.57E-51
TMEM51-AS1	0.6212	1.15E-06		AL109936.2	0.528941923	3.30E-05		RTEL1	0.591439675	2.58E-51
L3MBTL2	0.6212	1.15E-06		AC008906.2	0.528855612	3.31E-05		SPDYE1	0.591424297	2.60E-51
RBM25-AS1	0.6211	1.16E-06		AC126118.1	0.528851339	3.31E-05		FAM186B	0.59136969	2.67E-51
GOLGA8Q	0.6211	1.16E-06		AL109615.4	0.528819634	3.32E-05		SNORA2A	0.591362239	2.68E-51
NPIPA3	0.6211	1.16E-06		TRIP10	0.5287685	3.33E-05		TUBGCP6	0.591000316	3.19E-51
SPATA7	0.6211	1.16E-06		CDRT4	0.528594046	3.35E-05		RBM26	0.590787583	3.53E-51
GOLGA8O	0.621	1.16E-06		USP44	0.528592418	3.35E-05		ANKRD36	0.590647635	3.77E-51
DLST	0.621	1.16E-06		GORASP1	0.528556006	3.35E-05		THOC1	0.590525486	4.00E-51
HOMEZ	0.621	1.17E-06		AC100830.1	0.528505302	3.36E-05		SNORA68B	0.590518855	4.01E-51
C2CD2	0.6209	1.17E-06		AL157388.1	0.528481074	3.36E-05		LRRC37B	0.590207809	4.66E-51
GTF2IP20	0.6209	1.17E-06		CLK1	0.528355264	3.38E-05		RNU6-658P	0.590191282	4.70E-51
NPIPA1	0.6208	1.17E-06		MAGI1-AS1	0.528277091	3.39E-05		LOC101929719	0.590003013	5.14E-51
SPEN	0.6207	1.18E-06		LINC02795	0.528253704	3.40E-05		WNT2B	0.589899895	5.40E-51
TNRC6A	0.6205	1.19E-06		AC005899.6	0.528140758	3.41E-05		MYH7B	0.589854538	5.52E-51
FLCN	0.6203	1.20E-06		ZRSR2	0.52803949	3.42E-05		EFHC1	0.589614673	6.19E-51
TXNRD2	0.6203	1.21E-06		AC138470.1	0.527992337	3.43E-05		SETDB2	0.589532476	6.44E-51
NPIPB4	0.6202	1.21E-06		AC211469.1	0.527960749	3.44E-05		WSB1	0.589350696	7.03E-51
ZNF213-AS1	0.6202	1.21E-06		MIR5584	0.527955519	3.44E-05		RNU6-94P	0.589159977	7.70E-51
PDIK1L	0.6201	1.21E-06		YPEL1	0.527932818	3.44E-05		LINC02033	0.588914607	8.66E-51
ATP4B	0.6201	1.21E-06		DGKD	0.527806008	3.46E-05		ARR3	0.58879588	9.16E-51
MIR186	0.62	1.22E-06		AC074032.1	0.527769088	3.46E-05		LRIT3	0.588713844	9.53E-51
PER2	0.6199	1.23E-06		AC138409.1	0.527710994	3.47E-05		RABL2A	0.588660267	9.78E-51
INPP5B	0.6198	1.24E-06		EDNRB	0.527619764	3.48E-05		GCNT7	0.588583992	1.01E-50
ELF2	0.6198	1.24E-06		AGBL5-IT1	0.527510101	3.50E-05		NEIL1	0.588545217	1.03E-50
CDAN1	0.6197	1.24E-06		CACNB4	0.527456721	3.51E-05		ADAM1B	0.588461687	1.07E-50
NPIPA2	0.6197	1.24E-06		LMO7DN	0.527426088	3.51E-05		SPG7	0.588194538	1.22E-50
DHRS12	0.6197	1.24E-06		ZBED3	0.527365125	3.52E-05		LUC7L2	0.588017313	1.33E-50
ZFP92	0.6197	1.24E-06		AC073592.3	0.527363128	3.52E-05		SPDYE2	0.587860182	1.43E-50
FBXW11	0.6196	1.25E-06		MAN2C1	0.527280905	3.53E-05		SNORD100	0.58769529	1.55E-50
PPP1R13B	0.6194	1.26E-06		RNU6-674P	0.527084846	3.56E-05		FPGT-TNNI3K	0.587637733	1.59E-50
ZBTB43	0.6194	1.26E-06		LINC00892	0.526977065	3.58E-05		STX18-AS1	0.58763297	1.59E-50
PCF11	0.6193	1.27E-06		AC004594.1	0.526959951	3.58E-05		LOC101929270	0.587492203	1.71E-50
KLC4	0.619	1.29E-06		AP002812.2	0.526950604	3.58E-05		SUPT20H	0.587385727	1.79E-50
LOC105369212	0.619	1.29E-06		LINC01447	0.526711499	3.61E-05		ALG13	0.587297071	1.87E-50
CYP2D6	0.6189	1.29E-06		AL110505.1	0.526631669	3.63E-05		LOC100652999	0.587285101	1.88E-50
MIR4641	0.6186	1.31E-06		COX4I1P1	0.526621214	3.63E-05		SAP30L-AS1	0.587280126	1.89E-50
GRHL2	0.6186	1.31E-06		SESN1	0.526569765	3.63E-05		MAP3K12	0.587258034	1.91E-50
RGMB-AS1	0.6185	1.32E-06		KHDRBS2	0.526568949	3.63E-05		ATP6V0D1-DT	0.587104055	2.05E-50
GOLGA6L5P	0.6185	1.32E-06		AC107993.1	0.52646578	3.65E-05		SPART-AS1	0.587018425	2.14E-50
BTBD9-AS1	0.6182	1.34E-06		FHOD1	0.526213223	3.69E-05		MTATP6P26	0.586878427	2.28E-50
ZNF43	0.6181	1.35E-06		MSTN	0.526198373	3.69E-05		LOC100887072	0.586717489	2.46E-50
CHKB	0.618	1.35E-06		NARF-AS1	0.526056156	3.71E-05		SLFN14	0.586713779	2.47E-50
LOC107985203	0.618	1.35E-06		Y_RNA	0.526037056	3.71E-05		HEMK1	0.586426275	2.83E-50
LINC01342	0.6179	1.36E-06		RNU6-1016P	0.526026821	3.71E-05		INTS4P2	0.586416718	2.84E-50
FAM184A	0.6178	1.37E-06		PRELID2P1	0.525945648	3.73E-05		MTX3	0.58633354	2.95E-50
ADHFE1	0.6177	1.37E-06		POMT1	0.525911913	3.73E-05		ZNF236	0.586257276	3.06E-50
CHKB-CPT1B	0.6175	1.39E-06		AL008723.2	0.525908739	3.73E-05		SORBS2-AS1	0.585977826	3.50E-50
LIMCH1	0.6174	1.39E-06		AP002812.1	0.525764462	3.75E-05		LOC100506606	0.585920125	3.59E-50
SCAF4	0.6173	1.40E-06		LINC02158	0.525763051	3.75E-05		MRPL46	0.585899933	3.63E-50
ARHGAP8	0.6173	1.40E-06		NCAPGP2	0.525735209	3.76E-05		ZNF276	0.585834238	3.74E-50
ARMC9	0.6173	1.41E-06		GAB3	0.525690246	3.77E-05		MIR559	0.585779712	3.84E-50
LDB1	0.6172	1.41E-06		GNAQ	0.525679098	3.77E-05		RNU6-610P	0.585730849	3.93E-50
YLPM1	0.6172	1.41E-06		DHRS7	0.525458716	3.80E-05		ZNF449	0.585667025	4.05E-50
ZNF142	0.617	1.43E-06		AC079781.4	0.525437373	3.80E-05		ABCA10	0.585622071	4.14E-50
SETD1B	0.6167	1.44E-06		KRT18P52	0.525421366	3.81E-05		RPL21P95	0.585600721	4.18E-50
PATJ	0.6167	1.45E-06		AC093726.2	0.525332124	3.82E-05		HINT2	0.585424964	4.54E-50
MGRN1	0.6166	1.45E-06		AC018638.7	0.525217318	3.84E-05		NBPF8	0.585253195	4.92E-50
MIR573	0.6165	1.46E-06		RNF166	0.524872868	3.89E-05		PPIAP91	0.585231246	4.97E-50
GPALPP1	0.6165	1.46E-06		AL031716.1	0.524748344	3.91E-05		C5orf63	0.584817543	6.05E-50
SWAP70	0.6165	1.46E-06		AC103810.5	0.524732226	3.91E-05		GTF3C2-AS1	0.584673024	6.47E-50
CRY2	0.6165	1.46E-06		SULT1C4	0.524709948	3.92E-05		NUCB1-AS1	0.584602202	6.69E-50
DICER1-AS1	0.6165	1.46E-06		AC046195.2	0.524657711	3.92E-05		SLC2A11	0.58456357	6.81E-50
CATSPER2P1	0.6162	1.48E-06		VIM-AS1	0.524496344	3.95E-05		RNU6-892P	0.584522853	6.95E-50
TRIM41	0.6161	1.49E-06		AC023389.1	0.524436635	3.96E-05		RNU6-1262P	0.584441254	7.22E-50
CDADC1	0.6161	1.49E-06		MIR6772	0.524435645	3.96E-05		STK36	0.584211666	8.04E-50
GLYR1	0.616	1.50E-06		AL596442.2	0.524340791	3.97E-05		PTOV1-AS1	0.583864512	9.46E-50
DOCK6-AS1	0.616	1.50E-06		SFI1	0.524333093	3.98E-05		BCDIN3D-AS1	0.583758557	9.95E-50
DCAF11	0.6159	1.50E-06		Z82186.1	0.524319897	3.98E-05		BRWD1	0.583685718	1.03E-49
TTC28-AS1	0.6159	1.50E-06		AL157893.1	0.524269308	3.99E-05		ARL13A	0.583612614	1.07E-49
CHADL	0.6159	1.50E-06		CTC1	0.524258546	3.99E-05		SNURF	0.583536175	1.10E-49
ELMOD3	0.6158	1.51E-06		RN7SL351P	0.524147019	4.01E-05		RPS20P33	0.583477042	1.14E-49
ACSS1	0.6158	1.51E-06		SNX25	0.524114057	4.01E-05		CTCF-DT	0.583391545	1.18E-49
FYB2	0.6156	1.53E-06		LUC7L	0.524033469	4.02E-05		WDR5B-DT	0.583287591	1.24E-49
MAN2A2	0.6156	1.53E-06		AC091769.1	0.523995892	4.03E-05		LCAT	0.582944038	1.46E-49
FAM174B	0.6154	1.54E-06		CYP2C8	0.523973759	4.03E-05		GPRASP1	0.582896588	1.49E-49
BAZ2B-AS1	0.6153	1.55E-06		AC103739.3	0.52376734	4.07E-05		LOC285638	0.582633524	1.68E-49
LOC107985236	0.6153	1.55E-06		AL359813.1	0.523688243	4.08E-05		KRT18P7	0.582609871	1.70E-49
L3MBTL1	0.6152	1.56E-06		RNASEH2B-AS1	0.523595949	4.09E-05		BAZ2B	0.582493212	1.80E-49
SYNE2	0.6151	1.56E-06		FGD3	0.523587662	4.10E-05		PABPC1L	0.582461247	1.83E-49
NSUN5P2	0.6149	1.58E-06		LY86-AS1	0.523483349	4.11E-05		KCNAB3	0.582368589	1.91E-49
SPEN-AS1	0.6148	1.59E-06		RN7SL220P	0.523315111	4.14E-05		TSTD3	0.582335498	1.94E-49
AFDN	0.6146	1.60E-06		MXD4	0.523217386	4.16E-05		ST6GALNAC6	0.58223963	2.02E-49
HSD17B7P2	0.6146	1.60E-06		RIC3	0.523102434	4.18E-05		JPX	0.582239549	2.02E-49
ZC3H13	0.6146	1.61E-06		LINC02656	0.523059235	4.18E-05		SNORD94	0.582209903	2.05E-49
PHIP	0.6143	1.63E-06		RNU4-40P	0.52286612	4.22E-05		PTBP2	0.582169594	2.09E-49
PTPN3	0.6143	1.63E-06		KLKB1	0.522862022	4.22E-05		SPATA1	0.582119264	2.14E-49
TRAF3IP2-AS1	0.6142	1.63E-06		BGLAP	0.522736022	4.24E-05		SNORA3B	0.582107601	2.15E-49
NSUN5P1	0.6142	1.64E-06		AC026362.2	0.522695853	4.24E-05		PATL2	0.582047844	2.21E-49
LOC112268239	0.6141	1.65E-06		NDUFAF2P2	0.522622195	4.26E-05		KANSL1	0.582008817	2.26E-49
LOC102723814	0.6139	1.66E-06		SULT1A2	0.522547079	4.27E-05		RPL32P1	0.58200548	2.26E-49
LINC03126	0.6138	1.67E-06		RDM1P3	0.522470422	4.28E-05		ATM	0.58162812	2.69E-49
NKTR	0.6136	1.68E-06		AC015920.1	0.522223056	4.33E-05		KCNMB3	0.581613289	2.71E-49
BCOR	0.6136	1.69E-06		NUTM2G	0.522174269	4.33E-05		TOMM5	0.58140696	2.99E-49
GALNT16-AS1	0.6136	1.69E-06		THBS3	0.522141368	4.34E-05		NDUFA7	0.58129995	3.14E-49
ZC3H14	0.6134	1.70E-06		LINC01482	0.522117884	4.34E-05		RNA5SP82	0.581238112	3.23E-49
IGFALS	0.6134	1.70E-06		SCAND2P	0.522114203	4.34E-05		CCDC39	0.581124984	3.40E-49
SPG11	0.6132	1.72E-06		AC005332.1	0.522100827	4.35E-05		FAM228B	0.581105097	3.44E-49
ZC3H10	0.6132	1.72E-06		SYTL3	0.522065891	4.35E-05		CCDC30	0.581040813	3.54E-49
MIR34AHG	0.6132	1.72E-06		AP000356.2	0.522045449	4.36E-05		PRDM4-AS1	0.581013564	3.58E-49
SCYL3	0.6127	1.76E-06		EEF1B2P7	0.521960539	4.37E-05		TAS2R15P	0.580669483	4.21E-49
ZBTB40	0.6127	1.76E-06		AL137779.2	0.52172671	4.41E-05		UBE2D3P3	0.580432105	4.70E-49
LMF1	0.6127	1.77E-06		Metazoa_SRP	0.521546132	4.44E-05		IGIP	0.580211804	5.20E-49
NBPF8	0.6126	1.77E-06		AC009554.1	0.521476536	4.46E-05		NSMCE1-DT	0.580192211	5.25E-49
GORASP1	0.6125	1.78E-06		AC068860.1	0.521414121	4.47E-05		ODF2-AS1	0.579493842	7.25E-49
ZNF609	0.6125	1.79E-06		AF111169.4	0.521388933	4.47E-05		LOC100419436	0.579447101	7.41E-49
ZNF337	0.6124	1.79E-06		IDUA	0.521238521	4.50E-05		SLFNL1-AS1	0.579390608	7.61E-49
LOC102723338	0.6122	1.81E-06		VIPR1	0.521222384	4.50E-05		RNA5SP494	0.579249922	8.12E-49
LOC105374748	0.6121	1.82E-06		ROCK1	0.520942276	4.55E-05		LOC102723313	0.579148055	8.51E-49
GTPBP1	0.6121	1.82E-06		ARHGEF2-AS1	0.520890834	4.56E-05		ZFP14	0.57912689	8.59E-49
PRRC2B	0.612	1.83E-06		RAMP2	0.520864836	4.56E-05		GABBR1	0.579072643	8.81E-49
RBM39	0.612	1.83E-06		RPGR	0.520602187	4.61E-05		ZNF621	0.578973916	9.22E-49
RAD51-AS1	0.6118	1.85E-06		AC092608.1	0.520556113	4.62E-05		LOC100887080	0.578629217	1.08E-48
NBPF10	0.6114	1.88E-06		CDO1	0.52044806	4.64E-05		SPDYA	0.578610338	1.09E-48
LOC112268174	0.6113	1.89E-06		AC023632.5	0.520392824	4.65E-05		RPAIN	0.578446126	1.18E-48
ZNF491	0.6113	1.89E-06		AC007881.4	0.520361124	4.66E-05		WBP1	0.578413975	1.19E-48
NHSL3	0.6112	1.90E-06		SRRM1	0.520351443	4.66E-05		ZNF81	0.578407208	1.20E-48
CEP95	0.6112	1.90E-06		AC013474.1	0.520302907	4.67E-05		CNPY2	0.578384909	1.21E-48
ZNF440	0.6112	1.90E-06		FAM162B	0.520037612	4.72E-05		RNU6ATAC16P	0.577909728	1.51E-48
PPWD1	0.6112	1.90E-06		PPIAP4	0.520030437	4.72E-05		ZNF709	0.577738964	1.63E-48
TRMU	0.6112	1.90E-06		RNU7-45P	0.519933304	4.74E-05		MIR4639	0.577702929	1.66E-48
ATP8A1	0.611	1.92E-06		SPTLC3	0.519745682	4.77E-05		ETV5-AS1	0.577604322	1.73E-48
CEBPA-DT	0.6108	1.93E-06		AC008663.2	0.519742493	4.77E-05		TET2	0.577480293	1.83E-48
MIR4635	0.6108	1.94E-06		FAM160A2	0.519729576	4.77E-05		FOXO6-AS1	0.577422201	1.88E-48
TRIP11	0.6107	1.95E-06		RPL5P30	0.519586224	4.80E-05		AGAP9	0.577267902	2.02E-48
RTL5	0.6107	1.95E-06		AGAP6	0.519543854	4.81E-05		LOC100287944	0.577151884	2.13E-48
RREB1	0.6106	1.96E-06		AL353150.1	0.519430356	4.83E-05		HDAC10	0.577069326	2.21E-48
LOC101927708	0.6106	1.96E-06		DAPK1-IT1	0.519401118	4.84E-05		LRRC37A	0.577017482	2.27E-48
YTHDF2	0.6105	1.97E-06		RN7SL388P	0.519352901	4.85E-05		USP49	0.576923353	2.37E-48
SENP8	0.6104	1.98E-06		AC010175.1	0.519328532	4.85E-05		TRAF3IP2-AS1	0.576713209	2.61E-48
ARHGEF38	0.6103	1.99E-06		HSPE1P18	0.51929403	4.86E-05		LOC100420899	0.576661307	2.67E-48
LOC100287175	0.6102	1.99E-06		TRAJ2	0.519268663	4.86E-05		RNU4ATAC18P	0.576351367	3.08E-48
PWARSN	0.6102	1.99E-06		SRRM2	0.519072472	4.90E-05		MFSD4B	0.576237342	3.24E-48
RXRA	0.6102	1.99E-06		AC079322.1	0.519040072	4.91E-05		RPL31P62	0.576079143	3.48E-48
ANKMY1	0.6099	2.02E-06		CENATAC	0.519029042	4.91E-05		LINC02175	0.575907465	3.77E-48
ZNF143-AS1	0.6099	2.03E-06		XPC-AS1	0.519002554	4.91E-05		TP53TG5	0.575772032	4.01E-48
IPW	0.6097	2.05E-06		MIR6129	0.5190005	4.91E-05		LOC102724684	0.575555828	4.42E-48
LOC105376037	0.6096	2.05E-06		SPOP	0.518980569	4.92E-05		CDKL1	0.57547402	4.59E-48
LOC107985787	0.6094	2.08E-06		AC104118.1	0.51890143	4.93E-05		LOC124902824	0.575263407	5.06E-48
ZNF441	0.6093	2.09E-06		PTPRM	0.518852829	4.94E-05		ZNF225	0.575226936	5.14E-48
TNRC6B	0.6091	2.10E-06		AL354733.2	0.518770135	4.96E-05		CELF2-AS1	0.575223153	5.15E-48
ZNF875	0.609	2.11E-06		GRM3	0.51855525	5.00E-05		LRRC8C-DT	0.575218558	5.16E-48
TMEM150A	0.609	2.12E-06		RNU6-877P	0.518519774	5.01E-05		BLTP1	0.575079614	5.50E-48
SSPOP	0.6088	2.13E-06		ARHGEF15	0.518473283	5.02E-05		RNA5SP317	0.575046395	5.58E-48
SEPTIN7P14	0.6088	2.14E-06		AP001178.2	0.518348401	5.04E-05		RBM44	0.574941277	5.85E-48
GOLGA8B	0.6088	2.14E-06		DPYSL2	0.518317497	5.05E-05		SRCAP	0.574862365	6.07E-48
KLHL22	0.6088	2.14E-06		AC092296.2	0.518314664	5.05E-05		METTL21EP	0.574781931	6.29E-48
MAGI1	0.6087	2.14E-06		SCAPER	0.518235575	5.06E-05		COL27A1	0.574757088	6.37E-48
MIR4691	0.6087	2.15E-06		GSAP	0.51821379	5.07E-05		LINC00427	0.574631427	6.74E-48
C22orf39	0.6085	2.17E-06		AC091057.3	0.518142485	5.08E-05		SLC25A32	0.574618999	6.78E-48
FOXO3	0.6084	2.18E-06		AC087500.1	0.518086579	5.09E-05		SCGB2B2	0.57458982	6.87E-48
SFT2D3	0.6081	2.21E-06		AC136777.2	0.518048814	5.10E-05		LINC02951	0.574536796	7.04E-48
ZNF84	0.6081	2.22E-06		FITM1	0.517926166	5.13E-05		ZNF75D	0.574506227	7.14E-48
CCDC183	0.6079	2.23E-06		RPL12P21	0.51774539	5.16E-05		RNA5SP217	0.574355441	7.64E-48
EPM2A-DT	0.6077	2.25E-06		AL110115.1	0.517741145	5.16E-05		DIP2A	0.574063619	8.72E-48
SLC39A9	0.6077	2.26E-06		CTBP1-AS	0.517707404	5.17E-05		STAG3L5P-PVRIG2P-PILRB	0.573897178	9.41E-48
SFPQ	0.6077	2.26E-06		FOXA2	0.5176896	5.17E-05		PARAIL	0.573893604	9.42E-48
TNS1	0.6076	2.27E-06		AC008543.4	0.517680115	5.17E-05		RNY1P9	0.573893166	9.43E-48
MYO18A	0.6076	2.27E-06		STX2	0.517612224	5.19E-05		KPNB1-DT	0.573686772	1.03E-47
SMAD9	0.6076	2.27E-06		TMEM150A	0.517554073	5.20E-05		SEPSECS	0.573640472	1.06E-47
LOC105369377	0.6075	2.28E-06		AC110792.3	0.517524699	5.21E-05		PAN2	0.573586349	1.08E-47
FAM90A2P	0.6075	2.28E-06		AP005900.1	0.517493467	5.21E-05		HEATR9	0.573474127	1.14E-47
POU6F1	0.6074	2.29E-06		PRR13P2	0.517460102	5.22E-05		ZNF891	0.573424221	1.17E-47
SLC22A3	0.6073	2.30E-06		CLEC3B	0.517313613	5.25E-05		RBM12B-AS1	0.573280326	1.24E-47
HYI	0.6073	2.30E-06		MIR4777	0.517163692	5.28E-05		TRMT13	0.573131084	1.33E-47
MIR6757	0.607	2.33E-06		KDM3B	0.517149576	5.28E-05		BBIP1	0.573004107	1.41E-47
LOC101929819	0.6069	2.34E-06		AC008171.1	0.51710965	5.29E-05		LOC112268198	0.572619321	1.68E-47
LOC100288162	0.6069	2.35E-06		MRS2P2	0.516948546	5.33E-05		NR2C1	0.572603214	1.69E-47
PRR5-ARHGAP8	0.6068	2.36E-06		PRIMPOL	0.516910065	5.33E-05		CHRM3-AS2	0.572468081	1.80E-47
MIR6506	0.6067	2.37E-06		NAGPA-AS1	0.51672708	5.37E-05		DDX5	0.572430325	1.83E-47
TRT-AGT1-2	0.6066	2.38E-06		FOXD4L1	0.516632259	5.39E-05		WASHC5-AS1	0.57239193	1.86E-47
DCAF8	0.6065	2.39E-06		TMSB4XP8	0.516590123	5.40E-05		KRIT1	0.572249521	1.98E-47
BUB1B-PAK6	0.6065	2.39E-06		PON1	0.516576652	5.40E-05		RPS3AP38	0.572164932	2.06E-47
ACBD4	0.6064	2.40E-06		AC004771.1	0.516383086	5.44E-05		RORA	0.57193221	2.29E-47
POLR1HASP	0.6064	2.40E-06		AC009090.3	0.516366646	5.45E-05		RNU6-944P	0.57166425	2.58E-47
MALAT1	0.6064	2.41E-06		AL139424.3	0.516089931	5.51E-05		RNA5SP311	0.571649422	2.60E-47
OTUD7B	0.6063	2.42E-06		MST1L	0.516079769	5.51E-05		ATAD2B	0.571576203	2.68E-47
LINC00933	0.6062	2.43E-06		AC009313.1	0.516031724	5.52E-05		SLC25A5P1	0.571393827	2.91E-47
LOC100288069	0.6061	2.44E-06		AC092279.2	0.515960105	5.53E-05		ZNF587B	0.571290359	3.05E-47
SNORA16B	0.606	2.45E-06		AC013480.1	0.515790044	5.57E-05		PRCD	0.571078897	3.36E-47
FBXO11	0.606	2.45E-06		AC097376.2	0.51575796	5.58E-05		CDKL3	0.571043064	3.41E-47
PCF11-AS1	0.6059	2.46E-06		ZMYND15	0.515613214	5.61E-05		ZC3H7A	0.570812898	3.78E-47
ZNF710-AS1	0.6059	2.46E-06		MTND5P12	0.515594066	5.61E-05		PRICKLE4	0.570673702	4.03E-47
PKD1P5-LOC105376752	0.6059	2.46E-06		REV1	0.515429868	5.65E-05		AARSD1P1	0.570583824	4.19E-47
DHRS1	0.6059	2.47E-06		LRRC52	0.515369606	5.66E-05		LOC124900922	0.570442378	4.47E-47
TALAM1	0.6057	2.48E-06		SPATA6	0.515289776	5.68E-05		RN7SL663P	0.570434342	4.48E-47
ADAT2	0.6055	2.50E-06		PTMAP11	0.515119423	5.72E-05		ANKMY1	0.5703127	4.73E-47
MTARC2	0.6054	2.52E-06		AP000347.1	0.515083847	5.73E-05		SNORD99	0.570268497	4.83E-47
AP2A2	0.6052	2.54E-06		AC011444.4	0.514968714	5.75E-05		KPNA5	0.570121988	5.16E-47
MAMDC2	0.6052	2.55E-06		AC004696.1	0.514816607	5.79E-05		ENPP7P4	0.569894347	5.71E-47
ZKSCAN8	0.6051	2.56E-06		ADAMTS9-AS1	0.514775776	5.80E-05		RHOQ-AS1	0.569800962	5.95E-47
RORA-AS1	0.6051	2.56E-06		C10orf143	0.514745074	5.80E-05		ESR2	0.569706811	6.21E-47
DOP1A	0.605	2.57E-06		AC026894.1	0.514607312	5.83E-05		CC2D2B	0.569536898	6.70E-47
MIR3911	0.605	2.57E-06		ARHGEF17	0.514543565	5.85E-05		FAM76B	0.56952122	6.75E-47
ZC3H11B	0.6049	2.58E-06		RIPK3	0.514398311	5.88E-05		ZNF483	0.569500874	6.81E-47
ZNF564	0.6046	2.62E-06		TCEANC	0.514367491	5.89E-05		NFATC2IP	0.569488861	6.84E-47
ZSCAN26	0.6046	2.62E-06		TSC22D1-AS1	0.514349904	5.89E-05		SUGT1P4-STRA6LP	0.569438936	7.00E-47
ARMCX4	0.6044	2.64E-06		AL645924.2	0.514327858	5.90E-05		RNU6-828P	0.569215189	7.73E-47
DIP2A	0.6044	2.64E-06		AC067838.1	0.514277119	5.91E-05		RPL11P1	0.569097874	8.15E-47
CHRDL1	0.6044	2.65E-06		ENPP7P6	0.514205284	5.93E-05		NFAT5	0.569071649	8.24E-47
CREBZF	0.6043	2.66E-06		AP001062.1	0.514100796	5.95E-05		RNU6-388P	0.568897174	8.91E-47
HINT3	0.6043	2.66E-06		AC104211.1	0.51409976	5.95E-05		SNORD19	0.568830145	9.18E-47
LINC02322	0.6041	2.68E-06		RPL35AP32	0.513941277	5.99E-05		NADK2-AS1	0.568797396	9.32E-47
FRS3	0.6039	2.71E-06		PFN1P2	0.513880493	6.00E-05		LOC729732	0.568776753	9.40E-47
SOX13	0.6038	2.72E-06		FER1L5	0.513833002	6.01E-05		USP34-DT	0.568738799	9.56E-47
LPIN3	0.6037	2.74E-06		BEX5	0.51380683	6.02E-05		SRSF4	0.568720068	9.64E-47
ZNF608	0.6037	2.74E-06		RNU6-172P	0.513633198	6.06E-05		ASB16	0.568704984	9.71E-47
TEP1	0.6036	2.75E-06		ABCA8	0.513590826	6.07E-05		GPATCH2L	0.568511359	1.06E-46
NEAT1	0.6036	2.75E-06		AL162408.1	0.513503859	6.09E-05		MIR3942	0.568396713	1.11E-46
LOC102723897	0.6036	2.75E-06		ZNF506	0.513465191	6.10E-05		RNU1-103P	0.568347949	1.14E-46
IFT172	0.6035	2.76E-06		PLEKHH2	0.513399169	6.11E-05		LIMS1-AS1	0.568188938	1.22E-46
TUBA3D	0.6034	2.78E-06		AL137127.1	0.513344375	6.13E-05		RNU4-82P	0.568047203	1.30E-46
LRIG1	0.6034	2.78E-06		AC091825.1	0.513282454	6.14E-05		ZNF808	0.567991292	1.33E-46
SH3BGRL2	0.6034	2.78E-06		AC131025.3	0.513159136	6.17E-05		ATXN7	0.567950685	1.36E-46
SNX14	0.6033	2.78E-06		CLEC9A	0.513070947	6.19E-05		ZNF235	0.567798177	1.45E-46
GON4L	0.6033	2.79E-06		AC022558.1	0.513030223	6.20E-05		MON2	0.567668189	1.54E-46
CABIN1	0.6033	2.79E-06		AHI1	0.512942237	6.22E-05		TAMM41	0.567622085	1.57E-46
SRSF4	0.6031	2.81E-06		AC024257.3	0.512691478	6.28E-05		CCDC7	0.567430229	1.71E-46
LZTS3	0.603	2.84E-06		LINC01402	0.512669519	6.29E-05		FAM111A	0.56725046	1.85E-46
DNAJC3-DT	0.6029	2.84E-06		AC087286.4	0.512639837	6.30E-05		MROH7	0.567241112	1.86E-46
LOC101928692	0.6029	2.85E-06		HPN-AS1	0.5125569	6.32E-05		RNU6-689P	0.567152949	1.94E-46
RPS6KA2	0.6028	2.86E-06		LINC00968	0.512528133	6.32E-05		RPL3P13	0.566908235	2.16E-46
LOC107985282	0.6028	2.86E-06		LINC01359	0.512211633	6.40E-05		WBP2NL	0.566857467	2.21E-46
NUMA1	0.6028	2.86E-06		AC100830.2	0.512146963	6.42E-05		RN7SL809P	0.566838802	2.22E-46
COL4A4	0.6027	2.88E-06		LINC00472	0.512136415	6.42E-05		MIR3174	0.56679348	2.27E-46
CERS4	0.6026	2.88E-06		GIMAP3P	0.51212013	6.42E-05		MBTD1	0.566657555	2.41E-46
PRPF3	0.6026	2.89E-06		AC025871.2	0.512116082	6.42E-05		HCRTR1	0.566403432	2.70E-46
NUP43	0.6024	2.91E-06		AC004982.1	0.512101326	6.43E-05		LINC-PINT	0.56639495	2.71E-46
ZBTB42	0.6024	2.92E-06		AP4B1	0.512062452	6.44E-05		U2AF1	0.566250279	2.89E-46
TPTE2P5	0.6023	2.93E-06		RNU1-134P	0.511985585	6.46E-05		RFX3-DT	0.566165829	2.99E-46
TRMT13	0.6022	2.94E-06		PDE1B	0.511838719	6.49E-05		VN1R1	0.566124576	3.05E-46
CHKA	0.6022	2.94E-06		AC092944.3	0.511804919	6.50E-05		MTUS1-DT	0.566091911	3.09E-46
JMY	0.6022	2.94E-06		AL049835.1	0.511795845	6.50E-05		MAMDC2-AS1	0.565938637	3.31E-46
ZNF571-AS1	0.6022	2.94E-06		Y_RNA	0.511744073	6.52E-05		RBM34	0.565819432	3.49E-46
KLHL20	0.6019	2.99E-06		PDE4C	0.511663522	6.54E-05		LINC02649	0.565741231	3.61E-46
ENTPD5	0.6017	3.02E-06		CYP51A1P3	0.511657998	6.54E-05		BNIP3P40	0.565723545	3.64E-46
MIR555	0.6016	3.02E-06		AP006623.1	0.511492845	6.58E-05		RPL26P23	0.565718214	3.65E-46
TBRG1	0.6016	3.02E-06		ABCA7	0.511456206	6.59E-05		XNDC1N	0.565549084	3.93E-46
NPIPB3	0.6015	3.03E-06		UPF3AP3	0.51142837	6.60E-05		LSMEM1	0.565532433	3.96E-46
ZNF862	0.6015	3.04E-06		SHROOM1	0.51139488	6.60E-05		LOC105374328	0.565335928	4.32E-46
RSBN1	0.6014	3.05E-06		AL136366.1	0.511385631	6.61E-05		RFPL3S	0.565275935	4.43E-46
UBE2G2	0.6014	3.06E-06		DIO1	0.511367978	6.61E-05		SLC13A4	0.565193513	4.60E-46
MYO9A	0.6012	3.09E-06		NUTM2F	0.511364507	6.61E-05		MSH5-SAPCD1	0.565106108	4.78E-46
PGS1	0.6011	3.09E-06		MTERF4	0.511113152	6.68E-05		CCDC191	0.565038014	4.92E-46
HOOK1	0.601	3.11E-06		AC007216.3	0.511086304	6.68E-05		SNORD117	0.564951357	5.12E-46
MTHFR	0.601	3.12E-06		AC092127.1	0.511086283	6.68E-05		NRDE2	0.564747675	5.59E-46
CSRP1-AS1	0.601	3.12E-06		AL360091.1	0.511029154	6.70E-05		RPGR	0.564018917	7.70E-46
BMAL1	0.6009	3.13E-06		AP000553.9	0.510949119	6.72E-05		ERCC5	0.563839917	8.33E-46
SMIM6	0.6009	3.13E-06		AC010503.4	0.510944659	6.72E-05		RPL7AP15	0.56380021	8.48E-46
MFSD14CP	0.6007	3.16E-06		AC093227.1	0.510927886	6.72E-05		RNU6-1165P	0.563735483	8.72E-46
ERICH1	0.6006	3.17E-06		TSC2	0.510869125	6.74E-05		YOD1	0.563520245	9.59E-46
ZNF335	0.6005	3.19E-06		TSPYL2	0.510655798	6.79E-05		VPS13C	0.563464939	9.82E-46
LOC107985192	0.6005	3.19E-06		AC005154.4	0.510580476	6.81E-05		FAM229A	0.563457017	9.85E-46
LOC107984638	0.6005	3.19E-06		AC092691.1	0.510555094	6.82E-05		SYNJ2BP	0.563357254	1.03E-45
SETMAR	0.6004	3.20E-06		AC092068.3	0.51052406	6.83E-05		FLJ20712	0.563133018	1.14E-45
SNORD103B	0.6004	3.20E-06		CORO7	0.510476968	6.84E-05		ATP8B1-AS1	0.563127342	1.14E-45
MTRES1	0.6004	3.21E-06		ALOX15B	0.510348139	6.88E-05		TMEM11-DT	0.563111609	1.15E-45
ATP13A4	0.6003	3.22E-06		AL137779.1	0.510240238	6.90E-05		INTU	0.563106677	1.15E-45
MIR29C	0.6003	3.23E-06		HTR4	0.510183752	6.92E-05		HECTD4	0.562941306	1.23E-45
TMEM41B	0.6003	3.23E-06		ABCA10	0.510171923	6.92E-05		CALML4	0.562734208	1.35E-45
LOC102725254	0.6002	3.23E-06		AC025171.2	0.510133813	6.93E-05		PPIAP41	0.562651589	1.40E-45
PCBP1-AS1	0.6002	3.23E-06		AC005277.2	0.510132275	6.93E-05		PRSS53	0.562480913	1.51E-45
RPS10P7	0.6	3.26E-06		MIR766	0.509997815	6.97E-05		ZNF559	0.562355672	1.59E-45
MICU3	0.6	3.26E-06		TOGARAM1	0.509961682	6.98E-05		LOC646665	0.562346393	1.60E-45
IL17RE	0.6	3.26E-06		LRP2BP	0.509872899	7.00E-05		MAL2-AS1	0.562275119	1.65E-45
PCMTD2	0.5999	3.27E-06		TTC17	0.509851839	7.01E-05		NPIPB12	0.562250054	1.67E-45
POMT1	0.5999	3.28E-06		AC007598.3	0.509838992	7.01E-05		SPMIP3	0.562246809	1.67E-45
LINC00899	0.5998	3.30E-06		SPAAR	0.509796023	7.02E-05		LOC100421173	0.562231523	1.68E-45
LOC100507053	0.5996	3.33E-06		STXBP1	0.509665846	7.06E-05		ZNF708	0.562120525	1.77E-45
PREX2	0.5996	3.33E-06		PAXIP1-AS2	0.509436379	7.12E-05		COQ6	0.562113346	1.77E-45
ABCD3	0.5995	3.35E-06		AD001527.1	0.509376804	7.14E-05		LOC100420011	0.562067052	1.81E-45
COQ7	0.5995	3.35E-06		RAP1GAP	0.509298652	7.16E-05		PRP4K	0.562027422	1.84E-45
GUSBP4	0.5994	3.36E-06		IFT88	0.509282975	7.16E-05		ZNF436-AS1	0.561937638	1.91E-45
LINC02603	0.5994	3.36E-06		RN7SL600P	0.509222457	7.18E-05		SMG1	0.561773592	2.05E-45
HERC1	0.5993	3.37E-06		AC138207.6	0.509211747	7.18E-05		HERC1	0.561707721	2.11E-45
GUSBP2	0.5993	3.38E-06		PDE8B	0.509198837	7.18E-05		CLN5	0.561531602	2.28E-45
HSPA2-AS1	0.5992	3.40E-06		AC012676.5	0.509194247	7.19E-05		RN7SL381P	0.561505249	2.31E-45
SNORD63	0.5991	3.40E-06		AC027228.1	0.509105013	7.21E-05		HMGB3P4	0.56149312	2.32E-45
ZNF471	0.5991	3.41E-06		LINC02016	0.509098396	7.21E-05		ZBTB26	0.561483821	2.33E-45
GGA1	0.599	3.42E-06		MT-ND5	0.509092953	7.21E-05		ZNF554	0.561437521	2.38E-45
TSTD2	0.5988	3.45E-06		MIR95	0.509011283	7.24E-05		DLEU2	0.561241515	2.59E-45
LOC105376577	0.5987	3.47E-06		SPATA1	0.508982681	7.24E-05		WDR19	0.560968859	2.91E-45
TRIM13	0.5987	3.47E-06		AC016590.1	0.508950344	7.25E-05		MIR4312	0.560906574	2.99E-45
TTC14	0.5987	3.48E-06		LANCL1-AS1	0.508856933	7.28E-05		RNU6-834P	0.560727189	3.24E-45
LOC102724197	0.5986	3.49E-06		AL136369.1	0.50884094	7.28E-05		TCERG1	0.560670182	3.32E-45
PLA2G6	0.5984	3.52E-06		AC058791.1	0.508823182	7.29E-05		SYT9-AS1	0.560610771	3.40E-45
XPNPEP3	0.5983	3.53E-06		C11orf21	0.508818874	7.29E-05		POGZ	0.560451838	3.65E-45
LINC02913	0.5983	3.54E-06		HLA-E	0.508801544	7.29E-05		TMX2-CTNND1	0.560420627	3.70E-45
WASHC1	0.5982	3.55E-06		AC010997.6	0.508745243	7.31E-05		SNORA31	0.56041171	3.71E-45
MIR1262	0.5982	3.55E-06		TAOK2	0.508734958	7.31E-05		LOC100289230	0.560240401	4.00E-45
EEF2K	0.5982	3.56E-06		RN7SL587P	0.508687402	7.33E-05		IL11RA	0.560103224	4.24E-45
DENND11	0.5981	3.57E-06		MALAT1	0.508668077	7.33E-05		LOC100505716	0.559758668	4.92E-45
WASH7P	0.5981	3.57E-06		Y_RNA	0.508659285	7.33E-05		GPR135	0.559734494	4.97E-45
ZNF37BP	0.598	3.59E-06		AC058823.1	0.508528625	7.37E-05		RNU6-282P	0.559651345	5.16E-45
RAB14	0.598	3.59E-06		AP000560.1	0.508440039	7.40E-05		CSNK1G2-AS1	0.559597334	5.28E-45
SHANK2	0.598	3.60E-06		AC040977.1	0.508410766	7.40E-05		ECI1-AS1	0.559586275	5.30E-45
NISCH	0.5977	3.64E-06		AC011904.1	0.508389393	7.41E-05		CELF1	0.559552092	5.38E-45
TMEM45B	0.5976	3.65E-06		NPIPB3	0.508269161	7.44E-05		STAM-DT	0.55954649	5.39E-45
WDFY3-AS2	0.5976	3.66E-06		LRRC37A14P	0.507913489	7.54E-05		ZBTB1	0.559523524	5.45E-45
PEX11A	0.5976	3.66E-06		BNIP3P16	0.50790428	7.55E-05		NIPBL-DT	0.559522947	5.45E-45
MZF1-AS1	0.5976	3.66E-06		ERICH1	0.50787124	7.56E-05		RPL6P31	0.559367332	5.83E-45
NR2C1	0.5976	3.66E-06		AC004263.2	0.507788677	7.58E-05		ZNF491	0.559335868	5.91E-45
FBXO34	0.5975	3.67E-06		MAGOH2P	0.507678883	7.61E-05		ZNF8-DT	0.559325196	5.94E-45
UBN1	0.5975	3.68E-06		ADCY6	0.507641451	7.62E-05		CFLAR-AS1	0.559236932	6.17E-45
LOC107984835	0.5974	3.70E-06		TNNC1	0.507465227	7.67E-05		C3orf62	0.559083911	6.59E-45
THUMPD3-AS1	0.5973	3.72E-06		NKTR	0.507404337	7.69E-05		SEC14L1P1	0.558984042	6.88E-45
LOC100129034	0.5973	3.72E-06		LINC02481	0.507400415	7.69E-05		TTC13	0.558862756	7.25E-45
AP4B1	0.5971	3.75E-06		HYI	0.507362403	7.70E-05		ZBED3-AS1	0.558764351	7.56E-45
PWWP3A	0.597	3.76E-06		Z97192.2	0.507186582	7.76E-05		ZNF721	0.558449263	8.66E-45
ZER1	0.597	3.77E-06		RPH3A	0.50718297	7.76E-05		SNORD101	0.558416958	8.78E-45
ZNF625	0.5968	3.79E-06		ST3GAL5-AS1	0.507168472	7.76E-05		RNU6-652P	0.558407648	8.81E-45
PALS1	0.5968	3.79E-06		SHC3	0.507159186	7.76E-05		FAM13B	0.558397706	8.85E-45
LRP6	0.5967	3.81E-06		AC016747.3	0.507074809	7.79E-05		ELK4	0.558378394	8.93E-45
PLXNB1	0.5967	3.81E-06		AC020779.1	0.507047495	7.80E-05		RPL17P15	0.558327757	9.12E-45
MIR4672	0.5966	3.82E-06		AC004554.1	0.50679795	7.87E-05		LOC101928053	0.558278279	9.32E-45
C20orf144	0.5966	3.84E-06		RNU6ATAC18P	0.506790301	7.87E-05		LINC00472	0.558073404	1.02E-44
USP20	0.5965	3.85E-06		BMS1P1	0.506700369	7.90E-05		ANKRD44	0.557757535	1.17E-44
NOS1AP	0.5964	3.86E-06		AC002451.1	0.506544574	7.95E-05		MICU3	0.557519292	1.29E-44
LOC107986997	0.5964	3.86E-06		MRPS21P9	0.506526445	7.95E-05		ZNF710-AS1	0.557388655	1.37E-44
CLUL1	0.5963	3.88E-06		UBE2G2	0.50650718	7.96E-05		MTND5P1	0.557357035	1.38E-44
GATAD1	0.5962	3.91E-06		AL160408.3	0.506485908	7.96E-05		TMEM147-AS1	0.557294216	1.42E-44
TRAPPC13	0.5961	3.92E-06		ARL5AP3	0.506453541	7.97E-05		LOC124902324	0.557158928	1.51E-44
HECTD1	0.596	3.94E-06		LINC00672	0.506404457	7.99E-05		LOC100129203	0.55679191	1.76E-44
ZNF692	0.5959	3.97E-06		CGNL1	0.506402234	7.99E-05		ERICH1	0.556737714	1.80E-44
PLEKHA7	0.5959	3.97E-06		BMS1P21	0.506301815	8.02E-05		SLC35G6	0.556731611	1.81E-44
MAPK8IP3	0.5957	4.00E-06		AP003392.1	0.50629172	8.02E-05		BRD10	0.556545426	1.96E-44
LOC105375805	0.5957	4.00E-06		SKAP1-AS1	0.506267815	8.03E-05		CSPP1	0.556440496	2.05E-44
SEPTIN7P2	0.5956	4.01E-06		AC128714.1	0.506117299	8.08E-05		RASA2	0.556390222	2.09E-44
FAM193B	0.5956	4.02E-06		RBM25	0.506067426	8.09E-05		LOC124903619	0.556294687	2.18E-44
ZNF638	0.5956	4.02E-06		TMEM125	0.505988919	8.12E-05		RNU6-1157P	0.556279022	2.20E-44
PI4KB	0.5954	4.06E-06		RN7SKP150	0.505971215	8.12E-05		TTBK2	0.556257644	2.22E-44
OBSCN	0.5954	4.06E-06		TUBGCP6	0.505885862	8.15E-05		NUTM2B-AS1	0.556249835	2.22E-44
PAIP2B	0.5953	4.07E-06		MIR6071	0.505819416	8.17E-05		C1orf220	0.556125413	2.34E-44
EPHX2	0.5953	4.07E-06		KYNUP3	0.50573878	8.19E-05		HEATR5A-DT	0.55607416	2.40E-44
TOGARAM1	0.5952	4.10E-06		AC093510.2	0.505658388	8.22E-05		SNORD9	0.556071025	2.40E-44
SUGT1P3	0.5951	4.12E-06		LRRC2	0.505650905	8.22E-05		KLHL3	0.556021338	2.45E-44
OSER1-DT	0.5949	4.15E-06		ZGLP1	0.505622396	8.23E-05		DUXB	0.555791767	2.70E-44
SETD5	0.5948	4.17E-06		AL160274.1	0.505618296	8.23E-05		LOC101927018	0.555742169	2.76E-44
RTF1	0.5948	4.18E-06		AC008895.1	0.505600631	8.24E-05		KIF27	0.555627022	2.90E-44
LOC101928882	0.5947	4.20E-06		AC008543.5	0.505597528	8.24E-05		RPL34P10	0.555622612	2.90E-44
LINC01881	0.5946	4.20E-06		AC093535.1	0.505597282	8.24E-05		MYO15B	0.555397448	3.20E-44
ARPIN-AP3S2	0.5946	4.21E-06		AC060773.1	0.505584937	8.24E-05		RNU4-29P	0.555299541	3.33E-44
MTMR10	0.5945	4.23E-06		ETV1	0.505496027	8.27E-05		LINC02235	0.555260458	3.39E-44
GLS2	0.5943	4.27E-06		RN7SL279P	0.505463343	8.28E-05		KHDC1-AS1	0.555259468	3.39E-44
MTUS1	0.5942	4.29E-06		MYOZ3	0.505431499	8.29E-05		SS18L1	0.555160446	3.54E-44
RABL2B	0.5942	4.29E-06		AL445465.1	0.505344558	8.32E-05		PCBP2P4	0.555125959	3.59E-44
HDAC5	0.5941	4.32E-06		STX12	0.505329094	8.32E-05		C20orf144	0.555108028	3.62E-44
SPDYE1	0.594	4.32E-06		AC008759.2	0.505226441	8.35E-05		ZNF682	0.555005261	3.78E-44
COLCA1	0.594	4.32E-06		AL031719.1	0.50519732	8.36E-05		SLC25A29	0.55494925	3.87E-44
ST7	0.5939	4.34E-06		RNA5SP311	0.505138569	8.38E-05		GNG12-AS1	0.55486665	4.01E-44
ZC3H7B	0.5939	4.35E-06		ZNF470	0.505035142	8.41E-05		DUTP6	0.554380829	4.92E-44
ARHGAP27P1	0.5938	4.38E-06		AC009244.1	0.504994532	8.43E-05		USP6	0.554338656	5.01E-44
LOC102723534	0.5937	4.38E-06		FHL1	0.504870503	8.47E-05		ITGB1BP2	0.554168122	5.39E-44
LOC100506472	0.5937	4.39E-06		AC010519.1	0.504812798	8.48E-05		RNU6-678P	0.554161721	5.40E-44
PRDM5	0.5936	4.40E-06		AP000322.1	0.504627726	8.54E-05		ALKBH3-AS1	0.554082072	5.59E-44
ZNF790	0.5935	4.42E-06		AC125437.2	0.50460774	8.55E-05		TCP10L	0.553998671	5.79E-44
COA5	0.5934	4.45E-06		TEK	0.504487111	8.59E-05		LOC103344931	0.553913306	6.00E-44
TANC1	0.5934	4.45E-06		ERN1	0.504458557	8.60E-05		CYCSP52	0.553862773	6.13E-44
LOC105372507	0.5934	4.46E-06		AL121890.2	0.504404992	8.62E-05		USP3-AS1	0.553846322	6.18E-44
PHF10	0.5933	4.47E-06		CCDC18-AS1	0.50439983	8.62E-05		TMEM161B	0.553829599	6.22E-44
LOC105372884	0.5932	4.50E-06		AC002094.5	0.504344033	8.64E-05		RPS3AP34	0.553824144	6.24E-44
LOC101927018	0.5932	4.50E-06		RPS3AP19	0.504252753	8.66E-05		LINC00921	0.553735899	6.47E-44
RGN	0.5931	4.51E-06		MIR1250	0.504075123	8.72E-05		ZSCAN5DP	0.553489613	7.18E-44
ARRDC3-AS1	0.5931	4.52E-06		Z97989.1	0.504000694	8.75E-05		RPL23AP90	0.553449836	7.31E-44
LOC101928344	0.593	4.54E-06		HNF1B	0.504000187	8.75E-05		SCHIP1	0.553315713	7.73E-44
SRSF10	0.593	4.54E-06		AP003117.1	0.503926194	8.77E-05		MTCO3P43	0.552958766	8.99E-44
PABIR1	0.5928	4.58E-06		LINC02062	0.503845232	8.80E-05		ZNF506	0.552957948	9.00E-44
RABGAP1	0.5926	4.61E-06		DDX10P1	0.503822192	8.81E-05		AP1G2	0.552916294	9.15E-44
SELENOO	0.5926	4.62E-06		PRAM1	0.503781934	8.82E-05		SPICE1	0.552853509	9.40E-44
ZNF66	0.5926	4.62E-06		CDKL2	0.503756769	8.83E-05		RNU6-1206P	0.552832433	9.48E-44
MIR6859-3	0.5925	4.63E-06		AC092117.2	0.503712169	8.84E-05		MIR3186	0.552712422	9.98E-44
ZNF527	0.5925	4.64E-06		MIR573	0.503675393	8.85E-05		BNIP3P26	0.552492956	1.09E-43
SPATA6	0.5925	4.64E-06		AC107464.2	0.503531074	8.90E-05		RNU6-1099P	0.552364477	1.16E-43
FAM85B	0.5923	4.68E-06		AL592430.1	0.503258727	8.99E-05		RPL26P27	0.55228342	1.20E-43
GRIPAP1	0.5921	4.73E-06		MIR4728	0.503169437	9.02E-05		RNU4-22P	0.552199063	1.24E-43
PPP1R3F	0.592	4.75E-06		PPIAL4H	0.503154515	9.03E-05		RETREG1-AS1	0.552161809	1.26E-43
DHRS4-AS1	0.592	4.75E-06		AC018628.1	0.503088036	9.05E-05		LINC02603	0.552136928	1.27E-43
GRID2IP	0.5917	4.81E-06		ACAA1	0.503049982	9.06E-05		ABHD18	0.551783052	1.48E-43
B3GAT1	0.5917	4.82E-06		ATP6V0E1P2	0.503009948	9.08E-05		LOC124904917	0.551759677	1.49E-43
PHACTR4	0.5916	4.84E-06		AC012557.2	0.502909461	9.11E-05		LOC100506321	0.551748506	1.50E-43
LOC107985720	0.5913	4.90E-06		ZNF433	0.502862724	9.13E-05		FLJ46284	0.551696181	1.53E-43
ZNF671	0.5909	4.99E-06		AC010754.1	0.502791858	9.15E-05		KRTAP5-7	0.551670915	1.55E-43
FAM236A	0.5909	5.00E-06		PDCL3P4	0.502745288	9.17E-05		ACBD3-AS1	0.551665011	1.55E-43
FAM149A	0.5909	5.00E-06		AC068790.5	0.502743775	9.17E-05		MTCYBP21	0.551597511	1.60E-43
AGBL4-IT1	0.5908	5.01E-06		LINC01554	0.502685589	9.19E-05		RNU7-57P	0.551545028	1.63E-43
MIR761	0.5908	5.03E-06		OR5AK2	0.50266474	9.20E-05		CEP290	0.551542621	1.63E-43
LOC102724427	0.5907	5.04E-06		TMEM175	0.502661657	9.20E-05		RFXAP	0.551339601	1.78E-43
SBF1	0.5907	5.05E-06		YES1P1	0.502564662	9.23E-05		LOC124906348	0.551158904	1.92E-43
SPDYE16	0.5906	5.06E-06		AL357140.4	0.502468502	9.26E-05		LOC124900437	0.551119236	1.95E-43
LOC105374746	0.5906	5.07E-06		GGTLC1	0.50244598	9.27E-05		PNN	0.551056099	2.00E-43
CECR2	0.5906	5.07E-06		AC126773.3	0.502438105	9.27E-05		PTAR1	0.550837704	2.20E-43
IGSF3	0.5905	5.08E-06		RN7SL262P	0.502379555	9.30E-05		MTND2P40	0.550747892	2.28E-43
HP1BP3	0.5905	5.08E-06		OGG1	0.502285663	9.33E-05		ARHGEF10	0.550720991	2.31E-43
PAGR1	0.5905	5.09E-06		FES	0.502260277	9.34E-05		TEPSIN	0.550719341	2.31E-43
FNIP2	0.5902	5.16E-06		RABGAP1L-AS1	0.502239931	9.34E-05		LOC100505774	0.550658409	2.37E-43
TC2N	0.5902	5.17E-06		AL445307.1	0.502150436	9.37E-05		DIABLO	0.550380739	2.66E-43
EFNA1	0.5902	5.17E-06		ZNF580	0.502141859	9.38E-05		PPIAP90	0.550346746	2.70E-43
FRAT1	0.59	5.20E-06		AC012146.1	0.502095014	9.39E-05		HAVCR1P1	0.549903276	3.25E-43
RANBP17	0.5899	5.22E-06		AP005131.2	0.502077173	9.40E-05		DNAJB7	0.549626723	3.64E-43
AGGF1	0.5899	5.24E-06		EDRF1-AS1	0.501984331	9.43E-05		RNA5SP474	0.549110946	4.52E-43
MPL	0.5897	5.27E-06		AC015849.4	0.501877719	9.47E-05		LINC00539	0.549101516	4.54E-43
LOC101929007	0.5897	5.29E-06		AC005071.1	0.501848694	9.48E-05		RNU6-418P	0.548890853	4.95E-43
GATA6-AS1	0.5894	5.34E-06		CCDC61	0.501718666	9.53E-05		SETD5	0.548856401	5.02E-43
ABCA10	0.5894	5.35E-06		RNU6-969P	0.501704696	9.53E-05		TMPRSS11CP	0.548608247	5.57E-43
TRIM74	0.5892	5.40E-06		PPIEL	0.501602069	9.57E-05		TRIM38	0.548510413	5.80E-43
PRPF6	0.5892	5.41E-06		ABCD4	0.501561666	9.58E-05		RIC3	0.548485786	5.86E-43
MSL1	0.5892	5.41E-06		ACE	0.501515791	9.60E-05		NUMB	0.548451199	5.95E-43
LOC100128288	0.589	5.46E-06		MIR548I2	0.501431789	9.63E-05		STAT4-AS1	0.548391555	6.10E-43
RBM5-AS1	0.5889	5.47E-06		LINC01785	0.501376025	9.65E-05		GVQW3	0.54827525	6.40E-43
FBXO42	0.5889	5.48E-06		ZNF710-AS1	0.501373293	9.65E-05		ZNF302	0.548247135	6.47E-43
FMO4	0.5889	5.48E-06		NEIL1	0.501133178	9.74E-05		BACC1	0.54823311	6.51E-43
LOC442497	0.5889	5.48E-06		AL592158.1	0.501097291	9.75E-05		ZNF846	0.548014345	7.13E-43
PTPN13	0.5888	5.49E-06		AC127035.1	0.501053558	9.77E-05		DBNDD2	0.547938143	7.36E-43
TIALD	0.5888	5.50E-06		CYMP-AS1	0.501051619	9.77E-05		LINC00173	0.547838293	7.67E-43
CRTC3	0.5888	5.50E-06		ZNF213-AS1	0.50105099	9.77E-05		EDDM13	0.547726644	8.04E-43
CRTC1	0.5888	5.51E-06		HMGB1P39	0.501033253	9.77E-05		POLR2J2	0.547696596	8.14E-43
LOC100996437	0.5888	5.51E-06		ZRANB2	0.500987334	9.79E-05		CEP164P1	0.547668297	8.23E-43
SPIN3	0.5888	5.51E-06		CACNB2	0.500894698	9.82E-05		CBY3	0.547546976	8.66E-43
MAGIX	0.5887	5.53E-06		AC007277.1	0.500883517	9.83E-05		HMGB3P28	0.547489945	8.87E-43
ZNF571	0.5887	5.53E-06		NEMF	0.500849486	9.84E-05		RNU6-553P	0.547437204	9.06E-43
C9orf85	0.5886	5.56E-06		RNU6-1262P	0.50084837	9.84E-05		SNORA11	0.547371031	9.31E-43
THRAP3	0.5884	5.60E-06		AC097376.1	0.500844229	9.84E-05		SNORD73B	0.547121734	1.03E-42
GALNT11	0.5884	5.61E-06		AL035530.2	0.500837864	9.84E-05		PHKG1	0.547044781	1.07E-42
PPIL2	0.5884	5.61E-06		AC090607.1	0.500826401	9.85E-05		ZNF717	0.547013802	1.08E-42
LOC101927863	0.5882	5.64E-06		CRB3P1	0.500735154	9.88E-05		LOC102724602	0.546923269	1.12E-42
CLCN5	0.5882	5.65E-06		BAAT	0.500657305	9.91E-05		SRSF10	0.546849048	1.16E-42
CERK	0.5882	5.66E-06		RPL36AP13	0.500646762	9.92E-05		ACAD11	0.54682355	1.17E-42
LOC101929823	0.588	5.70E-06		GGTLC2	0.500646308	9.92E-05		RSRC2	0.546538697	1.31E-42
PKD1	0.5879	5.72E-06		KLF15	0.500538847	9.96E-05		OR2A42	0.546519191	1.33E-42
ZNF830	0.5878	5.76E-06		LINC00710	0.500499538	9.97E-05		CEP162	0.546488475	1.34E-42
LOC105373042	0.5877	5.79E-06		RNU6-1010P	0.50046213	9.98E-05		LACTB2-AS1	0.546266222	1.47E-42
PBX2	0.5874	5.85E-06		AC010285.2	0.500346287	0.000100265		RNU6-87P	0.546058593	1.60E-42
GNMT	0.5874	5.86E-06		PLA2G4C	0.500317185	0.000100374		RAPGEF6	0.545940266	1.68E-42
NIPAL2	0.5874	5.87E-06		AP000462.3	0.500108645	0.000101154		GANC	0.545775205	1.80E-42
RRN3P3	0.5872	5.91E-06		AC015908.3	0.499978514	0.000101643		YPEL5P2	0.545732488	1.83E-42
LOC100190986	0.5872	5.92E-06		AC026992.2	0.499812605	0.000102271		RNU6-1011P	0.545689595	1.87E-42
MIR6745	0.5871	5.94E-06		AC008147.1	0.499725	0.000102603		RNU6-724P	0.545585394	1.95E-42
CASD1	0.5871	5.95E-06		RNU6ATAC39P	0.499586567	0.000103131		ITGA9-AS1	0.545480365	2.03E-42
ITSN2	0.5869	6.00E-06		AC087359.1	0.499460125	0.000103615		KIZ-AS1	0.545426441	2.08E-42
MAU2	0.5869	6.00E-06		AC011933.2	0.499426494	0.000103744		RBM12B	0.545381118	2.12E-42
ZNF460-AS1	0.5869	6.01E-06		AC025178.1	0.499281916	0.000104301		ZNF431	0.545372517	2.13E-42
AMT	0.5868	6.03E-06		LINC02817	0.499281254	0.000104304		RPL17P28	0.545161678	2.32E-42
RAB40C	0.5868	6.04E-06		PLPPR2	0.499256141	0.000104401		RNU6-315P	0.545143309	2.34E-42
CERNA1	0.5866	6.07E-06		CCDC188	0.499226092	0.000104517		ZNF19	0.545113655	2.37E-42
PRSS45P	0.5866	6.09E-06		AC009560.2	0.499150695	0.000104809		RNU6-1079P	0.545102511	2.38E-42
PKD1P4-NPIPA8	0.5864	6.13E-06		CISH	0.4990897	0.000105046		MIR4677	0.545070772	2.41E-42
SELENBP1	0.5864	6.14E-06		RNU6-611P	0.499082227	0.000105075		UPF3A	0.545019411	2.46E-42
KANSL1-AS1	0.5863	6.17E-06		AL022328.2	0.499076301	0.000105098		KCTD7	0.545001532	2.48E-42
NPIPB5	0.5862	6.18E-06		AL050343.3	0.498895694	0.000105802		FAM217A	0.544892639	2.59E-42
ZNF577	0.5862	6.18E-06		RHD	0.498894688	0.000105806		C10orf95-AS1	0.54480622	2.68E-42
LOC107986432	0.5861	6.22E-06		AC126389.1	0.498813844	0.000106123		RPL18AP7	0.544804192	2.69E-42
LBX2	0.5861	6.22E-06		AL358335.1	0.498734396	0.000106435		RN7SL81P	0.544519926	3.02E-42
ATXN3	0.5859	6.29E-06		APTR	0.498693281	0.000106597		RPL11P3	0.544513287	3.03E-42
LOC101929161	0.5858	6.30E-06		C5orf38	0.498689307	0.000106612		TERB1	0.544458612	3.10E-42
SESTD1	0.5856	6.36E-06		RBFADN	0.498608479	0.000106931		ZXDC	0.544453921	3.10E-42
PLXNA2	0.5856	6.36E-06		AL135978.1	0.498491065	0.000107396		KRBOX5	0.544238267	3.39E-42
INO80	0.5856	6.36E-06		MIR4257	0.498464021	0.000107503		LOC100128770	0.544178917	3.47E-42
HOOK2	0.5855	6.38E-06		AC104564.1	0.49845359	0.000107545		NLRP1	0.544168362	3.49E-42
RNU6ATAC35P	0.5855	6.40E-06		AC078899.2	0.498415738	0.000107695		SLC9C1	0.544106164	3.58E-42
NYNRIN	0.5853	6.43E-06		MYO9A	0.498402987	0.000107746		TUG1	0.543994604	3.75E-42
PPP1R10	0.5853	6.44E-06		AC020656.2	0.498345631	0.000107974		PRR5-ARHGAP8	0.543932661	3.84E-42
GPM6B	0.5852	6.47E-06		SLC25A18	0.498258849	0.00010832		CRAMP1	0.543847065	3.98E-42
ZFP62	0.5851	6.50E-06		MAGI1	0.498254465	0.000108338		LOC101927237	0.543800062	4.06E-42
LOC105371755	0.585	6.53E-06		GOT2P6	0.4980816	0.000109031		CKLF	0.543695706	4.23E-42
LOC105371952	0.585	6.54E-06		RHOXF2	0.497977891	0.000109449		RN7SKP239	0.543604449	4.39E-42
FAAH	0.5848	6.59E-06		PKNOX2	0.497923478	0.000109668		TSPOAP1-AS1	0.543515893	4.56E-42
ZNF562	0.5848	6.61E-06		AC139795.2	0.497875198	0.000109864		LOC101929718	0.543513786	4.56E-42
GPR179	0.5848	6.61E-06		FAM76A	0.49779547	0.000110187		TNRC6B	0.543492049	4.60E-42
DCST2	0.5847	6.61E-06		AC106028.2	0.497741429	0.000110407		CHMP3-AS1	0.543416608	4.74E-42
ZBTB8A	0.5847	6.62E-06		RN7SL452P	0.497734283	0.000110436		CRELD1	0.543388647	4.80E-42
LOC105371022	0.5845	6.67E-06		DMXL2	0.497719194	0.000110497		TBX19	0.543208744	5.17E-42
ZNF513	0.5844	6.71E-06		AC012511.2	0.497712049	0.000110526		NDUFA6-DT	0.543198707	5.19E-42
SLC25A26	0.5844	6.71E-06		RASSF7	0.497701052	0.000110571		FAN1	0.543059892	5.49E-42
FMNL2	0.5843	6.74E-06		AC093110.1	0.4976494	0.000110782		ERI3-IT1	0.542837376	6.01E-42
WASH3P	0.5843	6.74E-06		AP2A2	0.497588565	0.00011103		LOC115308161	0.542834885	6.02E-42
ZNF181	0.5843	6.75E-06		LRRK2-DT	0.497556841	0.00011116		TAPT1-AS1	0.542802878	6.10E-42
ZSWIM6	0.5843	6.76E-06		AL731559.1	0.497442816	0.000111627		ZNF117	0.542716553	6.32E-42
SIMC1	0.5841	6.79E-06		SLC14A1	0.497384524	0.000111867		RNU6-1048P	0.542669622	6.44E-42
SMIM10L2B	0.5841	6.81E-06		ADCY4	0.497305189	0.000112194		LINC00299	0.542597209	6.63E-42
SEC63	0.584	6.84E-06		MTMR9LP	0.497273182	0.000112326		RBFADN	0.54254204	6.78E-42
PPP2R5C	0.584	6.85E-06		AC131649.2	0.49727233	0.00011233		SYCP3	0.542528448	6.82E-42
ZNF738	0.5839	6.86E-06		AC008760.2	0.497190286	0.000112669		MIR3164	0.542293979	7.50E-42
IKBKB	0.5839	6.86E-06		AC005901.1	0.497127328	0.00011293		DEXI	0.542251657	7.63E-42
TRAPPC11	0.5839	6.88E-06		GOLGA8O	0.49706847	0.000113175		ADAMTSL4-AS2	0.542248168	7.64E-42
DMAC2L	0.5838	6.89E-06		AL356218.1	0.497049894	0.000113252		LINC02018	0.542248014	7.64E-42
ZNF160	0.5838	6.91E-06		CPM	0.496988916	0.000113507		HTD2	0.542212571	7.76E-42
AP3S2	0.5837	6.92E-06		SRSF5	0.496961878	0.000113619		H3P25	0.542142018	7.98E-42
VPS13C	0.5837	6.94E-06		NXF1	0.496944518	0.000113692		NPIPB3	0.54203124	8.35E-42
LOC102723564	0.5836	6.96E-06		RNU2-68P	0.49691692	0.000113807		IL10RB	0.541797843	9.18E-42
LOC101927325	0.5835	7.00E-06		OR52B6	0.496883419	0.000113947		LOC100131635	0.541667415	9.68E-42
RASEF	0.5834	7.04E-06		AC006978.1	0.496846651	0.000114102		RNU6-853P	0.541369309	1.09E-41
CATSPER3	0.5832	7.08E-06		MIR4480	0.496717563	0.000114644		MIR5010	0.5413553	1.10E-41
ATXN7L3-AS1	0.5832	7.09E-06		AC005674.1	0.49668351	0.000114787		ZNF20	0.541349513	1.10E-41
SREK1IP1	0.5832	7.09E-06		RN7SL336P	0.496679361	0.000114805		MTND4LP13	0.541349109	1.10E-41
CELF1	0.5831	7.11E-06		AC234775.3	0.496598663	0.000115145		KDM4C	0.540890836	1.33E-41
ABHD17B	0.5831	7.11E-06		KANK2	0.496566954	0.00011528		ZDHHC21	0.54076959	1.39E-41
AGK	0.5831	7.13E-06		COL21A1	0.496537316	0.000115405		REV3L	0.540749397	1.41E-41
LOC107985687	0.5831	7.13E-06		RNU6-892P	0.49649852	0.000115569		MIR643	0.54068153	1.44E-41
ZNF554	0.583	7.16E-06		AL512430.2	0.496445643	0.000115794		RPL7AP16	0.540564663	1.51E-41
DGCR8	0.583	7.16E-06		AC117461.1	0.496360046	0.000116158		RBBP6	0.540563741	1.52E-41
TOB2	0.583	7.16E-06		AL132671.2	0.496298611	0.00011642		LOC124900397	0.540465175	1.58E-41
ZHX2	0.5829	7.18E-06		MTND5P1	0.49629015	0.000116456		RNU6-1043P	0.540430625	1.60E-41
ZNF205-AS1	0.5829	7.18E-06		ANKRD44	0.496244852	0.00011665		ZKSCAN8	0.54040184	1.62E-41
THAP7	0.5827	7.25E-06		AFDN	0.496194568	0.000116865		TUT4	0.540363587	1.64E-41
C19orf44	0.5826	7.27E-06		ZNF836	0.496155285	0.000117034		LINC00244	0.540311554	1.68E-41
ZNF529	0.5826	7.29E-06		AC018398.1	0.496133559	0.000117127		TTLL1-AS1	0.540161113	1.78E-41
UBQLNL	0.5825	7.30E-06		AC013489.1	0.496112631	0.000117217		BTBD3-AS1	0.540133744	1.80E-41
LOC105379082	0.5825	7.30E-06		AC090337.2	0.495956816	0.000117888		MIR548L	0.540122932	1.81E-41
ERVFRD-1	0.5825	7.31E-06		RNU6-937P	0.495849118	0.000118354		LOC100505915	0.539871921	2.00E-41
ZNF33A	0.5825	7.31E-06		SHROOM4	0.495793954	0.000118593		UBE2R2-AS1	0.539864247	2.01E-41
NIPA1	0.5824	7.35E-06		AL162511.1	0.495775186	0.000118675		SNHG10	0.53985911	2.02E-41
LOC101928255	0.5824	7.35E-06		YBX1P4	0.495748443	0.000118791		RN7SL535P	0.539697899	2.15E-41
LOC729218	0.5822	7.41E-06		Y_RNA	0.495598975	0.000119443		TTC3-AS1	0.53958409	2.25E-41
GUSBP15	0.5821	7.43E-06		CYB561D2	0.495588627	0.000119488		ANKS3	0.539486902	2.34E-41
HECTD4	0.5821	7.44E-06		ANKRD44-IT1	0.495553332	0.000119642		GARIN1A	0.539332441	2.49E-41
RNF146	0.5821	7.44E-06		PTPRB	0.495473818	0.000119991		RPL34P24	0.539103506	2.73E-41
UBAP1L	0.5821	7.45E-06		HSD17B7P2	0.495471226	0.000120002		HMGN1P8	0.539036399	2.81E-41
ANO5	0.5821	7.46E-06		AC008875.1	0.495409147	0.000120275		COL4A3	0.538979433	2.87E-41
RPS6KA5	0.582	7.49E-06		AC130650.1	0.495380172	0.000120403		CAPRIN2	0.538901282	2.97E-41
RMND5B	0.582	7.49E-06		AC134407.2	0.495332612	0.000120612		NXF1	0.538817923	3.07E-41
MIR4800	0.5818	7.55E-06		IFITM3P6	0.495326556	0.000120639		XPA	0.538814891	3.07E-41
CPAMD8	0.5817	7.56E-06		AC027290.2	0.495275657	0.000120864		DYRK1A	0.538523442	3.45E-41
TUBGCP4	0.5817	7.58E-06		AC007666.2	0.495231355	0.00012106		ELMOD3	0.538503491	3.48E-41
ATAD2B	0.5817	7.59E-06		AC007342.1	0.495219377	0.000121113		PKD2L2	0.538473288	3.52E-41
GPN2	0.5816	7.60E-06		AL513320.1	0.495148176	0.000121428		MTATP6P27	0.538304187	3.77E-41
ST6GALNAC6	0.5816	7.61E-06		AC007496.2	0.495104273	0.000121623		RNU6-307P	0.538287857	3.80E-41
PPP1R26	0.5814	7.68E-06		ENOSF1	0.495068162	0.000121784		LINC02965	0.538181139	3.96E-41
WDR89	0.5814	7.69E-06		SMR3A	0.495006874	0.000122057		SFPQ	0.537991433	4.28E-41
LOC105370689	0.5813	7.72E-06		AC092620.1	0.494866885	0.000122682		TTC41P	0.537884573	4.46E-41
LOC112268295	0.5812	7.74E-06		IL10RB-DT	0.494806598	0.000122953		SNORA13	0.537862093	4.50E-41
LOC101928764	0.5811	7.78E-06		AC025430.1	0.494787653	0.000123038		LAMTOR5-AS1	0.537831785	4.56E-41
COQ8A	0.581	7.81E-06		CYMP	0.49476403	0.000123144		ASH1L-AS1	0.537793965	4.63E-41
SATB1	0.581	7.81E-06		VSTM2A	0.49474791	0.000123217		FAM86B3P	0.537710472	4.79E-41
ARAF	0.5808	7.89E-06		PTCSC3	0.4947299	0.000123298		TOP3B	0.537567943	5.07E-41
HDHD5-AS1	0.5807	7.91E-06		DCLRE1CP1	0.494725667	0.000123317		SLC23A3	0.537391987	5.44E-41
INO80D	0.5806	7.95E-06		AL136295.7	0.494720662	0.000123339		MAK	0.53737972	5.47E-41
MIR3936	0.5806	7.95E-06		AC008434.1	0.494674437	0.000123547		LOC100286997	0.537326555	5.58E-41
TUT4	0.5806	7.96E-06		HNRNPA1P72	0.494629218	0.000123751		ZNF660	0.53725246	5.75E-41
TWF2-DT	0.5806	7.96E-06		INPP5B	0.494481146	0.000124422		MIR199A1	0.537196152	5.88E-41
NSMCE3	0.5806	7.97E-06		AC026979.4	0.494459956	0.000124518		RNU6-759P	0.537137119	6.02E-41
LINC01767	0.5805	7.99E-06		HLF	0.494382502	0.00012487		RNA5SP78	0.537109858	6.09E-41
LINC01271	0.5805	8.00E-06		AC009052.1	0.494301548	0.000125239		BRAF	0.536910169	6.60E-41
RMEL3	0.5805	8.00E-06		AL359092.1	0.494120645	0.000126067		SNORA77	0.536785232	6.94E-41
DOCK9-DT	0.5805	8.01E-06		VAMP2	0.494101345	0.000126156		ICA1L	0.536759674	7.01E-41
SMAD5	0.5804	8.01E-06		AC004233.2	0.494094592	0.000126187		UCP3	0.536759527	7.01E-41
LOC105371472	0.5801	8.12E-06		IL6R-AS1	0.494018045	0.000126539		ZNF69	0.536551792	7.61E-41
KCNJ15	0.58	8.19E-06		LINC02299	0.49399458	0.000126648		RNA5SP123	0.536493019	7.79E-41
TM7SF2	0.5799	8.19E-06		ATP11A-AS1	0.493960148	0.000126806		DCTN1-AS1	0.536355996	8.23E-41
SLC4A4	0.5799	8.22E-06		AC016831.4	0.49390029	0.000127083		CNTRL	0.536324392	8.34E-41
RGPD3	0.5798	8.26E-06		ACVRL1	0.493668195	0.000128161		CACNA1C-AS1	0.53624121	8.62E-41
TRIM39	0.5796	8.33E-06		PARD6BP1	0.493473013	0.000129074		KRT7-AS	0.536077253	9.20E-41
SLC25A4	0.5796	8.33E-06		MIR548AA2	0.493404122	0.000129398		CD160	0.536035913	9.36E-41
LOC107987224	0.5795	8.36E-06		MIR548D2	0.493404122	0.000129398		SPDYE6	0.535955395	9.66E-41
SCAND3	0.5794	8.39E-06		AC105053.1	0.49329331	0.00012992		ZBTB43	0.535832574	1.01E-40
ARVCF	0.5792	8.46E-06		SLC22A31	0.493290931	0.000129931		PLGLB1	0.535586625	1.12E-40
RCBTB1	0.5792	8.47E-06		AMT	0.493267981	0.000130039		PGS1	0.535578093	1.12E-40
LOC646214	0.5792	8.48E-06		TMEM120B	0.49324087	0.000130168		RNU1-73P	0.535501525	1.16E-40
LOC101927268	0.5791	8.51E-06		MIR3713	0.493240642	0.000130169		GPR75	0.535427261	1.19E-40
TLCD4-RWDD3	0.5788	8.63E-06		AC004908.3	0.493161441	0.000130544		NEK9	0.535417547	1.20E-40
METTL14	0.5786	8.69E-06		WASH7P	0.493138126	0.000130654		GOLGA8H	0.535406886	1.20E-40
L3MBTL2-AS1	0.5786	8.71E-06		FCN3	0.493130919	0.000130689		ATP2C2-AS1	0.535402256	1.20E-40
GOLGA6L3P	0.5786	8.71E-06		AC074212.1	0.49309573	0.000130856		MIR6739	0.535377683	1.22E-40
LLGL2	0.5786	8.72E-06		USP54	0.493089799	0.000130884		MYL12-AS1	0.535322742	1.24E-40
LOC107984561	0.5785	8.74E-06		WASH8P	0.49308844	0.00013089		CSPG4P10	0.535238052	1.29E-40
LDAF1	0.5784	8.77E-06		ADRB2	0.493024269	0.000131196		IFT80	0.535134188	1.34E-40
RAB2B	0.5784	8.78E-06		AC005899.8	0.493019616	0.000131218		PVRIG	0.535115213	1.35E-40
GATD1-DT	0.5784	8.78E-06		B3GALNT1P1	0.492938938	0.000131603		NDUFB4P6	0.535063945	1.38E-40
LINC01786	0.5783	8.80E-06		MIR4436B2	0.492796644	0.000132284		KMT2C	0.534981515	1.42E-40
LOC107985704	0.5781	8.91E-06		LINC01728	0.492786213	0.000132334		RPL17P9	0.534903051	1.47E-40
SPATA13	0.5781	8.91E-06		CLIC5	0.492784436	0.000132343		RELCH	0.534892194	1.48E-40
FAM236B	0.5779	8.99E-06		Z69666.1	0.492709496	0.000132703		SYNE2	0.534722037	1.58E-40
STXBP1	0.5778	9.00E-06		MIR4436B1	0.492660033	0.000132941		S100A1	0.534589813	1.66E-40
EPC2	0.5778	9.00E-06		CBR3-AS1	0.492636667	0.000133054		TMEM260	0.534531701	1.70E-40
FAM86B2-DT	0.5778	9.02E-06		AC131212.2	0.492575874	0.000133347		SPMIP3P1	0.534504334	1.72E-40
LOC105371932	0.5775	9.12E-06		AL357552.2	0.492556195	0.000133443		LINC01504	0.53447755	1.74E-40
ST7-OT3	0.5775	9.12E-06		AC006435.2	0.492419188	0.000134107		MTR	0.53444847	1.76E-40
PTGES2-AS1	0.5773	9.19E-06		RNU6-194P	0.492409784	0.000134153		MRPL57P3	0.534323007	1.85E-40
NAA16	0.5773	9.20E-06		RHOXF1-AS1	0.492321973	0.00013458		CFAP69	0.533986755	2.11E-40
IL12B	0.5773	9.21E-06		LINC00345	0.49230717	0.000134652		LINC02803	0.533981078	2.12E-40
LOC105370787	0.5772	9.23E-06		AC015911.7	0.492289078	0.000134741		LOC100129931	0.533740182	2.33E-40
CCDC188BP	0.5772	9.25E-06		MBL1P	0.492249414	0.000134934		MIR223HG	0.533627711	2.44E-40
USP48	0.5771	9.29E-06		AC084375.1	0.4922413	0.000134974		SNORD127	0.533620998	2.44E-40
LINC02897	0.577	9.32E-06		PGPEP1	0.492227146	0.000135043		BNIP3P24	0.533477864	2.58E-40
ELOA-AS1	0.577	9.34E-06		GATA6-AS1	0.492108666	0.000135624		LOC101929577	0.533368931	2.70E-40
MIR7-1	0.5769	9.37E-06		AC011509.2	0.49209905	0.000135671		ELOA-AS1	0.533334419	2.74E-40
PMM1	0.5769	9.37E-06		IL11RA	0.492071192	0.000135808		MIR3657	0.533317882	2.75E-40
USP53	0.5769	9.39E-06		RNA5SP483	0.492054582	0.00013589		SLC6A16	0.533294039	2.78E-40
SSBP3-AS1	0.5768	9.40E-06		AC097537.1	0.4920133	0.000136093		LOC124901107	0.533152604	2.94E-40
SGF29	0.5768	9.43E-06		AL390728.5	0.491988234	0.000136216		ZNF529	0.533071093	3.04E-40
DET1	0.5767	9.46E-06		AC103810.3	0.491820238	0.000137047		ZNF121	0.532979358	3.15E-40
PTPRU	0.5766	9.50E-06		RNU6-343P	0.49169677	0.00013766		ENGASE	0.532964706	3.17E-40
PLA2G4B	0.5765	9.54E-06		LEAP2	0.491664218	0.000137822		SNORD83A	0.532907532	3.24E-40
HEMK1	0.5764	9.58E-06		EXOC3L1	0.491571008	0.000138288		RBISP4	0.532902959	3.24E-40
YY1AP1	0.5763	9.61E-06		RNU6-130P	0.491536317	0.000138461		RNU6-930P	0.532893405	3.26E-40
TXNDC16	0.5762	9.66E-06		FOLR1	0.491529943	0.000138493		NOL12	0.532865227	3.29E-40
FBXW2	0.5761	9.72E-06		CRACR2B	0.491510542	0.00013859		MIR142HG	0.532853908	3.31E-40
ZNF619	0.5761	9.72E-06		AC103769.1	0.491483067	0.000138728		TTC21A	0.532742838	3.46E-40
LATS1	0.5761	9.73E-06		RNU6-882P	0.491404555	0.000139122		RNU7-140P	0.53274129	3.46E-40
ZFP3	0.576	9.75E-06		GNMT	0.491384788	0.000139221		RPS26P22	0.532738402	3.46E-40
MIR1302-8	0.576	9.75E-06		AC008555.2	0.491327097	0.000139512		RNU6-216P	0.532701676	3.51E-40
BTBD9	0.5759	9.79E-06		RPL7AP64	0.491320121	0.000139547		RRH	0.532693237	3.52E-40
GABPB1-IT1	0.5759	9.80E-06		RNU6-665P	0.491286305	0.000139717		NPIPA1	0.53266162	3.57E-40
ZC3H6	0.5758	9.82E-06		AC130324.1	0.491283755	0.00013973		RNU6-323P	0.532644626	3.59E-40
NR6A1	0.5758	9.85E-06		SCGB2B2	0.491249336	0.000139904		RNA5SP37	0.532450869	3.88E-40
NT5DC1	0.5757	9.88E-06		KLHL41	0.491223915	0.000140032		ACIN1	0.532237101	4.22E-40
REV3L	0.5756	9.94E-06		ACSF2	0.491209254	0.000140107		SLC26A8	0.532190829	4.30E-40
TRIM56	0.5755	9.95E-06		ROS1	0.491117332	0.000140572		BNIP3P39	0.53218765	4.30E-40
PRICKLE4	0.5755	9.96E-06		PPP1R12C	0.491100769	0.000140656		RNU6-190P	0.53211182	4.43E-40
ZNF137P	0.5754	1.00E-05		NRGN	0.491086146	0.000140731		RNU6-1278P	0.532106858	4.44E-40
PGAP2	0.5753	1.01E-05		AL023882.1	0.4910787	0.000140768		PLA2G4B	0.532069389	4.51E-40
LOC105371754	0.5752	1.01E-05		SAFB2	0.491040052	0.000140965		MIR553	0.532061761	4.52E-40
ZNF106	0.5752	1.01E-05		CABIN1	0.490972059	0.000141311		ATP6V0C	0.532056035	4.53E-40
FAM226A	0.5752	1.01E-05		AC006480.2	0.490932467	0.000141513		ZNF839	0.531989881	4.65E-40
KLC4-AS1	0.5751	1.02E-05		RHOBTB2	0.490873861	0.000141812		TAF5LP1	0.531943082	4.74E-40
MIR6080	0.5751	1.02E-05		U2AF1L4	0.490833842	0.000142017		MAPK8IP3	0.531936781	4.75E-40
ZNF626	0.5749	1.03E-05		THBS4-AS1	0.490792275	0.00014223		ZNF577	0.531923195	4.77E-40
ARIH1	0.5748	1.03E-05		FOXP1-IT1	0.49069333	0.000142739		LOC100506551	0.531868002	4.88E-40
CRBN	0.5748	1.03E-05		AC011472.5	0.490594143	0.00014325		ZNF652	0.531865446	4.88E-40
HIPK1	0.5747	1.03E-05		AC010525.1	0.490525584	0.000143604		MIR3605	0.531848169	4.92E-40
SMG1	0.5746	1.04E-05		CYFIP2	0.490455486	0.000143967		MAT2A	0.531774622	5.06E-40
MALL	0.5746	1.04E-05		RPARP-AS1	0.490401875	0.000144245		MIR4744	0.531752613	5.10E-40
TTC28	0.5746	1.04E-05		MAP3K3	0.490344124	0.000144546		MADD-AS1	0.531717274	5.18E-40
BBS1	0.5745	1.04E-05		AC096921.2	0.490292207	0.000144816		SARM1	0.531676437	5.26E-40
PIGR	0.5744	1.05E-05		AC100827.3	0.490263205	0.000144967		NOTCH2NLC	0.531674315	5.26E-40
USP51	0.5744	1.05E-05		AP000866.5	0.49014416	0.00014559		RPS12P20	0.531499512	5.64E-40
SIN3B	0.5743	1.05E-05		Y_RNA	0.490087841	0.000145885		PRRT2	0.531356087	5.97E-40
ROS1	0.5743	1.05E-05		RNA5SP498	0.490071743	0.00014597		RNF14P3	0.531306675	6.08E-40
PLEKHM3	0.5741	1.06E-05		PRRT2	0.490055653	0.000146054		CDK11A	0.531278058	6.15E-40
LEAP2	0.5741	1.06E-05		CLK4	0.489938677	0.00014667		MIR3142HG	0.531068115	6.68E-40
LOC105379841	0.574	1.06E-05		MIR4755	0.489879448	0.000146983		RNU4ATAC12P	0.530666456	7.82E-40
TBC1D13	0.5739	1.07E-05		AC018529.3	0.489846563	0.000147157		RNU6-431P	0.530646063	7.88E-40
CCDC142	0.5739	1.07E-05		Y_RNA	0.4898136	0.000147331		RPS2P16	0.530508657	8.32E-40
LOC105373035	0.5738	1.07E-05		CR391992.1	0.489811785	0.000147341		RNA5SP39	0.53045052	8.51E-40
MIR143	0.5738	1.07E-05		MASP2	0.489777858	0.000147521		TRAF6	0.530437256	8.55E-40
RGPD4	0.5738	1.07E-05		Y_RNA	0.48976389	0.000147595		ANKRD36B	0.530364527	8.80E-40
STAG3L3	0.5738	1.07E-05		AL358215.3	0.489755354	0.00014764		RPS2P45	0.530335706	8.90E-40
KMT2C	0.5738	1.07E-05		RNU6-59P	0.489670294	0.000148092		TTC6	0.529970144	1.03E-39
ZNF764	0.5737	1.08E-05		AC099689.1	0.489648836	0.000148206		MIR548V	0.529953508	1.03E-39
C15orf62	0.5736	1.08E-05		Y_RNA	0.489613107	0.000148397		LOC124900638	0.529617902	1.18E-39
CLK4	0.5736	1.08E-05		AC087501.1	0.489607989	0.000148424		KIZ	0.529500759	1.23E-39
POLDIP3	0.5736	1.09E-05		AC008627.1	0.489525734	0.000148863		RN7SL268P	0.529414399	1.28E-39
PLEKHM1P1	0.5735	1.09E-05		MFSD13B	0.489415241	0.000149455		TSPOAP1	0.52938654	1.29E-39
TRIM33	0.5734	1.09E-05		SLC46A1	0.489413999	0.000149462		RNU6-574P	0.529242978	1.36E-39
COG3	0.5734	1.09E-05		CD74	0.489246629	0.000150362		ABCA9	0.529090727	1.45E-39
RNPC3	0.5733	1.10E-05		AC016924.1	0.489115342	0.000151072		KYAT1	0.52885107	1.59E-39
CACNA1F	0.5732	1.10E-05		RNU6-1025P	0.489041513	0.000151473		KANSL3	0.528846676	1.59E-39
CUTALP	0.5732	1.10E-05		RNF216-IT1	0.48893739	0.000152039		PTPN4	0.528845531	1.59E-39
DOCK9	0.5732	1.10E-05		RNU2-33P	0.488892217	0.000152286		ANKRD12	0.528807664	1.62E-39
MTX3	0.5731	1.11E-05		TERF1P7	0.488862178	0.00015245		RN7SL600P	0.52864213	1.72E-39
AGO3	0.573	1.11E-05		RNA5SP256	0.488819356	0.000152684		GK5	0.528612131	1.74E-39
INPP5J	0.573	1.11E-05		FNIP2	0.488739365	0.000153122		FBXL8	0.528329306	1.95E-39
LOC107986326	0.573	1.11E-05		AC079331.2	0.488690085	0.000153393		RPL7P57	0.528283175	1.98E-39
TRIM2	0.573	1.11E-05		AC124319.2	0.488670996	0.000153498		MATCAP1	0.528268653	1.99E-39
TLE2	0.573	1.11E-05		ZNF75A	0.488663988	0.000153536		PHIP	0.528145582	2.09E-39
FAM47C	0.5729	1.12E-05		PHF5CP	0.488574401	0.00015403		MEF2C-AS1	0.528117864	2.11E-39
HSD17B4	0.5728	1.12E-05		ZNF808	0.488566053	0.000154076		PARP11-AS1	0.527988716	2.22E-39
UTRN	0.5728	1.12E-05		AL161420.1	0.488496875	0.000154458		ATF7IP2	0.527965514	2.24E-39
RCOR1	0.5728	1.12E-05		GIMAP7	0.488456899	0.000154679		RNU1-134P	0.527946858	2.26E-39
ZNF155	0.5728	1.12E-05		AFDN-DT	0.488391933	0.000155039		RNU6-90P	0.527848281	2.35E-39
ZNF302	0.5727	1.13E-05		AC104964.1	0.488356601	0.000155236		BGLAP	0.527832194	2.36E-39
LINC02277	0.5727	1.13E-05		AL031282.2	0.488338491	0.000155336		CCP110	0.527826858	2.37E-39
KIF27	0.5726	1.13E-05		AC111182.1	0.488330126	0.000155383		USP48	0.52782392	2.37E-39
HNRNPA0	0.5726	1.13E-05		Z98885.2	0.488298084	0.000155561		SOCS5P4	0.52768295	2.50E-39
ZBTB25	0.5723	1.15E-05		MPC1	0.488281077	0.000155656		ZNG1B	0.527566616	2.62E-39
CLBA1	0.5723	1.15E-05		ZNF366	0.488237269	0.0001559		DEFB131B	0.527556703	2.63E-39
CDK13	0.5722	1.15E-05		LINC00894	0.488150641	0.000156384		PCBP2-OT1	0.527528154	2.66E-39
ATP6AP1L	0.5721	1.15E-05		RSBN1L	0.48813858	0.000156451		TXNDC5	0.527490116	2.70E-39
CTBP1-DT	0.5719	1.17E-05		ABCC6P2	0.48808569	0.000156747		ZNF611	0.527390355	2.80E-39
TJP1	0.5719	1.17E-05		AC027279.3	0.488036764	0.000157022		RPL21P5	0.52734581	2.85E-39
ARHGAP27P1-BPTFP1-KPNA2P3	0.5719	1.17E-05		KIF9-AS1	0.488030604	0.000157056		RN7SL566P	0.527308009	2.89E-39
ZNF660	0.5718	1.17E-05		IRX2	0.488022313	0.000157103		ZNF559-ZNF177	0.527242419	2.97E-39
ZMYM3	0.5717	1.17E-05		CD302	0.487953531	0.00015749		ZNF519	0.527220739	2.99E-39
SOS2	0.5716	1.18E-05		CNTN6	0.487887561	0.000157861		MTND4P23	0.527020936	3.23E-39
LOC105378550	0.5713	1.20E-05		JMJD1C	0.48779408	0.00015839		ERMARD	0.526870461	3.43E-39
FLJ42627	0.5713	1.20E-05		CALCOCO1	0.487683177	0.000159018		ZNF888-AS1	0.526801144	3.52E-39
TFAP2E	0.5713	1.20E-05		RNU6-37P	0.487617333	0.000159393		MIR3680-1	0.526576023	3.84E-39
ZNF852	0.5712	1.20E-05		AC090519.1	0.487582711	0.00015959		LOC100419503	0.526478877	3.99E-39
MFHAS1	0.571	1.21E-05		LIMD1	0.487516885	0.000159965		C1orf146	0.526424001	4.07E-39
SLC44A4	0.5709	1.21E-05		AL160400.1	0.487345918	0.000160944		ZNF226	0.526342743	4.20E-39
LOC105372308	0.5709	1.22E-05		RANP8	0.487323021	0.000161076		AHI1-DT	0.526288297	4.29E-39
LOC101929234	0.5708	1.22E-05		AC084198.1	0.487267968	0.000161392		LOC124901333	0.526228974	4.39E-39
SYT9-AS1	0.5707	1.23E-05		EEF1A1P31	0.487214365	0.000161701		ZNF512	0.526057206	4.69E-39
LINC01310	0.5704	1.24E-05		FAM215B	0.487177471	0.000161914		SLC10A1	0.525980138	4.84E-39
HDAC6	0.5704	1.24E-05		RPL12P25	0.487157911	0.000162027		BNIP3P16	0.525923273	4.94E-39
LOC101929270	0.5703	1.25E-05		ILKAP	0.487127731	0.000162201		ORMDL1	0.525918841	4.95E-39
LOC105379227	0.5703	1.25E-05		ZNF439	0.487078288	0.000162488		SCYL3	0.525820106	5.14E-39
SMAD5-AS1	0.5701	1.26E-05		DHRS12	0.487031352	0.00016276		ZC3H12D	0.525426375	5.99E-39
ARHGEF1	0.5701	1.26E-05		ARHGAP27P1-BPTFP1-KPNA2P3	0.486972865	0.000163099		LOC119746555	0.52542453	5.99E-39
ARHGAP11B-DT	0.5701	1.26E-05		IDI2-AS1	0.486964967	0.000163145		SCAANT1	0.52538947	6.07E-39
PLEKHG1	0.5701	1.26E-05		AL133245.1	0.486908459	0.000163474		BRWD1-AS1	0.525364738	6.13E-39
MIR29B2CHG	0.57	1.27E-05		AL353784.1	0.486874124	0.000163674		ZCWPW2	0.525363075	6.13E-39
ELN-AS1	0.5699	1.27E-05		COILP1	0.486839424	0.000163877		STX17	0.525287984	6.31E-39
ANKS6	0.5699	1.27E-05		AL078645.1	0.486771994	0.000164271		TEN1-CDK3	0.525281464	6.33E-39
WFDC2	0.5698	1.27E-05		AC113143.1	0.486689699	0.000164753		SRRM2	0.525246948	6.42E-39
NAF1	0.5696	1.29E-05		AC008121.1	0.48667671	0.000164829		PIKFYVE	0.525213461	6.50E-39
ZNF821	0.5696	1.29E-05		RRH	0.486653292	0.000164966		MFSD8	0.525112964	6.75E-39
SERINC1	0.5695	1.29E-05		OGT	0.486575885	0.000165422		COLQ	0.525106846	6.77E-39
ARB2A	0.5695	1.29E-05		AC018816.2	0.486550486	0.000165571		SETD4	0.52509186	6.81E-39
LOC105377684	0.5695	1.29E-05		AC104581.4	0.486495446	0.000165896		RNU6-1005P	0.525075935	6.85E-39
ANKDD1B	0.5694	1.30E-05		AC138207.8	0.486482472	0.000165972		TAS2R6P	0.524922205	7.27E-39
ARRB1	0.5694	1.30E-05		Z69706.1	0.486461436	0.000166097		LOC100419572	0.52480718	7.60E-39
LOC101927393	0.5694	1.30E-05		AC026992.1	0.486457607	0.000166119		RNASEK	0.524775067	7.69E-39
STOX2	0.5694	1.30E-05		AC090198.1	0.486439878	0.000166224		LOC102723335	0.524750367	7.77E-39
SUN2	0.5693	1.30E-05		AL591686.2	0.486380265	0.000166577		RPL21P63	0.52467168	8.00E-39
ARHGEF28	0.5693	1.30E-05		CARD8	0.486213106	0.00016757		RNU6-1285P	0.524633088	8.12E-39
HPS4	0.5693	1.30E-05		TAF3	0.486164352	0.000167861		RANBP17	0.524561309	8.35E-39
ZNF333	0.5692	1.31E-05		AC079296.2	0.48613017	0.000168065		IMPG2	0.524483916	8.60E-39
BAZ2B	0.569	1.32E-05		RNU6-188P	0.485995689	0.00016887		CTC1	0.524412828	8.84E-39
CAMSAP3	0.5689	1.33E-05		DENND2A	0.485956004	0.000169108		PDE8B	0.524378671	8.96E-39
KLF3-AS1	0.5689	1.33E-05		AL357078.2	0.485925784	0.00016929		RYR3	0.524362044	9.01E-39
TMEM243	0.5688	1.33E-05		ADAMTSL4-AS2	0.485789281	0.000170112		RNU6-757P	0.524329312	9.13E-39
ADGRD1	0.5688	1.33E-05		AC020909.2	0.485758019	0.000170301		AK3P7	0.524322845	9.15E-39
LOC105372725	0.5687	1.34E-05		AC112512.1	0.485739059	0.000170416		LOC124900224	0.524272499	9.33E-39
BAZ1A-AS1	0.5687	1.34E-05		RN7SL130P	0.485669862	0.000170835		ZNF225-AS1	0.524097288	9.98E-39
MCM9	0.5687	1.34E-05		AL356056.2	0.48566891	0.000170841		ESYT3	0.524005948	1.03E-38
ST7-AS1	0.5686	1.34E-05		AL162430.2	0.485666551	0.000170855		LOC100419574	0.523791547	1.12E-38
ELN	0.5686	1.34E-05		AC006942.1	0.485613949	0.000171174		DDTP1	0.523772166	1.13E-38
LOC105372801	0.5686	1.35E-05		LIMCH1	0.485585609	0.000171347		TTC17	0.523705269	1.16E-38
FAM117A	0.5685	1.35E-05		AL133410.1	0.485486889	0.000171948		LOC100419679	0.523652625	1.18E-38
TBX4	0.5685	1.35E-05		IGBP1-AS2	0.4854803	0.000171988		GSN-AS1	0.523595109	1.21E-38
ESAM-AS1	0.5684	1.36E-05		EBLN2	0.485362798	0.000172706		ITM2BP1	0.523518173	1.25E-38
LRSAM1	0.5682	1.36E-05		AC018362.1	0.48532004	0.000172968		MIR145	0.523516158	1.25E-38
ZFX	0.5682	1.36E-05		TNRC6B	0.485297469	0.000173107		ZNG1E	0.52346676	1.27E-38
C1orf210	0.5682	1.37E-05		RPL21P5	0.48497667	0.000175086		LOC101928924	0.523394956	1.31E-38
ZBTB18	0.5682	1.37E-05		BAZ2B	0.484936061	0.000175338		LOC124900180	0.523390029	1.31E-38
LOC105374349	0.5681	1.38E-05		PPIAP41	0.484916244	0.000175461		SMG1P3	0.523260576	1.37E-38
SPACA5B	0.568	1.38E-05		PHLDB1	0.484908148	0.000175511		NFIA	0.523224167	1.39E-38
SEMA6C	0.568	1.38E-05		RNA5SP23	0.48486517	0.000175778		TUBG1P	0.523082564	1.47E-38
NCMAP-DT	0.5679	1.38E-05		AL158068.1	0.484839354	0.000175939		RPL7P39	0.523028618	1.50E-38
LOC400682	0.5679	1.38E-05		ZNF876P	0.484836589	0.000175956		TP53INP1	0.522992922	1.52E-38
ELOA	0.5679	1.38E-05		AC091132.1	0.484790098	0.000176246		EPN2-AS1	0.522963324	1.54E-38
RAPGEF5	0.5679	1.38E-05		AC010359.3	0.484739603	0.000176562		TUBE1	0.52293631	1.56E-38
SLC25A38	0.5678	1.39E-05		AC123912.3	0.484715754	0.000176711		C3orf49	0.522917985	1.57E-38
RNF44	0.5677	1.39E-05		AC146507.2	0.484715434	0.000176713		NUTM2G	0.522810481	1.63E-38
MAOA	0.5677	1.39E-05		PLA2G4C-AS1	0.484684929	0.000176903		HMGB3P29	0.522809721	1.63E-38
PBX4	0.5676	1.40E-05		AC009996.1	0.484680281	0.000176933		RNF212B	0.522600635	1.77E-38
ACOXL-AS1	0.5676	1.40E-05		RPS3AP33	0.484613692	0.00017735		PGAM1P11	0.522538296	1.81E-38
GPCPD1	0.5676	1.40E-05		AC008537.4	0.4846022	0.000177422		TTN-AS1	0.522478916	1.85E-38
CASC3	0.5675	1.41E-05		RABGAP1L-IT1	0.484592912	0.00017748		TSPAN16	0.522294763	1.99E-38
USP30	0.5673	1.42E-05		C9orf153	0.484575611	0.000177589		SUGT1P2	0.52206686	2.17E-38
VAMP4	0.5673	1.42E-05		AC092535.1	0.484522204	0.000177925		RPS6KA5	0.521985739	2.24E-38
MYO5C	0.5673	1.42E-05		RPL21P7	0.484514904	0.000177971		TUBA3D	0.521981582	2.24E-38
ULK2	0.5672	1.42E-05		AL445493.1	0.484412556	0.000178616		ARRDC5	0.521857807	2.35E-38
GARNL3	0.5672	1.43E-05		Z97055.1	0.484386328	0.000178782		NISCH	0.52182184	2.38E-38
SUGP2	0.5672	1.43E-05		CDH19	0.484329645	0.00017914		RPS29P19	0.521812467	2.39E-38
C10orf105	0.5671	1.43E-05		AC020978.9	0.484269833	0.000179519		CCNYL7	0.52179111	2.41E-38
GGTLC3	0.5671	1.43E-05		TBX4	0.484189452	0.00018003		NAALAD2	0.521781269	2.42E-38
C11orf54	0.5671	1.44E-05		RN7SL775P	0.484036794	0.000181003		RPL18AP2	0.521636136	2.55E-38
SLFNL1-AS1	0.5667	1.45E-05		AC093648.1	0.483954725	0.000181529		RNU6-446P	0.521583154	2.61E-38
HADH	0.5667	1.46E-05		GPBP1	0.48386675	0.000182093		ZC3H12B	0.52144565	2.75E-38
USP19	0.5667	1.46E-05		AC145285.3	0.483862626	0.00018212		ZBTB24-DT	0.521423778	2.77E-38
ZC3H4	0.5666	1.46E-05		AC008555.6	0.483811833	0.000182447		RNA5SP450	0.521403399	2.79E-38
MED4	0.5665	1.47E-05		AC003070.1	0.483789547	0.00018259		LOC101927855	0.52138682	2.81E-38
ZNF785	0.5665	1.47E-05		ARHGAP4	0.483737343	0.000182927		DPY19L3	0.521233693	2.98E-38
SUPT6H	0.5665	1.47E-05		AC009090.5	0.48371468	0.000183073		GPR61	0.521213962	3.00E-38
FAM226B	0.5665	1.47E-05		AC025031.3	0.483668241	0.000183373		RPL6P7	0.521194044	3.02E-38
HACE1	0.5665	1.47E-05		OSCP1	0.483660798	0.000183421		TRPV1	0.521121036	3.11E-38
LOC105376781	0.5664	1.47E-05		ATF7IP2	0.483633798	0.000183596		LOC124906143	0.521095023	3.14E-38
TMC5	0.5663	1.48E-05		AC114495.2	0.483607375	0.000183767		LOC100421273	0.520929938	3.34E-38
IQCC	0.5662	1.49E-05		HID1-AS1	0.48358706	0.000183899		CPT1B	0.520799534	3.51E-38
MIR6778	0.5662	1.49E-05		CCDC130	0.483377776	0.000185261		LOC100286962	0.520727106	3.61E-38
EPOR	0.5661	1.49E-05		Y_RNA	0.483238362	0.000186173		RNU1-124P	0.520688177	3.66E-38
METTL3	0.5661	1.49E-05		NMNAT1	0.483237314	0.00018618		PHACTR2P1	0.520653633	3.71E-38
TMEM198B	0.5661	1.50E-05		AP001065.3	0.483236886	0.000186183		NPIPA6	0.520565354	3.83E-38
PYROXD2	0.566	1.50E-05		AC091564.1	0.483140511	0.000186816		ECE1-AS1	0.520533461	3.88E-38
CDK9	0.5659	1.51E-05		PIGQ	0.48305076	0.000187407		ZNF37A	0.520500063	3.93E-38
CSAD	0.5659	1.51E-05		LINC01031	0.482973808	0.000187916		MIR3136	0.520410754	4.07E-38
LOC100128494	0.5658	1.52E-05		ZNF300P1	0.482969833	0.000187942		LOC100287148	0.520323649	4.20E-38
MBD6	0.5657	1.52E-05		CEACAM4	0.482888337	0.000188482		DDX18P1	0.520226115	4.36E-38
ARPIN	0.5657	1.52E-05		AC009120.3	0.482833762	0.000188844		LBHD1	0.520220767	4.37E-38
PIGO	0.5655	1.53E-05		RN7SL200P	0.48281626	0.000188961		CFAP44-AS1	0.520219773	4.37E-38
CPLANE2	0.5655	1.53E-05		NFIX	0.482773171	0.000189247		IBA57-DT	0.520102142	4.57E-38
OSGEP	0.5655	1.53E-05		GALM	0.482708192	0.00018968		ZNF600	0.520048268	4.66E-38
PACSIN2	0.5655	1.54E-05		HMGN2P20	0.482686221	0.000189827		LOC107985216	0.520040446	4.68E-38
DSTYK	0.5654	1.54E-05		AC106017.1	0.482662487	0.000189985		GLIPR1L1	0.51993618	4.87E-38
TTLL3	0.5653	1.54E-05		AC079416.3	0.482649927	0.000190069		RN7SL473P	0.519905683	4.92E-38
AFF1-AS1	0.5653	1.54E-05		MOSPD2	0.482623873	0.000190244		CHROMR	0.519815708	5.09E-38
ZNF708	0.5653	1.55E-05		RN7SL477P	0.482490659	0.000191137		MYLK-AS1	0.519783311	5.15E-38
PPP6C	0.5652	1.55E-05		GGT3P	0.482459681	0.000191345		ZC3H11A	0.519736677	5.25E-38
LOC105376704	0.5652	1.55E-05		AC009951.5	0.482455964	0.00019137		RNU4-38P	0.519633915	5.45E-38
ZBTB22	0.5652	1.55E-05		PDXDC2P-NPIPB14P	0.482438457	0.000191488		LINC00426	0.519631143	5.46E-38
ANO9	0.5652	1.55E-05		SLC17A1	0.482424608	0.000191581		MRPS25	0.519541451	5.65E-38
LOC101928447	0.5652	1.55E-05		PLXND1	0.482346372	0.000192108		RN7SL812P	0.519510029	5.72E-38
PCP2	0.5652	1.55E-05		SORBS1	0.482318491	0.000192296		RNA5SP527	0.519491782	5.75E-38
GPRASP1	0.5652	1.56E-05		ARMH1	0.482287372	0.000192507		METTL17	0.519422295	5.91E-38
MPC1	0.5651	1.56E-05		ECHDC2	0.482269389	0.000192628		RPL17P48	0.519331653	6.11E-38
LOC105377139	0.5651	1.56E-05		TSPAN32	0.48217649	0.000193258		RNU6-890P	0.519241563	6.32E-38
SALL2	0.5651	1.56E-05		RNA5SP194	0.48208178	0.000193901		CFAP70	0.519240623	6.33E-38
SPRYD4	0.565	1.57E-05		AC011731.1	0.482042676	0.000194168		MIR302CHG	0.519123059	6.61E-38
TTC34	0.5649	1.57E-05		PLXNA2	0.482012076	0.000194376		TUBA8	0.519067083	6.75E-38
LOC100506235	0.5649	1.57E-05		AL589843.2	0.481882298	0.000195264		DCAF5	0.519058138	6.78E-38
NPIPB8	0.5649	1.57E-05		ASGR1	0.481779803	0.000195967		FBXW7	0.519045564	6.81E-38
INTS6-AS1	0.5649	1.57E-05		SLC19A3	0.481760255	0.000196101		SARNP	0.519038042	6.83E-38
NPIPA7	0.5648	1.58E-05		AL096855.1	0.481744108	0.000196212		LOC100130881	0.519036924	6.83E-38
AK1	0.5648	1.58E-05		SAP25	0.481703921	0.000196489		HTR5BP	0.519033463	6.84E-38
LOC105376535	0.5647	1.59E-05		ASPA	0.481629289	0.000197004		PCNX1	0.518995852	6.94E-38
ARHGEF16	0.5646	1.59E-05		OIT3	0.481620196	0.000197067		RNU6-97P	0.518969145	7.01E-38
GOLGA8T	0.5646	1.59E-05		Y_RNA	0.48149196	0.000197954		C18orf32	0.518908318	7.17E-38
LOC101927552	0.5645	1.60E-05		ZBTB20-AS3	0.481373635	0.000198777		LMF1-AS1	0.518818891	7.42E-38
VCPKMT	0.5645	1.60E-05		NCLP1	0.481349111	0.000198947		RDH10-AS1	0.518803553	7.46E-38
ANKRD10	0.5645	1.60E-05		AL157935.2	0.481347761	0.000198957		RPS24P12	0.518604102	8.04E-38
CROCC	0.5644	1.60E-05		AC092652.2	0.481331043	0.000199073		LOC124903659	0.51852362	8.29E-38
ITGA9	0.5644	1.60E-05		CPAMD8	0.481153975	0.000200311		SORL1-AS1	0.518410986	8.65E-38
ZC3H11C	0.5644	1.60E-05		DDX17	0.48111515	0.000200584		ACSF3	0.518393785	8.70E-38
ABO	0.5644	1.61E-05		KRT18P61	0.481011869	0.00020131		RNU6-969P	0.518218634	9.30E-38
LOC107986455	0.5644	1.61E-05		AKAP17A	0.480991555	0.000201453		LOC105370169	0.518214726	9.31E-38
METTL22	0.5641	1.62E-05		AL359715.1	0.480988874	0.000201472		MIR6774	0.518053908	9.89E-38
CALCOCO1	0.5641	1.63E-05		Metazoa_SRP	0.480981783	0.000201522		RNU7-3P	0.518017434	1.00E-37
PTGR2	0.564	1.63E-05		TRAJ31	0.480980426	0.000201532		PTPN23-DT	0.517904495	1.05E-37
LOC105375947	0.564	1.63E-05		MIR4446	0.480975071	0.000201569		SNORA80E	0.517898297	1.05E-37
GSAP	0.564	1.64E-05		PRADC1P1	0.480915803	0.000201988		DGKH	0.517852123	1.07E-37
SLC12A2-DT	0.5639	1.64E-05		AC007490.1	0.480893016	0.000202149		RNU7-13P	0.517758557	1.11E-37
N4BP2L2-IT2	0.5639	1.64E-05		AC044810.3	0.480850899	0.000202447		ACTA2-AS1	0.517734948	1.12E-37
PTBP2	0.5638	1.65E-05		CAPN8	0.480824626	0.000202633		SLFNL1	0.517726123	1.12E-37
CDKL1	0.5637	1.65E-05		AC105206.3	0.48077311	0.000202998		MECOM-AS1	0.517686342	1.14E-37
GGNBP2	0.5637	1.65E-05		RPL32P13	0.480641878	0.000203931		PSMD8P1	0.517602636	1.17E-37
SFTA3	0.5636	1.66E-05		AC020550.1	0.480611055	0.000204151		SNORD89	0.517575424	1.18E-37
R3HDM2	0.5636	1.66E-05		PNKP	0.480368037	0.000205892		TAPT1	0.517552572	1.19E-37
PYGO1	0.5635	1.67E-05		AC007036.2	0.480362215	0.000205934		LINC02615	0.517551052	1.19E-37
PPM1D	0.5635	1.67E-05		SFTPB	0.480348383	0.000206033		RNU6-1170P	0.517412796	1.26E-37
DLX4	0.5635	1.67E-05		AC010320.5	0.480321429	0.000206227		MIR571	0.51738984	1.27E-37
IGIP	0.5634	1.67E-05		ADAMTSL3	0.480231664	0.000206874		RAD54L2	0.517311041	1.31E-37
THAP6	0.5633	1.68E-05		PYROXD2	0.480215061	0.000206994		MTND4P26	0.517278771	1.32E-37
LOC105371501	0.5633	1.68E-05		SNRPEP11	0.480169583	0.000207323		POLR2J3	0.517068501	1.43E-37
EFCAB7	0.5631	1.69E-05		AC011444.3	0.480151984	0.00020745		TNS2-AS1	0.516827654	1.57E-37
CDH26	0.563	1.70E-05		AC092757.1	0.480096471	0.000207853		KCNQ1OT1	0.516827531	1.57E-37
SULT1C5P	0.563	1.70E-05		TSC1	0.480072859	0.000208024		GABARAP	0.516765028	1.60E-37
SHPRH	0.563	1.70E-05		PRDX3P2	0.480052568	0.000208171		LSM8	0.516715393	1.63E-37
BCAS3-AS1	0.5626	1.73E-05		AC027097.2	0.480048449	0.000208201		MTCO2P27	0.516676933	1.66E-37
SMC5	0.5625	1.74E-05		TAL1	0.479957403	0.000208863		PCNX4	0.516666565	1.66E-37
SRCIN1	0.5625	1.74E-05		AC099811.6	0.479944968	0.000208954		GOLGA6L4	0.516584227	1.72E-37
SORBS2	0.5625	1.74E-05		AC026803.1	0.479937589	0.000209008		ZNF33B	0.516424174	1.82E-37
SNORD97	0.5624	1.75E-05		ARRDC5	0.479872281	0.000209484		RPL23AP92	0.516423967	1.82E-37
PIWIL2	0.5624	1.75E-05		DHDDS-AS1	0.479777134	0.00021018		ZNF433	0.516405306	1.83E-37
SMG1P1	0.5624	1.75E-05		AL132656.2	0.479706066	0.000210701		ZNF471	0.516366763	1.86E-37
EVL	0.5623	1.75E-05		RTN1	0.479667221	0.000210987		WDR33	0.516314946	1.90E-37
LOC401261	0.5623	1.76E-05		AC018766.1	0.479550464	0.000211847		PRKCZ-AS1	0.516305847	1.90E-37
TMEM98	0.5623	1.76E-05		AC134407.3	0.479547165	0.000211871		MTCO1P31	0.516257076	1.94E-37
DIDO1	0.5622	1.76E-05		AC015967.2	0.479534471	0.000211965		SNX2P1	0.516134609	2.03E-37
VPS36	0.5622	1.76E-05		RAMP3	0.479496062	0.000212249		RPL7AP82	0.516083151	2.07E-37
HERC2	0.5621	1.77E-05		AC010719.1	0.479418047	0.000212826		RNY1P16	0.516076859	2.07E-37
LINC01590	0.5621	1.77E-05		STK32A	0.479383747	0.00021308		PXT1	0.516072574	2.08E-37
LOC101927788	0.5621	1.77E-05		AC004584.3	0.47935552	0.00021329		RNU6-322P	0.516020173	2.12E-37
DFFB	0.5619	1.79E-05		ERFL	0.479331513	0.000213468		ZNF564	0.516002654	2.13E-37
AK9	0.5619	1.79E-05		KCNC3	0.479282187	0.000213835		TRAJ37	0.515965303	2.16E-37
ADH1A	0.5617	1.79E-05		MSANTD2	0.479177519	0.000214615		RN7SKP160	0.515943238	2.18E-37
ZKSCAN2	0.5617	1.80E-05		AC007405.3	0.479105604	0.000215153		RN7SL153P	0.51591794	2.20E-37
RASSF7	0.5615	1.81E-05		HMGB1P31	0.479088728	0.000215279		DNASE1	0.515822616	2.28E-37
PIP4P1	0.5615	1.81E-05		AC087284.1	0.479062801	0.000215473		UCKL1-AS1	0.515781095	2.32E-37
ZBED4	0.5614	1.82E-05		RAB40A	0.47902786	0.000215735		MLANA	0.515704819	2.38E-37
KDM6A	0.5614	1.82E-05		AL162586.2	0.479011682	0.000215857		RNU4-48P	0.515646558	2.44E-37
YJU2B	0.5613	1.83E-05		AL583810.1	0.47901041	0.000215866		OR5BT1P	0.51559976	2.48E-37
EPX	0.5613	1.83E-05		AC010615.2	0.478981771	0.000216081		C14orf28	0.515568534	2.51E-37
POLI	0.5612	1.84E-05		ZCWPW2	0.478789787	0.000217528		EHBP1-AS1	0.515554956	2.52E-37
ETDB	0.5612	1.84E-05		RPS19P3	0.478714872	0.000218095		DMXL1	0.515535251	2.54E-37
SLC18A2-AS1	0.5611	1.84E-05		AC093458.1	0.478623336	0.00021879		RNU5F-1	0.51549921	2.57E-37
EIF1B	0.5611	1.84E-05		RNU6-1299P	0.478580976	0.000219112		RALGAPA1	0.515456545	2.61E-37
PRKCZ-AS1	0.5609	1.86E-05		RASSF1	0.478569295	0.000219201		ZNF441	0.515427219	2.64E-37
SASH1	0.5608	1.86E-05		RPS15AP16	0.4785547	0.000219312		TYW5	0.515395843	2.67E-37
CCNO	0.5608	1.87E-05		LMF1	0.478533556	0.000219473		RPS15AP26	0.515367699	2.70E-37
LOC105371021	0.5608	1.87E-05		Y_RNA	0.478507336	0.000219673		YTHDC1	0.515249269	2.82E-37
LINC00865	0.5607	1.87E-05		NUTM2D	0.478468347	0.00021997		DAPK2	0.51522268	2.85E-37
NBPF3	0.5607	1.88E-05		ACR	0.478456458	0.000220061		CRYBA1	0.515069978	3.02E-37
LINC01004	0.5607	1.88E-05		ZNF587P1	0.478386163	0.000220599		KDM6A	0.514991322	3.11E-37
ETDA	0.5606	1.89E-05		AL157392.4	0.478374223	0.00022069		PLA2G6	0.514885196	3.23E-37
RSBN1L	0.5605	1.89E-05		PLEKHM1P1	0.478350716	0.00022087		PITX1-AS1	0.514853923	3.27E-37
TMEM181	0.5605	1.89E-05		ZNF461	0.478267904	0.000221506		RNU6-377P	0.514836196	3.29E-37
LOC107986538	0.5605	1.89E-05		LTBP3	0.478236608	0.000221746		SLC22A5	0.514763309	3.38E-37
CALML6	0.5604	1.90E-05		SIRT3	0.478236033	0.000221751		PDE7A	0.514719775	3.44E-37
ZNF652	0.5604	1.90E-05		USHBP1	0.478214761	0.000221915		RNF216-IT1	0.51462289	3.56E-37
RELCH	0.5602	1.91E-05		BICDL2	0.478175403	0.000222218		OR52N4	0.514612091	3.58E-37
LOC105370928	0.5602	1.92E-05		AL132799.1	0.478146982	0.000222437		DIP2A-IT1	0.514587342	3.61E-37
SUOX	0.5602	1.92E-05		ATP6V0CP1	0.478123491	0.000222618		DNAAF9	0.514496504	3.74E-37
TMEM168	0.5602	1.92E-05		THOC2	0.478108118	0.000222737		ZNF154	0.514478155	3.76E-37
LOC100652999	0.5601	1.92E-05		CWC25	0.4780589	0.000223117		GNA14-AS1	0.514398396	3.87E-37
NOL12	0.56	1.93E-05		INPP5K	0.478015428	0.000223454		KIAA0753	0.514279885	4.05E-37
DMTF1	0.56	1.93E-05		SPACA6	0.478007629	0.000223514		E2F5-DT	0.514182345	4.20E-37
MTUS1-DT	0.5599	1.94E-05		AL031719.2	0.477969445	0.00022381		PRC1-AS1	0.514174507	4.21E-37
ZNF496	0.5599	1.94E-05		GNA14	0.477928797	0.000224126		CIRBP	0.51405021	4.41E-37
TRAPPC2	0.5598	1.95E-05		ASIC3	0.477926994	0.00022414		MTND5P25	0.513984499	4.52E-37
FAM13B	0.5598	1.95E-05		AC011997.2	0.477837338	0.000224837		RNU6-761P	0.513828783	4.79E-37
EBF4	0.5597	1.95E-05		PEG3	0.477676883	0.000226091		RPS26P21	0.513750106	4.93E-37
RFX1	0.5597	1.95E-05		PHF5FP	0.477645617	0.000226336		MTND1P8	0.513743704	4.94E-37
PCGF3	0.5596	1.96E-05		TENT2	0.477581472	0.000226839		MFF-DT	0.513734304	4.96E-37
LOC102724210	0.5596	1.96E-05		AC096751.1	0.47757488	0.000226891		PDXP-DT	0.513698818	5.02E-37
LOC105375018	0.5595	1.97E-05		SPA17P1	0.477429373	0.000228036		GNA15-DT	0.513516614	5.37E-37
ACSS2	0.5594	1.98E-05		ABHD18	0.477337122	0.000228765		CCDC82	0.513374485	5.66E-37
GLUD1P3	0.5594	1.98E-05		RNF14P1	0.477315559	0.000228936		PPP1R26-AS1	0.513363644	5.69E-37
AP1G2-AS1	0.5594	1.98E-05		MT-TE	0.477275023	0.000229257		STKLD1	0.513346053	5.72E-37
GTF2I	0.5592	2.00E-05		AL359893.2	0.477220219	0.000229692		RN7SL614P	0.513317875	5.78E-37
ZNF582-DT	0.5592	2.00E-05		AC007849.1	0.477197238	0.000229875		RNF207	0.513186135	6.07E-37
ZNF606-AS1	0.5591	2.00E-05		AC063924.1	0.477169231	0.000230097		RNU6-126P	0.512957023	6.61E-37
KBTBD7	0.5591	2.00E-05		AC024568.1	0.477162069	0.000230154		RNU6-375P	0.5128853	6.79E-37
FNBP1L	0.5591	2.01E-05		AC124016.1	0.477092759	0.000230707		MAPK10	0.51285621	6.86E-37
PKP4-AS1	0.559	2.01E-05		CCT4P2	0.477051046	0.00023104		CYP4A22	0.512735571	7.17E-37
PLEKHA6	0.559	2.01E-05		LINC02568	0.477016561	0.000231315		MIR6509	0.512682528	7.31E-37
IGSF9B	0.559	2.01E-05		AC092683.2	0.477003731	0.000231418		MIR5692A1	0.51264592	7.41E-37
RBAK	0.559	2.02E-05		AC015914.1	0.476997347	0.000231469		RNU6-288P	0.512632836	7.45E-37
EXOG	0.5589	2.02E-05		AC004148.1	0.476918574	0.0002321		PIAS2	0.512628746	7.46E-37
SNX33	0.5588	2.03E-05		ADAMTSL4	0.476903888	0.000232217		NANOGNBP2	0.512623206	7.47E-37
VHL	0.5587	2.03E-05		CPB2	0.476899723	0.000232251		RNU6-1095P	0.512538177	7.71E-37
C1orf127	0.5587	2.04E-05		SNHG22	0.476842502	0.00023271		ZNF655	0.512523969	7.75E-37
NKX2-1-AS1	0.5587	2.04E-05		RNU6-1280P	0.476825061	0.000232851		CCDC93	0.512515563	7.78E-37
SNORA5A	0.5583	2.07E-05		MIR581	0.476773617	0.000233265		ARL5AP3	0.512513873	7.78E-37
GCNT7	0.5583	2.07E-05		AC123768.1	0.476730145	0.000233615		RPL6P6	0.512377577	8.18E-37
TNNI3K	0.5583	2.07E-05		C14orf132	0.476694509	0.000233903		ZFPM1-AS1	0.51237268	8.20E-37
SULT6B2P	0.5582	2.08E-05		ANGPTL8	0.476665137	0.00023414		CLK2	0.512340448	8.30E-37
LOC105375080	0.5582	2.08E-05		MYRFL	0.476528311	0.000235249		NR4A1AS	0.512286639	8.46E-37
LOC105373716	0.5582	2.08E-05		AC004865.1	0.476190449	0.000238006		RPL7P17	0.512272735	8.51E-37
LOC105379173	0.5581	2.09E-05		CCDC30	0.476136906	0.000238446		SNHG12	0.512119386	9.00E-37
UPF3A	0.5581	2.09E-05		RNU7-192P	0.476118513	0.000238597		LOC100419046	0.512109311	9.03E-37
CLINT1	0.558	2.10E-05		RABGGTA	0.476083461	0.000238885		SIRPG-AS1	0.512085376	9.11E-37
LOC102724149	0.5579	2.10E-05		CELF6	0.476050301	0.000239159		SPATA46	0.512065784	9.18E-37
LOC101930053	0.5579	2.11E-05		FAM184A	0.476050069	0.00023916		RNU6-767P	0.512002603	9.40E-37
PPARA	0.5579	2.11E-05		TRIM71	0.476035825	0.000239278		RNU7-40P	0.511987563	9.45E-37
HSD17B7	0.5578	2.12E-05		AL450344.2	0.475893121	0.000240457		RPS15AP16	0.511745125	1.03E-36
ZBTB48	0.5577	2.12E-05		PXMP4	0.475856399	0.000240761		GUSBP9	0.511737208	1.04E-36
ERCC3	0.5577	2.12E-05		RBM17P4	0.475753328	0.000241617		MTCO3P29	0.511639058	1.07E-36
CYB5RL	0.5577	2.13E-05		AC010300.1	0.475710474	0.000241974		LOC124900533	0.511601559	1.09E-36
ADAMTS17	0.5575	2.14E-05		MAP1LC3A	0.475570999	0.000243138		ZNF439	0.511562691	1.10E-36
LOC105370765	0.5575	2.14E-05		AXIN2	0.475526047	0.000243515		TRA2A	0.511543989	1.11E-36
MAGEE2	0.5574	2.15E-05		DFFB	0.475519002	0.000243574		RNU6-1143P	0.511458193	1.15E-36
BBOF1	0.5571	2.17E-05		FLT3LG	0.475496211	0.000243765		TLK2P2	0.511389044	1.18E-36
NFIB	0.5571	2.18E-05		TPCN1	0.475420267	0.000244403		RPL21P60	0.511220649	1.25E-36
CCDC121	0.557	2.18E-05		AL022098.1	0.475368262	0.00024484		ARHGAP11B	0.511208215	1.26E-36
HERC3	0.557	2.19E-05		RNU6-195P	0.47523001	0.000246007		RNU7-45P	0.510948205	1.38E-36
ZRANB2-AS1	0.5569	2.20E-05		AC138230.1	0.475200801	0.000246254		SRD5A2P1	0.510946002	1.39E-36
ZNF236	0.5569	2.20E-05		AC097639.2	0.475156628	0.000246628		MIR7848	0.510897754	1.41E-36
MIRLET7D	0.5568	2.20E-05		KRT73	0.475154875	0.000246643		EEF1B2P7	0.510897101	1.41E-36
ZNF443	0.5567	2.21E-05		AC006378.1	0.475151014	0.000246675		MON2-AS1	0.510803813	1.46E-36
SLC25A35	0.5567	2.21E-05		RNU6-898P	0.475110556	0.000247019		ANKRD26P4	0.510622214	1.56E-36
GUCD1	0.5566	2.22E-05		LRRC36	0.474960756	0.000248293		KMT2A	0.510582238	1.58E-36
TDRP	0.5564	2.24E-05		AC010326.3	0.474957012	0.000248325		RPS6P11	0.510521261	1.62E-36
CCDC57	0.5563	2.25E-05		AC092316.1	0.474749252	0.000250103		NCBP3	0.510515198	1.62E-36
ZNF407	0.5563	2.25E-05		AL121989.1	0.474739662	0.000250185		LINC02858	0.510402872	1.69E-36
RBBP5	0.5562	2.26E-05		WASHC1	0.474701797	0.00025051		RNU4-21P	0.510398482	1.69E-36
RNF212B	0.5562	2.26E-05		CAMK2G	0.474692179	0.000250593		SRP14P4	0.510350986	1.72E-36
PEX11B	0.5559	2.28E-05		AC027018.1	0.474337908	0.000253656		MARF1	0.510203166	1.82E-36
SOCS7	0.5559	2.29E-05		RNU6-539P	0.474298968	0.000253995		MTMR10	0.510165571	1.84E-36
MIR29B2	0.5559	2.29E-05		ITGA9-AS1	0.474265186	0.000254289		RPL21P32	0.510108783	1.88E-36
GOLGA6B	0.5559	2.29E-05		AC005899.5	0.474250987	0.000254413		RPL23AP55	0.510097416	1.89E-36
PNLIPRP1	0.5559	2.29E-05		DIP2A	0.474204144	0.000254822		CPEB2-DT	0.509950267	2.00E-36
RGL2	0.5558	2.30E-05		AC147067.2	0.474186937	0.000254972		DDTL	0.509946543	2.00E-36
LGALSL-DT	0.5558	2.30E-05		B3GNT8	0.474180714	0.000255026		RN7SL338P	0.509819255	2.09E-36
BLTP1	0.5558	2.30E-05		Z97653.1	0.474037066	0.000256284		MTND3P25	0.509740505	2.15E-36
SHROOM1	0.5558	2.30E-05		AC124303.1	0.474036684	0.000256288		SLF2	0.509738591	2.16E-36
KIAA1191	0.5557	2.30E-05		AC130469.1	0.474032595	0.000256324		RNY1P12	0.509713329	2.18E-36
ESR2	0.5557	2.31E-05		NPIPB14P	0.473912062	0.000257384		RPL34P28	0.50959564	2.27E-36
C2orf49	0.5557	2.31E-05		LINC01852	0.473906896	0.000257429		MTCO1P28	0.509552599	2.31E-36
SNORD63B	0.5556	2.32E-05		Y_RNA	0.473867678	0.000257775		KRT18P63	0.509400402	2.44E-36
CCT6P1	0.5555	2.33E-05		PRLH	0.473726724	0.000259022		RN7SL113P	0.509335248	2.50E-36
GRM6	0.5554	2.33E-05		AC098591.1	0.473678079	0.000259453		ZMYM2	0.50922277	2.60E-36
MROH5	0.5554	2.33E-05		ATP5MC2P3	0.473673701	0.000259492		AP4B1	0.509198131	2.63E-36
GXYLT1P3	0.5553	2.34E-05		STAT3	0.473656292	0.000259646		RNU6-945P	0.509179417	2.65E-36
TNS2	0.5553	2.34E-05		REN	0.473644416	0.000259752		LOC105376713	0.509179062	2.65E-36
SPACA5	0.5553	2.35E-05		CMYA5	0.473546305	0.000260625		LOC100419830	0.509085885	2.74E-36
RNF115	0.5552	2.35E-05		AL513497.1	0.47348086	0.000261209		LOC100418723	0.509033329	2.79E-36
TP53I11	0.5552	2.35E-05		AC025741.1	0.473480218	0.000261215		RPL27P9	0.509027814	2.80E-36
IVD	0.5551	2.37E-05		SEPTIN9-DT	0.473405836	0.00026188		CYP4Z1	0.508925231	2.90E-36
ZFP30	0.555	2.37E-05		DELE1	0.473388675	0.000262033		LOC100420839	0.508861611	2.97E-36
MIR4292	0.5549	2.38E-05		LMNTD2-AS1	0.47338262	0.000262088		MIR765	0.508827048	3.01E-36
GIGYF2	0.5549	2.38E-05		AC068790.2	0.473364523	0.00026225		RNA5SP465	0.508801986	3.04E-36
CH507-9B2.8	0.5548	2.40E-05		GCC2	0.47335892	0.0002623		HCG18	0.508735139	3.11E-36
SIGLEC17P	0.5547	2.40E-05		SLC27A1	0.473308739	0.00026275		RNY4P25	0.508718936	3.13E-36
LOC105370827	0.5547	2.40E-05		AC010768.2	0.473292288	0.000262898		ARHGEF2-AS1	0.508708119	3.14E-36
NR2E1	0.5547	2.40E-05		AGAP5	0.473120859	0.000264442		TTN	0.508672118	3.18E-36
LRP2BP	0.5547	2.41E-05		PCDHA8	0.473105872	0.000264577		ZNF518A	0.50858656	3.28E-36
ARID4B	0.5547	2.41E-05		RNU6-118P	0.473033361	0.000265233		ZMYM5	0.50835542	3.57E-36
ZNF56P	0.5546	2.41E-05		Y_RNA	0.472972275	0.000265787		NBEAL1	0.508109658	3.91E-36
NSD1	0.5546	2.41E-05		AL589765.6	0.472957532	0.000265921		HEATR4	0.50803673	4.01E-36
RELA-DT	0.5546	2.41E-05		PCBP1-AS1	0.472889532	0.000266539		PLCH1-AS2	0.508035888	4.01E-36
ZNF433	0.5546	2.41E-05		AC060234.3	0.472869544	0.00026672		LOC124901407	0.507967916	4.11E-36
TECPR2	0.5546	2.41E-05		HNRNPA1P5	0.472840867	0.000266982		LINC00161	0.507881869	4.24E-36
LOC105371227	0.5545	2.42E-05		AP002761.3	0.472788525	0.000267459		RNU6-122P	0.507856417	4.28E-36
LINC00963	0.5545	2.42E-05		Z73965.1	0.472765043	0.000267673		RPL31P6	0.507845465	4.30E-36
LOC105370518	0.5544	2.43E-05		TP53TG5	0.472676828	0.00026848		LOC124904809	0.507667091	4.59E-36
MAP3K3	0.5544	2.43E-05		KCTD5P1	0.472443476	0.000270624		RNU6-1056P	0.507618119	4.67E-36
SBSPON	0.5544	2.43E-05		AC089998.1	0.472413544	0.0002709		ZNF419	0.507561301	4.77E-36
LRBA	0.5543	2.44E-05		ZNF700	0.472352122	0.000271468		SPACA6-AS1	0.507538802	4.81E-36
POU2F1	0.5543	2.44E-05		TBX2	0.472332251	0.000271652		SGSM3	0.507401544	5.05E-36
TTC3P1	0.5542	2.45E-05		ITLN2	0.472296881	0.000271979		ZNF548	0.50733484	5.17E-36
BCRP3	0.5542	2.45E-05		RAB17	0.472293048	0.000272015		ZBTB34	0.507322635	5.20E-36
NOXA1	0.5542	2.45E-05		PARP3	0.472272872	0.000272202		RNU6-540P	0.507310385	5.22E-36
LINC00092	0.5541	2.47E-05		ANKRD20A2P	0.472235711	0.000272547		MYCBP2-AS2	0.507288486	5.26E-36
METTL21C	0.554	2.47E-05		NEK3	0.472204949	0.000272832		CES4A	0.507194474	5.44E-36
RBM33-DT	0.554	2.48E-05		AC023818.1	0.472182131	0.000273044		ATOSBP1	0.507168438	5.50E-36
PRKD1	0.554	2.48E-05		AC092902.6	0.471933001	0.00027537		ASS1P2	0.507138122	5.56E-36
CNKSR2	0.5539	2.48E-05		AL020997.1	0.471874116	0.000275922		RNY1P4	0.507095747	5.64E-36
NPR2	0.5539	2.48E-05		AL513478.4	0.471701124	0.00027755		PRANCR	0.507064854	5.71E-36
OTUD3	0.5539	2.48E-05		AC020910.2	0.471605365	0.000278455		ZNF571	0.507025661	5.79E-36
DDX42	0.5539	2.48E-05		BCAT2	0.471547309	0.000279005		LOC107985253	0.507024381	5.79E-36
ERP27	0.5538	2.49E-05		AC022432.1	0.471404407	0.000280364		H2BC19P	0.506978587	5.89E-36
LOC105372437	0.5538	2.49E-05		AC007566.1	0.471397208	0.000280432		SCARNA8	0.506869153	6.13E-36
CACFD1	0.5538	2.49E-05		RPL7AP3	0.47139256	0.000280476		RNU7-154P	0.50683694	6.20E-36
SNORA71E	0.5537	2.50E-05		SCARNA9	0.471387359	0.000280526		THOC7-AS1	0.506822403	6.23E-36
UFD1-AS1	0.5537	2.50E-05		NFKBID	0.471372773	0.000280665		LOC100420580	0.506792151	6.30E-36
NRL	0.5536	2.51E-05		AC004923.4	0.471325414	0.000281117		MTND5P28	0.506749199	6.40E-36
ETS2	0.5535	2.52E-05		AC119674.1	0.471295841	0.000281399		PUS10	0.506723605	6.46E-36
ATOSA	0.5535	2.53E-05		AL137856.1	0.471278577	0.000281564		SNORD72	0.506675958	6.57E-36
ZNF815P	0.5534	2.53E-05		PEBP4	0.471207601	0.000282244		GTF2I-AS1	0.506589644	6.78E-36
ASB1	0.5534	2.54E-05		AC068389.3	0.471164066	0.000282661		HIPK1-AS1	0.506539772	6.90E-36
SENP6	0.5533	2.54E-05		FNDC7	0.471053118	0.000283728		RPS2P15	0.506481747	7.05E-36
BRD3	0.5532	2.55E-05		AL136164.3	0.47102605	0.000283988		OPA1-AS1	0.506409685	7.23E-36
ZNF266	0.5532	2.55E-05		AC004491.1	0.470832799	0.000285856		LINC01337	0.506356443	7.37E-36
RAD54L2	0.5532	2.55E-05		AL008729.1	0.47073788	0.000286778		RNU6-1061P	0.506337502	7.42E-36
TOX4	0.5531	2.56E-05		AC106801.1	0.470684815	0.000287294		RNU6-407P	0.506322028	7.47E-36
ZSCAN18	0.5531	2.56E-05		SUGT1P4-STRA6LP	0.470662823	0.000287508		RNU6-130P	0.50627461	7.60E-36
LINC01783	0.5531	2.56E-05		AP1G2	0.470641077	0.00028772		SLC9A3-OT1	0.506227704	7.73E-36
GRHL2-DT	0.553	2.57E-05		PITPNM2-AS1	0.470612629	0.000287998		LINS1	0.506213397	7.77E-36
RHEX	0.553	2.58E-05		RPL23AP58	0.470549123	0.000288618		CYLD-AS1	0.506198622	7.81E-36
SREBF2	0.5529	2.58E-05		AC027097.1	0.470506321	0.000289037		CPHXL2	0.506150161	7.94E-36
ERBB3	0.5529	2.58E-05		RNU6-790P	0.470485658	0.00028924		SRI-AS1	0.506061573	8.20E-36
C4orf19	0.5529	2.59E-05		FAM95B1	0.470405545	0.000290026		RNA5SP44	0.506048381	8.24E-36
ZDHHC8BP	0.5528	2.60E-05		RPL7L1P9	0.47040199	0.00029006		SOCS4	0.506042229	8.26E-36
ARHGEF19	0.5527	2.61E-05		AC004012.1	0.470364002	0.000290434		WDPCP	0.506011582	8.35E-36
APRG1	0.5527	2.61E-05		ARF4P4	0.470363071	0.000290443		ALPK1	0.505840272	8.89E-36
CASZ1	0.5526	2.61E-05		CARD16	0.470352041	0.000290552		SNORD11	0.505704263	9.33E-36
LOC110091768	0.5526	2.62E-05		AP002954.2	0.470254487	0.000291513		TEDDM1	0.50568871	9.38E-36
LINC02447	0.5525	2.62E-05		NCAPGP1	0.470230617	0.000291748		RNU6-808P	0.505465938	1.02E-35
COL4A3	0.5525	2.63E-05		SPRY1	0.470102411	0.000293017		PDE8A	0.505421894	1.03E-35
IFT88	0.5525	2.63E-05		AL121895.2	0.470090713	0.000293133		IKBKB	0.505406027	1.04E-35
LINC00652	0.5525	2.63E-05		IL10RB	0.470084711	0.000293193		MIR6772	0.505317847	1.07E-35
PAXBP1	0.5523	2.65E-05		RNA5SP498	0.47007026	0.000293336		FCF1P5	0.505279027	1.09E-35
ZFHX3	0.5523	2.65E-05		AL096869.2	0.470028963	0.000293746		VPS13B	0.505136748	1.14E-35
FAM240C	0.5523	2.65E-05		AL360020.1	0.469955969	0.000294472		RNU2-33P	0.505091454	1.16E-35
OAZ2	0.5522	2.66E-05		PTPRJ-AS1	0.469954699	0.000294485		JTB-DT	0.505073646	1.17E-35
GAPVD1	0.5522	2.66E-05		NSUN5P2	0.469922467	0.000294806		TEX12	0.505060028	1.18E-35
ZNF330	0.5521	2.66E-05		AC084036.1	0.469921273	0.000294818		ZNF780A	0.504946389	1.23E-35
PPM1B	0.5521	2.67E-05		AC007370.2	0.469910942	0.000294921		LOC101927825	0.504929684	1.23E-35
LOC105376018	0.5521	2.67E-05		AC079296.1	0.469778963	0.00029624		ATP5PBP8	0.504903725	1.25E-35
ITPR3	0.552	2.68E-05		AC104841.1	0.469770188	0.000296328		LINC00562	0.504873531	1.26E-35
NPTN-IT1	0.552	2.68E-05		AC018442.1	0.469757441	0.000296456		SETD2	0.504857587	1.27E-35
LOC107986197	0.552	2.68E-05		AC084782.3	0.469715029	0.000296881		CUL9	0.504766361	1.31E-35
LINC00654	0.5518	2.70E-05		SYT15	0.469680371	0.000297229		LINC01290	0.504754036	1.31E-35
SPTLC2	0.5518	2.70E-05		AL162390.1	0.469672019	0.000297313		HSPE1P27	0.504749759	1.32E-35
CCDC12	0.5517	2.71E-05		AC090844.1	0.469629876	0.000297736		RNU6-748P	0.504740663	1.32E-35
KBTBD4	0.5515	2.73E-05		CLASRP	0.469589291	0.000298145		RNU6-883P	0.504700251	1.34E-35
TTC13	0.5515	2.73E-05		AC020910.3	0.469509081	0.000298954		MIR4766	0.504576688	1.40E-35
ZBED3-AS1	0.5514	2.74E-05		PNKD	0.469470527	0.000299343		NDUFB4P10	0.504551182	1.41E-35
NUMB	0.5514	2.75E-05		AL591895.1	0.469466233	0.000299387		SEC24AP1	0.504515724	1.43E-35
TRAPPC6B	0.5513	2.75E-05		AL021937.3	0.46942789	0.000299775		RNU6-479P	0.504485662	1.45E-35
NOTCH2NLC	0.5513	2.76E-05		AC140134.1	0.469356524	0.000300498		GIMAP3P	0.504465722	1.46E-35
PNRC2	0.5512	2.77E-05		AC090589.3	0.469347184	0.000300593		MYH3	0.504456848	1.46E-35
ABCF1-DT	0.5511	2.78E-05		AL137246.1	0.469315192	0.000300918		TAS2R19	0.504412823	1.49E-35
MYMX	0.5511	2.78E-05		AC097500.1	0.469295613	0.000301116		ANKZF1	0.504381014	1.50E-35
ZNF627	0.5511	2.78E-05		CCT6P3	0.469292015	0.000301153		IGSF9B	0.504374516	1.51E-35
RNF31	0.551	2.79E-05		AC093772.2	0.469112358	0.000302984		RNU6ATAC18P	0.504311587	1.54E-35
PDE6B	0.5509	2.81E-05		SNORD13D	0.468982826	0.000304311		RPP14	0.504203278	1.60E-35
SNORA5C	0.5509	2.81E-05		AC018638.5	0.468975317	0.000304388		TBRG1	0.504125654	1.65E-35
DKFZP586I1420	0.5508	2.81E-05		AC024592.2	0.468873551	0.000305434		NUDT6	0.504036292	1.70E-35
KCTD16	0.5508	2.81E-05		AC018557.3	0.468848954	0.000305687		MSL2	0.504027235	1.71E-35
GPR160	0.5508	2.82E-05		AC010494.1	0.468823787	0.000305947		TTLL13	0.504016803	1.71E-35
MGC32805	0.5507	2.83E-05		MICAL1	0.468767231	0.000306531		TUBB8P1	0.503976994	1.74E-35
SIMC1P1	0.5506	2.83E-05		FO681548.1	0.468669837	0.000307538		TRAJ4	0.503932828	1.76E-35
LOC105378120	0.5506	2.84E-05		GIPR	0.468557042	0.000308709		LOC124904380	0.503890216	1.79E-35
PRORSD1P	0.5505	2.84E-05		LINC01004	0.46828611	0.000311537		RNU6-188P	0.503857205	1.81E-35
CBY3	0.5504	2.86E-05		MEGF11	0.468167717	0.000312781		RNU6-101P	0.503854533	1.81E-35
EXOC8	0.5504	2.86E-05		LINC00670	0.468121821	0.000313264		STPG3-AS1	0.503802517	1.85E-35
LOC107984309	0.5504	2.86E-05		GALNT10	0.468109441	0.000313394		GSTCD-AS1	0.503790294	1.86E-35
GABBR1	0.5503	2.87E-05		ATP8B5P	0.468086364	0.000313638		ADPGK-AS1	0.503719331	1.91E-35
SMURF2P1-LRRC37BP1	0.5503	2.87E-05		SHANK2-AS1	0.468015431	0.000314387		MZF1-AS1	0.503633124	1.96E-35
MYO15A	0.5502	2.88E-05		AL357568.1	0.467929637	0.000315295		RN7SL388P	0.503576169	2.01E-35
ARHGAP27	0.5501	2.90E-05		TFEB	0.467856031	0.000316076		LASP1NB	0.503541005	2.03E-35
CREBRF	0.5499	2.91E-05		SZT2	0.467816318	0.000316498		RNU6-199P	0.50353319	2.04E-35
NOD1	0.5499	2.92E-05		AC005776.2	0.467559686	0.000319238		METTL14-DT	0.503524947	2.04E-35
MAML1	0.5498	2.93E-05		PRICKLE4	0.467556111	0.000319276		GLS2	0.50352071	2.05E-35
LOC107985285	0.5498	2.93E-05		AL355499.1	0.467555341	0.000319284		ZNF606	0.503487819	2.07E-35
ZNF76	0.5498	2.94E-05		AGBL1-AS1	0.4675487	0.000319355		MIR3682	0.503340348	2.18E-35
CLCNKB	0.5497	2.94E-05		AC096741.1	0.467478941	0.000320104		LOC105371022	0.50329357	2.22E-35
LOC107984960	0.5497	2.94E-05		AC130456.4	0.467407731	0.00032087		SLC22A15	0.503287259	2.22E-35
ZC3H7A	0.5497	2.94E-05		NPC2	0.467371735	0.000321258		ZNF177	0.50327793	2.23E-35
CYP4Z2P	0.5496	2.95E-05		AL157834.1	0.467360275	0.000321382		MAPRE3-AS1	0.50327268	2.24E-35
LOC105369228	0.5496	2.96E-05		AP000356.1	0.467293882	0.000322098		SPATA13	0.503253661	2.25E-35
TCF7L2	0.5496	2.96E-05		AC018926.1	0.467237865	0.000322704		HMGB3P14	0.503250328	2.25E-35
FOXD4L4	0.5495	2.96E-05		TPTEP2	0.467221418	0.000322882		LOC100422382	0.50323337	2.27E-35
NDUFAF6	0.5495	2.97E-05		RGR	0.467219307	0.000322905		MIR3176	0.503166806	2.32E-35
PDE8B	0.5494	2.97E-05		AC009961.2	0.467196294	0.000323154		LINC00612	0.50316456	2.32E-35
XNDC1N	0.5494	2.98E-05		LINC00662	0.467160111	0.000323547		SHANK2-AS1	0.503087548	2.39E-35
SWSAP1	0.5494	2.98E-05		RPS6KA1	0.467134475	0.000323825		RNA5SP395	0.503064177	2.41E-35
LOC112268130	0.549	3.02E-05		AC074141.1	0.467088274	0.000324327		RNU6-107P	0.503062482	2.41E-35
GGT2P	0.549	3.03E-05		GANC	0.467041947	0.000324831		INPP5B	0.503055265	2.42E-35
NANOGP8	0.5489	3.04E-05		AP000345.2	0.466957327	0.000325754		ERVW-1	0.503046679	2.42E-35
EXOC7	0.5488	3.05E-05		RNF145	0.466845768	0.000326974		CCDC171	0.503029206	2.44E-35
TMEM220-AS1	0.5487	3.06E-05		WASH2P	0.466777644	0.000327721		SNORA22B	0.503026822	2.44E-35
PKD1P6-NPIPP1	0.5487	3.06E-05		AL691447.2	0.466764008	0.00032787		LOC102724323	0.503025322	2.44E-35
SEPTIN7P9	0.5484	3.09E-05		AL513190.1	0.466638607	0.00032925		GUSBP5	0.503010815	2.45E-35
ZNF418	0.5484	3.10E-05		Metazoa_SRP	0.466536786	0.000330374		TMEM274P	0.50298197	2.48E-35
BRAF	0.5483	3.11E-05		GIMAP8	0.466401052	0.000331878		LINC01480	0.502979381	2.48E-35
MIR4517	0.5483	3.11E-05		SNORD13E	0.466290446	0.000333108		BCL11A	0.502967619	2.49E-35
USP54	0.5483	3.11E-05		RNY3P1	0.466263707	0.000333406		MIR628	0.50287846	2.57E-35
BORCS8	0.5482	3.12E-05		TMOD4	0.466243839	0.000333628		MIR429	0.502859916	2.59E-35
LOC105371730	0.5482	3.12E-05		TUBAP7	0.466158851	0.000334577		RNU6-1223P	0.502815656	2.63E-35
FTX	0.5481	3.13E-05		AC023509.2	0.466142622	0.000334759		LINC01237	0.502767439	2.68E-35
EVI5	0.548	3.14E-05		AC013726.1	0.466081639	0.000335442		SPDYE3	0.502764495	2.68E-35
CCDC97	0.548	3.15E-05		AL137847.2	0.466062062	0.000335662		GLRX5P3	0.502729942	2.71E-35
METTL25B	0.548	3.15E-05		GPIHBP1	0.466033887	0.000335978		ZNF490	0.502709124	2.73E-35
ZNF660-ZNF197	0.5479	3.17E-05		RNU6-31P	0.465962798	0.000336777		DNAJA2-DT	0.502687071	2.76E-35
ZNF74	0.5478	3.17E-05		AP001999.3	0.465945226	0.000336975		RNU6-593P	0.502577333	2.87E-35
RBM15	0.5478	3.17E-05		RPL5P9	0.465831425	0.000338258		PIWIL2-DT	0.50244603	3.00E-35
TRMT11	0.5477	3.19E-05		PLLP	0.465742519	0.000339264		BNIP3P25	0.50242771	3.02E-35
PACS2	0.5476	3.20E-05		AL109947.1	0.465729542	0.000339411		EPM2A-DT	0.502320778	3.14E-35
NUP210L	0.5476	3.20E-05		ZNF784	0.465726172	0.000339449		LINC00624	0.502302312	3.16E-35
LOC105378844	0.5476	3.21E-05		AC005972.2	0.465580201	0.000341107		KIAA0586	0.502301729	3.16E-35
LINC00216	0.5475	3.21E-05		GPM6A	0.465555297	0.000341391		SCML1	0.502262458	3.21E-35
ZHX3	0.5475	3.21E-05		AC119396.1	0.465533622	0.000341638		MIR6819	0.502258314	3.21E-35
LOC100130548	0.5475	3.21E-05		RPL5P18	0.465507561	0.000341935		VMAC	0.502237189	3.24E-35
CLK3	0.5475	3.22E-05		AL136982.2	0.465505963	0.000341953		GRIFIN	0.502100621	3.40E-35
RAB44	0.5473	3.24E-05		TMEM178A	0.465477759	0.000342275		LINC03013	0.501905198	3.64E-35
FHIP1A	0.5472	3.25E-05		AL353597.2	0.465458608	0.000342494		LOC124901882	0.501833457	3.74E-35
LOC105374328	0.5472	3.26E-05		TXK	0.465440203	0.000342704		PWWP2A	0.501817777	3.76E-35
MYEF2	0.5471	3.26E-05		AC127164.1	0.465382695	0.000343362		MYO15A	0.501802769	3.78E-35
NFRKB	0.5471	3.27E-05		MIR6739	0.46538193	0.000343371		TAX1BP1-AS1	0.501780889	3.81E-35
GRB7	0.547	3.28E-05		RPS15AP10	0.465317725	0.000344107		ZFP3	0.501765303	3.83E-35
LOC101927374	0.5468	3.30E-05		AL162727.2	0.465285035	0.000344482		PRDM15	0.501733079	3.87E-35
DDAH1	0.5468	3.30E-05		AC233266.2	0.465152784	0.000346004		RN7SL328P	0.501670517	3.96E-35
CNST	0.5468	3.31E-05		AC007952.3	0.46513233	0.00034624		RNU1-16P	0.501590794	4.07E-35
C1orf167	0.5467	3.31E-05		AC097382.2	0.465128759	0.000346281		SNORD59A	0.501589678	4.08E-35
SLC34A2	0.5466	3.33E-05		WWC3	0.465107497	0.000346527		TCF7L1-IT1	0.501548661	4.14E-35
RNF180	0.5465	3.34E-05		CAVIN2	0.464875297	0.000349218		LOC124903416	0.501532254	4.16E-35
TMEM87A	0.5464	3.35E-05		AC078962.3	0.464838954	0.000349641		SLC25A16	0.501490349	4.22E-35
GPATCH8	0.5464	3.35E-05		AL354861.3	0.464810967	0.000349967		NR2E3	0.501450592	4.28E-35
VPS13A	0.5464	3.35E-05		AC027796.1	0.464796284	0.000350138		ZNF790-AS1	0.501407402	4.35E-35
KALRN	0.5464	3.35E-05		RNU6-401P	0.464764064	0.000350513		LOC124901355	0.501253313	4.59E-35
PIAS1	0.5464	3.36E-05		CLEC19A	0.464744099	0.000350746		RNU6-1176P	0.501136708	4.79E-35
MIR6890	0.5464	3.36E-05		ROR1	0.464732928	0.000350877		HPN-AS1	0.501116101	4.82E-35
PIGM	0.5463	3.37E-05		OR5AK4P	0.464731667	0.000350892		SLC25A2	0.501097143	4.86E-35
LOC105376624	0.5462	3.38E-05		MIR8066	0.464730693	0.000350903		MAMDC4	0.501079709	4.89E-35
ZNF486	0.5462	3.39E-05		AC073389.2	0.464701797	0.000351241		MTCO1P30	0.501065508	4.91E-35
PROSER1	0.5461	3.40E-05		KYNUP2	0.464696713	0.0003513		CEP85L	0.501058557	4.92E-35
LOC107985568	0.5461	3.40E-05		AC008770.3	0.464684911	0.000351438		MCCD1P1	0.501018117	4.99E-35
NVL	0.546	3.40E-05		LINC00551	0.464581088	0.000352654		RNU6-196P	0.500951264	5.11E-35
ELF3	0.546	3.41E-05		HSPA12B	0.464545929	0.000353067		AASS	0.500940385	5.13E-35
LOC101927060	0.5458	3.43E-05		SNRK	0.464477086	0.000353877		DICER1	0.500918576	5.17E-35
RAB40AL	0.5458	3.44E-05		AC097634.3	0.464467003	0.000353995		RPL35AP14	0.500836384	5.33E-35
NUTM2D	0.5457	3.45E-05		AC026979.3	0.464390226	0.0003549		DPPA3P6	0.500818332	5.36E-35
AFF1	0.5457	3.45E-05		AL355347.1	0.464387988	0.000354927		NPEPPSP1	0.500757293	5.48E-35
DIRAS3	0.5457	3.46E-05		ARRDC2	0.464341452	0.000355476		HLCS-AS1	0.500745124	5.50E-35
ZNF658	0.5456	3.47E-05		RPL32P2	0.464078227	0.0003586		INTS3	0.500716276	5.56E-35
KLHDC7A	0.5456	3.47E-05		NOVA2	0.463980193	0.000359769		CARD11-AS1	0.500654698	5.68E-35
LCN12	0.5455	3.48E-05		AC006238.2	0.4639785	0.000359789		SCTR-AS1	0.500622735	5.75E-35
ZBTB49	0.5453	3.50E-05		ZNF583	0.463976499	0.000359813		LOC101929452	0.500605226	5.78E-35
DLEU2L	0.5453	3.51E-05		AC020763.5	0.463944359	0.000360197		ATAT1	0.500582953	5.83E-35
SNHG11	0.5452	3.51E-05		TENT5A	0.463926249	0.000360414		ZNF234	0.500515733	5.97E-35
TMED8	0.5452	3.52E-05		CYCSP34	0.463845153	0.000361386		C1orf50	0.500511072	5.98E-35
TRPV6	0.5451	3.53E-05		AC139834.1	0.463815345	0.000361744		DDX20P1	0.500468822	6.07E-35
EIF2B4	0.5451	3.53E-05		SLC35A1	0.463704463	0.000363077		RPL18P10	0.500401129	6.22E-35
ZNF461	0.5451	3.54E-05		SMAD6	0.463624164	0.000364046		DCP2	0.50039889	6.22E-35
POLR3GL	0.545	3.55E-05		NKX2-1	0.463620731	0.000364087		SRP19	0.50038163	6.26E-35
PPFIBP2	0.5449	3.56E-05		PTH1R	0.463601041	0.000364325		RAD52	0.50037461	6.27E-35
MIR1306	0.5449	3.56E-05		H1-10-AS1	0.463534793	0.000365126		GPR17	0.500369395	6.29E-35
ZNF625-ZNF20	0.5449	3.57E-05		MIR320D1	0.463531199	0.00036517		MINDY4	0.500152912	6.79E-35
LOC105372310	0.5448	3.57E-05		AC020910.7	0.463425631	0.000366451		COX6CP14	0.500101165	6.91E-35
PWAR5	0.5448	3.58E-05		AC226101.1	0.463376691	0.000367046		MIR99AHG	0.500081188	6.96E-35
RAB33B	0.5447	3.58E-05		AL078459.1	0.46332199	0.000367712		GAB3	0.500079336	6.97E-35
KPNA6	0.5447	3.60E-05		SFTPD-AS1	0.463167837	0.000369595		GARNL3	0.500026821	7.10E-35
RAPGEF2	0.5447	3.60E-05		TDRD10	0.463161454	0.000369673		NECAP1P2	0.499986931	7.20E-35
USP45	0.5446	3.60E-05		AC106827.1	0.463155262	0.000369749		ZNF791	0.499930945	7.34E-35
ORMDL3	0.5446	3.61E-05		ALOX12-AS1	0.46312542	0.000370114		LOC124900296	0.499929221	7.35E-35
ZNF197	0.5446	3.61E-05		AC011477.6	0.463109403	0.000370311		ARHGEF38	0.499864938	7.52E-35
BCLAF3	0.5445	3.62E-05		TUBAP8	0.463102883	0.000370391		RNVU1-4	0.499844342	7.57E-35
ALX3	0.5444	3.63E-05		HIP1	0.463061784	0.000370895		GTF2IRD2B	0.499732323	7.88E-35
RFX3	0.5443	3.64E-05		AP003120.1	0.463047773	0.000371067		TRIM13	0.499727814	7.89E-35
ZNF490	0.5443	3.65E-05		LINC02497	0.463037276	0.000371196		RNA5SP298	0.499724385	7.90E-35
ZNF780B	0.5442	3.67E-05		IL17RC	0.463033816	0.000371239		SLC5A10	0.499723068	7.90E-35
LOC107985922	0.5441	3.67E-05		SLC6A4	0.463031697	0.000371265		LTO1	0.49964763	8.12E-35
KLKB1	0.5441	3.68E-05		DENND1C	0.462985795	0.00037183		RNU6-638P	0.499617282	8.20E-35
CTDSP1	0.5441	3.68E-05		IL6R	0.462943431	0.000372352		TRAJ3	0.499604414	8.24E-35
PDSS2	0.5441	3.68E-05		AC108134.3	0.462941591	0.000372374		RPL21P21	0.499541075	8.43E-35
AHSA2P	0.5441	3.68E-05		IQCN	0.462876759	0.000373174		ERVFRD-1	0.499505721	8.53E-35
MIR6734	0.544	3.68E-05		AP001767.3	0.462840745	0.000373619		LOC100422225	0.499481532	8.61E-35
POGK	0.544	3.69E-05		HTT	0.462817881	0.000373902		TMC3	0.49945113	8.70E-35
COQ4	0.544	3.70E-05		AC079781.3	0.46264851	0.000376003		RPL21P57	0.499351741	9.01E-35
POM121L9P	0.5439	3.71E-05		AC008610.1	0.462624859	0.000376297		RPL31P58	0.499273648	9.26E-35
NDUFV2-AS1	0.5438	3.72E-05		ADGRG2	0.462555508	0.000377161		MIR6740	0.49926858	9.28E-35
SYNC	0.5438	3.73E-05		RPL21P90	0.462524363	0.00037755		RNU6-1025P	0.499265637	9.29E-35
SMG1P3	0.5437	3.73E-05		AC093827.3	0.462464923	0.000378292		LOC102724030	0.49925518	9.32E-35
BFSP1	0.5437	3.73E-05		Metazoa_SRP	0.462426012	0.000378779		RN7SKP26	0.499163472	9.63E-35
LOC102723654	0.5437	3.74E-05		AL096870.8	0.462411054	0.000378967		MIR3192	0.499153066	9.67E-35
RERE-AS1	0.5436	3.74E-05		AL139156.3	0.462397719	0.000379134		LOC107985380	0.499075321	9.93E-35
GMDS-DT	0.5435	3.76E-05		POU5F2	0.462364632	0.000379549		MED4-AS1	0.499065829	9.97E-35
RORA	0.5435	3.77E-05		INPP5J	0.46228897	0.000380499		RORA-AS1	0.499058782	9.99E-35
OCIAD1-AS1	0.5433	3.79E-05		GOLGA2P5	0.462117831	0.000382656		SENP6	0.498976121	1.03E-34
PCGF3-AS1	0.5432	3.81E-05		AC090192.1	0.462069179	0.000383271		DEPDC5	0.498961926	1.03E-34
BRWD1	0.5431	3.82E-05		AC026474.1	0.461974039	0.000384476		LOC100420880	0.498860542	1.07E-34
TARDBP	0.5431	3.83E-05		AC092384.3	0.461913159	0.00038525		CBX3P10	0.498833987	1.08E-34
EDRF1-AS1	0.5431	3.83E-05		LINC00482	0.461885855	0.000385597		MTCO1P11	0.498764576	1.11E-34
CYTH1	0.543	3.83E-05		Y_RNA	0.461866948	0.000385838		CENPUP2	0.498764414	1.11E-34
COL27A1	0.543	3.84E-05		AL356481.3	0.461843162	0.000386141		MIR548O	0.498705044	1.13E-34
PURB	0.543	3.84E-05		LINC00963	0.46184099	0.000386168		SPATA31G1	0.498651702	1.15E-34
TDRD3	0.5429	3.85E-05		AC127526.1	0.461724353	0.000387657		RNU6-674P	0.498616755	1.17E-34
SGSM1	0.5429	3.85E-05		FBXO24	0.461713843	0.000387791		RN7SL558P	0.498507652	1.21E-34
FBXO25	0.5429	3.86E-05		RNU5B-2P	0.461605854	0.000389175		EIF1AX-AS1	0.498492572	1.22E-34
BICRAL	0.5428	3.86E-05		RSL24D1P8	0.461577321	0.000389541		MIR548AR	0.498456745	1.24E-34
MDC1	0.5428	3.87E-05		AC093151.5	0.461491788	0.000390641		ZNF862	0.498288251	1.31E-34
LOC101929540	0.5426	3.90E-05		AC007787.1	0.461460681	0.000391041		PCMTD2	0.498286789	1.31E-34
ZNF559-ZNF177	0.5426	3.90E-05		ANAPC4	0.461436914	0.000391348		TNPO1P1	0.498276421	1.32E-34
LINC00964	0.5425	3.91E-05		AL137139.2	0.461429926	0.000391438		RENO1	0.49825781	1.33E-34
VPS52	0.5425	3.92E-05		RN7SL473P	0.461414614	0.000391635		RNU6-1215P	0.498192194	1.36E-34
KRIT1	0.5425	3.92E-05		AC146944.2	0.461364429	0.000392284		BTBD18	0.498189735	1.36E-34
FITM1	0.5425	3.92E-05		RPS3AP31	0.461302428	0.000393086		KIAA1328	0.498111917	1.39E-34
ANAPC4	0.5424	3.93E-05		NPM1P3	0.461298289	0.000393139		RAB2B	0.497993848	1.45E-34
MIR30DHG	0.5424	3.93E-05		YWHAQP5	0.46120457	0.000394355		HEXIM2	0.497993192	1.45E-34
ATG14	0.5424	3.93E-05		LINC02296	0.461190862	0.000394533		HIGD1C	0.497866189	1.52E-34
DICER1	0.5424	3.94E-05		AL365475.1	0.461136806	0.000395235		DRICH1	0.497847843	1.53E-34
PIGBOS1	0.5424	3.94E-05		AP000776.1	0.461132028	0.000395298		LENEP	0.497826416	1.54E-34
PTCH1	0.5422	3.96E-05		ARHGAP6	0.461115306	0.000395515		RPS13P1	0.497821437	1.54E-34
MRPS14	0.5422	3.97E-05		Y_RNA	0.46110539	0.000395644		LCNL1	0.497818912	1.55E-34
CD302	0.5421	3.97E-05		TRPC3	0.461064576	0.000396176		SRP14P3	0.497786067	1.56E-34
ZNF235	0.5421	3.98E-05		GAPDHP60	0.461044102	0.000396443		PPP1R12B	0.497785451	1.56E-34
ZNF426	0.5421	3.99E-05		AC004022.2	0.461041102	0.000396482		RNA5SP195	0.497753144	1.58E-34
SHFL	0.542	3.99E-05		AC005785.1	0.461036434	0.000396543		RAB40A	0.497729689	1.60E-34
FBXO9	0.5418	4.02E-05		GABRB1	0.461024902	0.000396694		RNU6-795P	0.497668023	1.63E-34
THRA	0.5418	4.02E-05		ZNF136	0.460924829	0.000398002		RPS20P15	0.497580843	1.68E-34
SECISBP2L	0.5417	4.04E-05		GDF10	0.460872575	0.000398687		UBE2V2P4	0.497540869	1.70E-34
CCDC7	0.5416	4.05E-05		C2CD2L	0.460733301	0.000400518		EEF1DP7	0.49752918	1.71E-34
ST7-AS2	0.5415	4.08E-05		RPS17P1	0.460725707	0.000400618		PRKAR1B-AS2	0.497467792	1.75E-34
CALML4	0.5415	4.08E-05		RNU6-761P	0.460688494	0.000401108		TPRKBP2	0.497416611	1.78E-34
CNTRL	0.5414	4.09E-05		NKAPL	0.460680466	0.000401214		TEP1	0.497374364	1.81E-34
SVIP	0.5412	4.13E-05		AC122718.1	0.460641972	0.000401722		LEKR1	0.497331833	1.83E-34
UNK	0.5412	4.13E-05		AC099336.1	0.460572963	0.000402634		TUBB8P2	0.49730186	1.85E-34
LDLRAD4	0.5411	4.13E-05		LCAT	0.460520239	0.000403333		LOC124900188	0.497136514	1.96E-34
LRP5L	0.5411	4.14E-05		GNG11	0.460444916	0.000404332		PDE9A-AS1	0.497107224	1.99E-34
HMGCR	0.5409	4.17E-05		DCDC2	0.460262761	0.000406758		RFX3	0.497093033	1.99E-34
DNAL4	0.5409	4.18E-05		ADCY9	0.460112966	0.000408763		RNU1-91P	0.497033359	2.04E-34
SCNN1D	0.5408	4.19E-05		MLXIP	0.460039843	0.000409745		KIF26B-AS1	0.497025837	2.04E-34
SPOUT1	0.5407	4.19E-05		AC034229.4	0.460017184	0.00041005		RPL21P49	0.496967969	2.08E-34
AMBRA1	0.5407	4.21E-05		AC090510.2	0.459935271	0.000411153		OTULIN-DT	0.496950279	2.10E-34
NSUN4	0.5406	4.22E-05		XAB2	0.459846674	0.00041235		BORCS8	0.496845803	2.18E-34
AKT1	0.5405	4.23E-05		C1orf167	0.459789595	0.000413122		LINC02193	0.496769828	2.23E-34
HERC2P2	0.5405	4.23E-05		Metazoa_SRP	0.459676164	0.000414661		RNU6-125P	0.496722772	2.27E-34
SNORD108	0.5405	4.24E-05		AC007608.3	0.459639221	0.000415164		BTF3P6	0.496717506	2.28E-34
KAT7	0.5404	4.24E-05		TNNI3K	0.459408876	0.000418309		NBPF10	0.496671271	2.31E-34
NRBP2	0.5404	4.25E-05		AC008080.1	0.459292404	0.000419907		LOC100422493	0.496647143	2.33E-34
PRPF39	0.5403	4.27E-05		AC245060.5	0.459289453	0.000419948		MIR5194	0.496611305	2.36E-34
PCSEAT	0.5403	4.27E-05		AC022898.1	0.459266084	0.000420269		PTTG2	0.496516624	2.44E-34
RGMB	0.5402	4.28E-05		MTHFR	0.459176374	0.000421505		RNU6-920P	0.496461781	2.49E-34
SGCA	0.5402	4.28E-05		PPIAP71	0.459161594	0.000421709		PGGT1B	0.496458134	2.49E-34
MIR4315-2	0.5402	4.28E-05		PHBP19	0.459122134	0.000422254		MIRLET7BHG	0.496327057	2.61E-34
LOC105371059	0.5402	4.28E-05		AC135050.3	0.45906456	0.00042305		MAGI1-IT1	0.496316544	2.62E-34
LOC105376281	0.5402	4.28E-05		GAS6-AS1	0.459034554	0.000423465		LOC124901612	0.496285748	2.65E-34
LRRC56	0.5402	4.29E-05		MTDHP4	0.459005896	0.000423862		LMNTD2-AS1	0.496242722	2.69E-34
MEN1	0.5402	4.29E-05		AC139792.1	0.458965057	0.000424429		MIR1972-1	0.496171082	2.75E-34
BRF1	0.5402	4.29E-05		TECTA	0.458933048	0.000424873		ZNF407	0.496128136	2.80E-34
RHOT2	0.5399	4.34E-05		AL035404.2	0.4588724	0.000425717		EFCAB5	0.496008846	2.92E-34
SLC9A8	0.5399	4.34E-05		ANKRD49P1	0.458867188	0.000425789		TRAJ1	0.495982245	2.94E-34
PKD2L2	0.5398	4.34E-05		AC010542.5	0.458778749	0.000427022		LRCH3	0.495928564	3.00E-34
SETD2	0.5397	4.36E-05		N4BP2L1	0.458684916	0.000428334		RNU6-1152P	0.495920255	3.01E-34
MTG2	0.5397	4.36E-05		AL139354.1	0.458669104	0.000428555		SNHG3	0.495913705	3.01E-34
LOC105375112	0.5397	4.37E-05		LAMC3	0.458623706	0.000429191		OFD1P17	0.495884817	3.04E-34
MTFMT	0.5397	4.37E-05		AC104984.4	0.458538306	0.00043039		RNU6-1231P	0.495859506	3.07E-34
COPG2IT1	0.5397	4.37E-05		CORT	0.458497347	0.000430966		BTBD9-AS1	0.495853709	3.08E-34
ZSCAN12	0.5397	4.38E-05		MST1P2	0.45848454	0.000431147		ENTPD1-AS1	0.495836809	3.10E-34
CDPF1	0.5397	4.38E-05		OGA	0.458466747	0.000431397		LOC105371824	0.495648146	3.31E-34
IFT70B	0.5396	4.39E-05		CCDC12	0.458375981	0.000432678		SCPPPQ1	0.495583995	3.38E-34
ZFYVE16	0.5394	4.42E-05		PAG1	0.458352938	0.000433003		LOC124900524	0.495570048	3.40E-34
LOC107983985	0.5394	4.42E-05		CLMAT3	0.458242164	0.000434572		HECTD2	0.495539558	3.43E-34
LITATS1	0.5392	4.45E-05		ZNF549	0.458211736	0.000435003		LRIG2-DT	0.495533816	3.44E-34
SRSF7	0.5392	4.45E-05		AC006116.9	0.458209318	0.000435038		PIEZO1-AS1	0.495509884	3.47E-34
MAP3K9	0.5392	4.45E-05		LINC00891	0.458192627	0.000435275		KNOP1P2	0.495482731	3.50E-34
MAGOH2P	0.5392	4.46E-05		MAN2A2	0.458084762	0.000436809		EYA3	0.495450027	3.54E-34
MIR3916	0.539	4.48E-05		AC025442.2	0.458070763	0.000437008		TAF1	0.495430565	3.57E-34
LOC105375102	0.5389	4.50E-05		CRIP2	0.458055378	0.000437228		SFSWAP	0.495429655	3.57E-34
GATA5	0.5389	4.51E-05		AC099684.1	0.457972458	0.000438412		BNIP3P42	0.495418031	3.58E-34
STK11IP	0.5389	4.51E-05		AL353804.2	0.457965014	0.000438518		PPP1R13B	0.495353491	3.66E-34
LOC102724530	0.5389	4.51E-05		AC104794.3	0.457936823	0.000438921		TOGARAM1	0.495285814	3.75E-34
MIR1285-1	0.5389	4.51E-05		THBS3-AS1	0.457910889	0.000439293		USF3	0.495262335	3.78E-34
PCOTH	0.5385	4.57E-05		ANKMY1	0.457834967	0.000440381		RNU6-213P	0.495260187	3.79E-34
LINC00641	0.5385	4.57E-05		SLC49A3	0.457802565	0.000440846		POU5F1P3	0.495207781	3.86E-34
ABCC3	0.5385	4.58E-05		GGTLC4P	0.457799245	0.000440894		SPMIP2	0.495180739	3.89E-34
SNX25	0.5385	4.59E-05		SCTR	0.457706243	0.000442232		TSEN2	0.495153323	3.93E-34
RALGAPB	0.5385	4.59E-05		STING1	0.457653533	0.000442992		RABGAP1L-AS1	0.49513568	3.95E-34
DPP4-DT	0.5383	4.61E-05		AC006441.1	0.457630019	0.000443332		GNRHR	0.495047407	4.08E-34
DTNB	0.5383	4.62E-05		AC018557.2	0.45760649	0.000443672		MRAP-AS1	0.495044272	4.08E-34
HNRNPDL	0.5382	4.63E-05		AC005391.1	0.457567713	0.000444232		NR3C1P1	0.494961659	4.20E-34
KIDINS220	0.5381	4.64E-05		RN7SL105P	0.457509081	0.000445081		YBX1P4	0.494956906	4.21E-34
SREBF2-AS1	0.538	4.67E-05		AC111170.3	0.457414269	0.000446457		BRWD3	0.494943037	4.23E-34
ILKAP	0.538	4.67E-05		AC004858.1	0.457222262	0.000449255		RNA5SP435	0.494914926	4.27E-34
BCKDHA	0.538	4.67E-05		AC108471.3	0.457182332	0.000449839		BBIP1P1	0.494875476	4.33E-34
LINC01530	0.5379	4.68E-05		AC025580.2	0.457179675	0.000449878		FOXP1-AS1	0.494825639	4.40E-34
BEND5	0.5379	4.69E-05		USP53	0.457167475	0.000450057		RPS12P17	0.494803891	4.44E-34
RPRD2	0.5379	4.69E-05		LRRC19	0.4571085	0.000450921		CHD9	0.49472972	4.55E-34
SCLY	0.5379	4.69E-05		NTAN1P2	0.456969986	0.000452956		CYP2U1-AS1	0.494632209	4.71E-34
LOC105370519	0.5378	4.70E-05		AC138951.1	0.456917749	0.000453726		RNA5SP434	0.494569802	4.81E-34
FAM120AOS	0.5378	4.71E-05		GATAD2B	0.456908661	0.00045386		CREBRF	0.494506348	4.92E-34
LOC105370456	0.5377	4.72E-05		AC114730.3	0.456903711	0.000453933		LOC105376070	0.49449969	4.93E-34
HDAC4-AS1	0.5377	4.73E-05		BORCS7	0.456799386	0.000455474		RNU6-548P	0.494495758	4.94E-34
SLC26A11	0.5376	4.73E-05		AC108451.1	0.456793741	0.000455558		RNU6-672P	0.494458377	5.00E-34
STAT6	0.5376	4.74E-05		PNISR	0.45674123	0.000456336		ZNF29P	0.494429226	5.06E-34
USP44	0.5376	4.74E-05		AL132656.3	0.456717088	0.000456694		TMEM184B-AS1	0.49439636	5.11E-34
PWWP2A	0.5376	4.74E-05		RNU6-944P	0.456699292	0.000456958		RNU6-444P	0.494384807	5.13E-34
YPEL2	0.5376	4.74E-05		AP000437.1	0.456675658	0.000457309		ZNF277-AS1	0.494264168	5.35E-34
LOC105374262	0.5376	4.75E-05		CLK3	0.456669012	0.000457407		CDR2-DT	0.494199138	5.48E-34
GTF2IRD2	0.5376	4.75E-05		LIMS2	0.456649859	0.000457692		MUSTN1	0.494108547	5.65E-34
CHAD	0.5375	4.75E-05		AL592295.3	0.456510651	0.000459765		RNU6-1327P	0.494031756	5.80E-34
FOXP4-AS1	0.5375	4.75E-05		AC131571.1	0.456498864	0.000459941		ANKRD26	0.494005423	5.86E-34
LOC651337	0.5375	4.76E-05		AC007363.1	0.456450859	0.000460658		RNU6-1321P	0.493837646	6.21E-34
APBB3	0.5372	4.81E-05		AC005695.2	0.456406682	0.000461319		DAPK1-IT1	0.49380915	6.27E-34
GTF2IP1	0.5371	4.84E-05		AL031708.1	0.456383078	0.000461673		RPL23AP50	0.49379069	6.31E-34
KCNQ1OT1	0.537	4.84E-05		S100G	0.456332759	0.000462427		BORCS8-MEF2B	0.493751071	6.40E-34
FBXO48	0.537	4.85E-05		AL162578.1	0.456299501	0.000462926		ARRDC3-AS1	0.493704275	6.50E-34
PACSIN3	0.537	4.86E-05		AC005414.1	0.456296018	0.000462979		RPL17P38	0.493609906	6.72E-34
DENND6B	0.5366	4.92E-05		PREX2	0.456293786	0.000463012		BNIP3P22	0.493587572	6.77E-34
ZFP36L1	0.5366	4.92E-05		CYP17A1	0.456263631	0.000463465		LOC392266	0.493518839	6.93E-34
TNFRSF14-AS1	0.5366	4.92E-05		AC073283.1	0.45615959	0.000465032		LOC105371430	0.49350279	6.97E-34
LOC105372592	0.5365	4.94E-05		NDUFA3P4	0.456117846	0.000465662		NHLRC2	0.493452444	7.09E-34
STX16-NPEPL1	0.5365	4.94E-05		STXBP2	0.456100133	0.000465929		RNU6-57P	0.493413048	7.19E-34
RBSN	0.5365	4.95E-05		RPS12P5	0.456063362	0.000466485		RNU6-5P	0.493386748	7.26E-34
EP300	0.5364	4.97E-05		P4HTM	0.456041566	0.000466815		LINC00926	0.493326212	7.41E-34
HMGN3-AS1	0.5364	4.97E-05		ENKD1	0.456006136	0.000467351		USP45	0.49327233	7.55E-34
GUSBP17	0.5363	4.99E-05		FOXF1	0.455945099	0.000468276		KMT2E	0.493246733	7.62E-34
LINC00106	0.5362	5.00E-05		AC016727.3	0.455911948	0.00046878		ZNF665	0.493144155	7.89E-34
TBC1D8-AS1	0.5361	5.03E-05		AC091544.1	0.455887282	0.000469155		LINC02809	0.493132534	7.93E-34
SBK1	0.5361	5.03E-05		AC133555.1	0.455782064	0.000470756		SGSM2	0.493083122	8.06E-34
PDCD7	0.5359	5.05E-05		ZC3H13	0.45576503	0.000471016		RASGRF2-AS1	0.493077409	8.08E-34
RAB11FIP1	0.5359	5.07E-05		INMT-MINDY4	0.455724106	0.000471641		TRBJ1-6	0.493032626	8.20E-34
ANXA2R	0.5358	5.07E-05		ZNF500	0.455720366	0.000471698		TRAJ16	0.493011167	8.27E-34
MS4A2	0.5358	5.08E-05		EP300-AS1	0.455631136	0.000473063		SNORD46	0.492981956	8.35E-34
ADAMTS9-AS2	0.5358	5.09E-05		RNF125	0.455580809	0.000473834		CCDC73	0.492968615	8.39E-34
NQO2-AS1	0.5357	5.10E-05		RNA5SP466	0.455577354	0.000473887		LYST	0.492944896	8.46E-34
GCSAM	0.5357	5.11E-05		AC007036.1	0.455556271	0.000474211		SNORA11F	0.492927609	8.51E-34
LSM14B	0.5357	5.11E-05		AL031595.2	0.455538167	0.000474488		RN7SL351P	0.492819039	8.83E-34
TEX2	0.5355	5.13E-05		AL499604.1	0.455445695	0.00047591		SDAD1-AS1	0.492817112	8.84E-34
CTIF	0.5354	5.16E-05		AC123567.2	0.455370888	0.000477064		OR7M1P	0.492793454	8.91E-34
PCDH15	0.5353	5.17E-05		SKI	0.455293345	0.000478262		H3-4	0.492749961	9.05E-34
LINC02371	0.5352	5.20E-05		MIR1183	0.455289195	0.000478326		MTCO2P30	0.492562679	9.65E-34
MIR6751	0.5352	5.20E-05		AC079210.1	0.455284382	0.0004784		ZNF805	0.492558622	9.66E-34
RBM11	0.5351	5.23E-05		MEF2C-AS2	0.455256131	0.000478838		MIR4513	0.49251308	9.82E-34
LOC102723553	0.535	5.25E-05		AC073487.1	0.455210602	0.000479543		TTC34	0.492507704	9.84E-34
RBM18	0.5348	5.29E-05		AL031714.1	0.455160886	0.000480314		NSUN6	0.492499083	9.87E-34
POLR3E	0.5347	5.29E-05		CYP4B1	0.455130474	0.000480787		MIR5690	0.492431325	1.01E-33
COX11	0.5347	5.30E-05		COL6A6	0.45511377	0.000481047		RN7SL481P	0.492415701	1.02E-33
[truncated: 23,527 more rows]
