# Supplementary material for: PAMP orchestrates proline metabolic rewiring to suppress LUAD via PYCR1 inhibition
Source: EMBO Mol Med. 2026 Jun 9;18(7):2867–95. doi: 10.1038/s44321-026-00460-2 (PMC13365495; doi:10.1038/s44321-026-00460-2)
Supplement: Supplementary file 11 — Figure EV1 Source Data [file 44321_2026_460_MOESM11_ESM.zip › Source data Figure EV1/FIG EV1D.xlsx]

## Sheet: Sheet1
POSITIVE	GroupID	Description	LogP		negative	GroupID	Description	LogP
	1_Summary	regulation of small GTPase mediated signal transduction	8.77217			1_Summary	chromosome organization	-15.8904
	2_Summary	RNA splicing	7.62497			2_Summary	Cell cycle	-7.42007
	3_Summary	actin filament-based process	7.33745			3_Summary	PID MYC ACTIV PATHWAY	-6.72658
	4_Summary	positive regulation of autophagy	6.4745			4_Summary	DNA metabolic process	-6.21207
	5_Summary	carboxylic acid metabolic process	6.20166			5_Summary	cell population proliferation	-5.58346
	6_Summary	protein localization to cell surface	5.62176			6_Summary	chromatin remodeling at centromere	-5.45201
	7_Summary	RHO GTPase cycle	5.21985			7_Summary	PID AURORA B PATHWAY	-5.16305
	8_Summary	microtubule-based transport	5.14526			8_Summary	chondrocyte proliferation	-4.87813
	9_Summary	lipid modification	4.8874			9_Summary	Mitotic G1 phase and G1/S transition	-4.40724
	10_Summary	sulfur compound metabolic process	4.5834			10_Summary	Metabolic pathways of fibroblasts	-3.85746
	11_Summary	PID RHOA REG PATHWAY	4.52214			11_Summary	carboxylic acid metabolic process	-3.75444
	12_Summary	cellular catabolic process	4.45255			12_Summary	positive regulation of organelle organization	-3.74891
	1_Summary	chromosome organization	-15.8904
	2_Summary	Cell cycle	-7.42007
	3_Summary	PID MYC ACTIV PATHWAY	-6.72658
	4_Summary	DNA metabolic process	-6.21207
	5_Summary	cell population proliferation	-5.58346
	4_Summary	positive regulation of autophagy	6.4745
	3_Summary	actin filament-based process	7.33745
	2_Summary	RNA splicing	7.62497
	1_Summary	regulation of small GTPase mediated signal transduction	8.77217
