# Supplementary material for: PAMP orchestrates proline metabolic rewiring to suppress LUAD via PYCR1 inhibition
Source: EMBO Mol Med. 2026 Jun 9;18(7):2867–95. doi: 10.1038/s44321-026-00460-2 (PMC13365495; doi:10.1038/s44321-026-00460-2)
Supplement: Supplementary file 11 — Figure EV1 Source Data [file 44321_2026_460_MOESM11_ESM.zip › Source data Figure EV1/FIG EV1E.xlsx]

## Sheet: Sheet2
PSMA3-AS1	SRPRB	miR targeted genes in lymphocytes
PSMA3-AS1	CYP51A1	miR targeted genes in lymphocytes
PSMA3-AS1	ITGB4	miR targeted genes in lymphocytes
PSMA3-AS1	ADAR	miR targeted genes in lymphocytes
PSMA3-AS1	ATP2A2	miR targeted genes in lymphocytes
PSMA3-AS1	CPOX	miR targeted genes in lymphocytes
PSMA3-AS1	KRAS	miR targeted genes in lymphocytes
PSMA3-AS1	NFIA	miR targeted genes in lymphocytes
PSMA3-AS1	PURA	miR targeted genes in lymphocytes
PSMA3-AS1	ERBB3	miR targeted genes in lymphocytes
PSMA3-AS1	MSI2	miR targeted genes in lymphocytes
PSMA3-AS1	RHEB	miR targeted genes in lymphocytes
PSMA3-AS1	TDG	miR targeted genes in lymphocytes
PSMA3-AS1	STX7	miR targeted genes in lymphocytes
PSMA3-AS1	CHAF1A	miR targeted genes in lymphocytes
PSMA3-AS1	HIPK3	miR targeted genes in lymphocytes
PSMA3-AS1	SLC25A13	miR targeted genes in lymphocytes
PSMA3-AS1	TMED2	miR targeted genes in lymphocytes
PSMA3-AS1	CORO1C	miR targeted genes in lymphocytes
PSMA3-AS1	THEM4	miR targeted genes in lymphocytes
PSMA3-AS1	SFXN1	miR targeted genes in lymphocytes
PSMA3-AS1	LMNB2	miR targeted genes in lymphocytes
PSMA3-AS1	CDK5RAP1	miR targeted genes in lymphocytes
PSMA3-AS1	RAI14	miR targeted genes in lymphocytes
PSMA3-AS1	MYLIP	miR targeted genes in lymphocytes
PSMA3-AS1	CEP72	miR targeted genes in lymphocytes
PSMA3-AS1	CAND1	miR targeted genes in lymphocytes
PSMA3-AS1	PTBP2	miR targeted genes in lymphocytes
PSMA3-AS1	HIVEP2	Rett syndrome
PSMA3-AS1	MEF2C	Rett syndrome
PSMA3-AS1	SCN2A	Rett syndrome
PSMA3-AS1	SMARCA2	Rett syndrome
PSMA3-AS1	TBL1X	Rett syndrome
PSMA3-AS1	TRRAP	Rett syndrome
PSMA3-AS1	TCF4	Rett syndrome
PSMA3-AS1	SMARCA1	Rett syndrome
PSMA3-AS1	SCN8A	Rett syndrome
PSMA3-AS1	ADD1	negative regulation of cellular component organization
PSMA3-AS1	PARP1	negative regulation of cellular component organization
PSMA3-AS1	BCL2L2	negative regulation of cellular component organization
PSMA3-AS1	EPHA4	negative regulation of cellular component organization
PSMA3-AS1	HDAC2	negative regulation of cellular component organization
PSMA3-AS1	HSPA5	negative regulation of cellular component organization
PSMA3-AS1	LDLR	negative regulation of cellular component organization
PSMA3-AS1	TRIM37	negative regulation of cellular component organization
PSMA3-AS1	NEO1	negative regulation of cellular component organization
PSMA3-AS1	PAFAH1B1	negative regulation of cellular component organization
PSMA3-AS1	PHF2	negative regulation of cellular component organization
PSMA3-AS1	PIK3R1	negative regulation of cellular component organization
PSMA3-AS1	RDX	negative regulation of cellular component organization
PSMA3-AS1	VIM	negative regulation of cellular component organization
PSMA3-AS1	ULK1	negative regulation of cellular component organization
PSMA3-AS1	SMARCA5	negative regulation of cellular component organization
PSMA3-AS1	ARHGAP44	negative regulation of cellular component organization
PSMA3-AS1	TRIOBP	negative regulation of cellular component organization
PSMA3-AS1	FSTL4	negative regulation of cellular component organization
PSMA3-AS1	PHF8	negative regulation of cellular component organization
PSMA3-AS1	CORO1C	negative regulation of cellular component organization
PSMA3-AS1	TSKU	negative regulation of cellular component organization
PSMA3-AS1	MYLIP	negative regulation of cellular component organization
PSMA3-AS1	TMOD3	negative regulation of cellular component organization
PSMA3-AS1	BCL11A	negative regulation of cellular component organization
PSMA3-AS1	ZWILCH	negative regulation of cellular component organization
PSMA3-AS1	NAT10	negative regulation of cellular component organization
PSMA3-AS1	RCC2	negative regulation of cellular component organization
PSMA3-AS1	SEMA6D	negative regulation of cellular component organization
PSMA3-AS1	ARHGAP24	negative regulation of cellular component organization
PSMA3-AS1	RHPN2	negative regulation of cellular component organization
PSMA3-AS1	BMPR1A	negative regulation of cellular component organization
PSMA3-AS1	BMPR2	negative regulation of cellular component organization
PSMA3-AS1	RAP1A	negative regulation of cellular component organization
PSMA3-AS1	UST	negative regulation of cellular component organization
PSMA3-AS1	SS18L1	negative regulation of cellular component organization
PSMA3-AS1	CCDC88A	negative regulation of cellular component organization
PSMA3-AS1	NEGR1	negative regulation of cellular component organization
PSMA3-AS1	CD74	negative regulation of cellular component organization
PSMA3-AS1	KRAS	negative regulation of cellular component organization
PSMA3-AS1	SMAD6	negative regulation of cellular component organization
PSMA3-AS1	SMARCA2	negative regulation of cellular component organization
PSMA3-AS1	SNAI1	negative regulation of cellular component organization
PSMA3-AS1	SOX4	negative regulation of cellular component organization
PSMA3-AS1	TRIB1	negative regulation of cellular component organization
PSMA3-AS1	TOB2	negative regulation of cellular component organization
PSMA3-AS1	ZFPM2	negative regulation of cellular component organization
PSMA3-AS1	CDK12	negative regulation of cellular component organization
PSMA3-AS1	JDP2	negative regulation of cellular component organization
PSMA3-AS1	TMEM64	negative regulation of cellular component organization
PSMA3-AS1	PRTG	negative regulation of cellular component organization
PSMA3-AS1	FOSL2	negative regulation of cellular component organization
PSMA3-AS1	MEF2C	negative regulation of cellular component organization
PSMA3-AS1	SGPL1	negative regulation of cellular component organization
PSMA3-AS1	WWC1	negative regulation of cellular component organization
PSMA3-AS1	DCBLD2	negative regulation of cellular component organization
PSMA3-AS1	CCND2	Cell Cycle
PSMA3-AS1	HSP90AB1	Cell Cycle
PSMA3-AS1	MCM3	Cell Cycle
PSMA3-AS1	ORC2	Cell Cycle
PSMA3-AS1	PAFAH1B1	Cell Cycle
PSMA3-AS1	RBL1	Cell Cycle
PSMA3-AS1	TMPO	Cell Cycle
PSMA3-AS1	XPO1	Cell Cycle
PSMA3-AS1	CDC7	Cell Cycle
PSMA3-AS1	CKAP5	Cell Cycle
PSMA3-AS1	CEP250	Cell Cycle
PSMA3-AS1	PHF8	Cell Cycle
PSMA3-AS1	NCAPD3	Cell Cycle
PSMA3-AS1	HAUS5	Cell Cycle
PSMA3-AS1	ZWILCH	Cell Cycle
PSMA3-AS1	CEP72	Cell Cycle
PSMA3-AS1	RCC2	Cell Cycle
PSMA3-AS1	CENPO	Cell Cycle
PSMA3-AS1	MASTL	Cell Cycle
PSMA3-AS1	CABLES1	Cell Cycle
PSMA3-AS1	NUP35	Cell Cycle
PSMA3-AS1	NEK7	Cell Cycle
PSMA3-AS1	SMARCA5	Cell Cycle
PSMA3-AS1	PARP1	Cell Cycle
PSMA3-AS1	SNAI1	Cell Cycle
PSMA3-AS1	BMPR1A	regulation of neurogenesis
PSMA3-AS1	BMPR2	regulation of neurogenesis
PSMA3-AS1	EPHA4	regulation of neurogenesis
PSMA3-AS1	HDAC2	regulation of neurogenesis
PSMA3-AS1	HOXB3	regulation of neurogenesis
PSMA3-AS1	IL6ST	regulation of neurogenesis
PSMA3-AS1	KRAS	regulation of neurogenesis
PSMA3-AS1	LDLR	regulation of neurogenesis
PSMA3-AS1	MME	regulation of neurogenesis
PSMA3-AS1	PAFAH1B1	regulation of neurogenesis
PSMA3-AS1	RHEB	regulation of neurogenesis
PSMA3-AS1	HLTF	regulation of neurogenesis
PSMA3-AS1	ULK1	regulation of neurogenesis
PSMA3-AS1	FSTL4	regulation of neurogenesis
PSMA3-AS1	SS18L1	regulation of neurogenesis
PSMA3-AS1	SRRT	regulation of neurogenesis
PSMA3-AS1	BCL11A	regulation of neurogenesis
PSMA3-AS1	SEMA6D	regulation of neurogenesis
PSMA3-AS1	PRTG	regulation of neurogenesis
PSMA3-AS1	ADD1	regulation of neurogenesis
PSMA3-AS1	CD74	regulation of neurogenesis
PSMA3-AS1	PRKDC	regulation of neurogenesis
PSMA3-AS1	RFX3	regulation of neurogenesis
PSMA3-AS1	SMARCA2	regulation of neurogenesis
PSMA3-AS1	SOX4	regulation of neurogenesis
PSMA3-AS1	PDE5A	regulation of neurogenesis
PSMA3-AS1	TRIB1	regulation of neurogenesis
PSMA3-AS1	TMEM64	regulation of neurogenesis
PSMA3-AS1	EEIG1	regulation of neurogenesis
PSMA3-AS1	EPB42	regulation of neurogenesis
PSMA3-AS1	RDX	regulation of neurogenesis
PSMA3-AS1	CORO1C	regulation of neurogenesis
PSMA3-AS1	FGD5	regulation of neurogenesis
PSMA3-AS1	BRWD3	regulation of neurogenesis
