# Supplementary material for: PAMP orchestrates proline metabolic rewiring to suppress LUAD via PYCR1 inhibition
Source: EMBO Mol Med. 2026 Jun 9;18(7):2867–95. doi: 10.1038/s44321-026-00460-2 (PMC13365495; doi:10.1038/s44321-026-00460-2)
Supplement: Supplementary file 12 — Figure EV2 Source Data [file 44321_2026_460_MOESM12_ESM.zip]

Archive with 30 entries (24 files):
- Source data Figure EV2/
- Source data Figure EV2/FIG EV2B/
- Source data Figure EV2/FIG EV2B/ACTB.png
- Source data Figure EV2/FIG EV2B/GFP.png
- Source data Figure EV2/FIG EV2D/
- Source data Figure EV2/FIG EV2D/KO PAMP.tif
- Source data Figure EV2/FIG EV2D/lacZ.tif
- Source data Figure EV2/FIG EV2E/
- Source data Figure EV2/FIG EV2E/EV-Dapi.png
- Source data Figure EV2/FIG EV2E/EV-GFP.png
- Source data Figure EV2/FIG EV2E/EV-Merge.png
- Source data Figure EV2/FIG EV2E/ORF-GFPmut-Dapi.png
- Source data Figure EV2/FIG EV2E/ORF-GFPmut-GFP.png
- Source data Figure EV2/FIG EV2E/ORF-GFPmut-Merge.png
- Source data Figure EV2/FIG EV2E/ORFmut-GFPmut-Dapi.png
- Source data Figure EV2/FIG EV2E/ORFmut-GFPmut-GFP.png
- Source data Figure EV2/FIG EV2E/ORFmut-GFPmut-Merge.png
- Source data Figure EV2/FIG EV2F/
- Source data Figure EV2/FIG EV2F/EV-Dapi.png
- Source data Figure EV2/FIG EV2F/EV-FLAG.png
- Source data Figure EV2/FIG EV2F/EV-Merge.png
- Source data Figure EV2/FIG EV2F/ORF-FLAG-Dapi.png
- Source data Figure EV2/FIG EV2F/ORF-FLAG-FLAG.png
- Source data Figure EV2/FIG EV2F/ORF-FLAG-Merge.png
- Source data Figure EV2/FIG EV2F/ORFmut-FLAG-Dapi.png
- Source data Figure EV2/FIG EV2F/ORFmut-FLAG-FLAG.png
- Source data Figure EV2/FIG EV2F/ORFmut-FLAG-Merge.png
- Source data Figure EV2/FIG EV2G/
- Source data Figure EV2/FIG EV2G/GAPDH.png
- Source data Figure EV2/FIG EV2G/PAMP.png
