# Supplementary material for: PAMP orchestrates proline metabolic rewiring to suppress LUAD via PYCR1 inhibition
Source: EMBO Mol Med. 2026 Jun 9;18(7):2867–95. doi: 10.1038/s44321-026-00460-2 (PMC13365495; doi:10.1038/s44321-026-00460-2)
Supplement: Supplementary file 13 — Figure EV3 Source Data [file 44321_2026_460_MOESM13_ESM.zip]

Archive with 17 entries (14 files):
- Source data Figure EV3/
- Source data Figure EV3/FIG EV3A.xlsx
- Source data Figure EV3/FIG EV3B/
- Source data Figure EV3/FIG EV3B/A549-ko pamp.jpg
- Source data Figure EV3/FIG EV3B/A549-LACZ.jpg
- Source data Figure EV3/FIG EV3B/H460-KO PAMP.jpg
- Source data Figure EV3/FIG EV3B/H460-lacz.jpg
- Source data Figure EV3/FIG EV3C.xlsx
- Source data Figure EV3/FIG EV3D.xls
- Source data Figure EV3/FIG EV3E/
- Source data Figure EV3/FIG EV3E/A549-EV.jpg
- Source data Figure EV3/FIG EV3E/A549-PAMP.jpg
- Source data Figure EV3/FIG EV3E/A549-PAMPmut.jpg
- Source data Figure EV3/FIG EV3E/H460-EV.jpg
- Source data Figure EV3/FIG EV3E/H460-PAMP.jpg
- Source data Figure EV3/FIG EV3E/H460-PAMPmut.jpg
- Source data Figure EV3/FIG EV3F.xlsx
