# Supplementary material for: PAMP orchestrates proline metabolic rewiring to suppress LUAD via PYCR1 inhibition
Source: EMBO Mol Med. 2026 Jun 9;18(7):2867–95. doi: 10.1038/s44321-026-00460-2 (PMC13365495; doi:10.1038/s44321-026-00460-2)
Supplement: Supplementary file 13 — Figure EV3 Source Data [file 44321_2026_460_MOESM13_ESM.zip › Source data Figure EV3/FIG EV3A.xlsx]

## Sheet: New Text Document
														lacZ-1	KO PAMP
	lacZ-1	GAPDH	13.821	lacZ-1	PAMP	29.919	16.098	16.1407	-0.0426667	1.03002				1.00034	0.947059
	lacZ-1	GAPDH	13.951	lacZ-1	PAMP	30.141	16.19		0.0493333	0.966383			误差	0.0320326	0.0820125
	lacZ-1	GAPDH	13.977	lacZ-1	PAMP	30.111	16.134		-0.00666667	1.00463	1.00034		p	0.353694
	KO PAMP	GAPDH	12.469	KO PAMP	PAMP	28.554	16.085		-0.0556667	1.03934
	KO PAMP	GAPDH	12.43	KO PAMP	PAMP	28.751	16.321		0.180333	0.882499
	KO PAMP	GAPDH	12.441	KO PAMP	PAMP	28.703	16.262		0.121333	0.919338	0.947059
