# Supplementary material for: PAMP orchestrates proline metabolic rewiring to suppress LUAD via PYCR1 inhibition
Source: EMBO Mol Med. 2026 Jun 9;18(7):2867–95. doi: 10.1038/s44321-026-00460-2 (PMC13365495; doi:10.1038/s44321-026-00460-2)
Supplement: Supplementary file 13 — Figure EV3 Source Data [file 44321_2026_460_MOESM13_ESM.zip › Source data Figure EV3/FIG EV3C.xlsx]

## Sheet: Sheet1
		1	2	3	4	5
	lacZ	0.0072	0.0273	0.0137	0.0269	0.0211
	ko pamp	0.0677	0.1733	0.0881	0.1604	0.1605
	average			error		P
	lacZ	0.01924		lacZ	0.00869989	0.00100484
	KO PAMP	0.13		KO PAMP	0.0483896
