# Supplementary material for: PAMP orchestrates proline metabolic rewiring to suppress LUAD via PYCR1 inhibition
Source: EMBO Mol Med. 2026 Jun 9;18(7):2867–95. doi: 10.1038/s44321-026-00460-2 (PMC13365495; doi:10.1038/s44321-026-00460-2)
Supplement: Supplementary file 13 — Figure EV3 Source Data [file 44321_2026_460_MOESM13_ESM.zip › Source data Figure EV3/FIG EV3D.xls]

## Sheet: A549
	A549
	PLVX-EV	GAPDH	13.5419	PLVX-EV	PAMP	27.0576	13.5156	13.4728	0.0428314	0.970748	1.0028
	PLVX-EV	GAPDH	13.3554	PLVX-EV	PAMP	26.9328	13.5774		0.10462	0.93005
	PLVX-EV	GAPDH	13.5806	PLVX-EV	PAMP	26.906	13.3254		-0.147451	1.10761
	ORF	GAPDH	13.2034	ORF	PAMP	17.1954	3.99194		-9.48088	714.543	693.3
	ORF	GAPDH	13.2161	ORF	PAMP	17.2505	4.03438		-9.43844	693.829
	ORF	GAPDH	13.3145	ORF	PAMP	17.396	4.08151		-9.3913	671.527
	ORFmut	GAPDH	14.8964	ORFmut	PAMP	19.5649	4.6685		-8.80432	447.058	367.084
	ORFmut	GAPDH	14.4132	ORFmut	PAMP	19.6009	5.18774		-8.28508	311.929
	ORFmut	GAPDH	14.5554	ORFmut	PAMP	19.6093	5.05385		-8.41897	342.265
	PLVX-EV	ORF	ORFmut
	1.0028	693.3	367.084
ERROR	0.0537049	12.4207	40.9347
p		0.000323823	0.0122764

## Sheet: H460
	EV1	GAPDH	14.157	EV1	PAMP	27.0323	12.8753	12.7583	0.116949	0.922136
	EV1	GAPDH	14.2599	EV1	PAMP	26.7773	12.5174		-0.240921	1.18175
	EV1	GAPDH	14.0944	EV1	PAMP	26.9766	12.8823		0.123973	0.917657	1.00718
	ORF	GAPDH	14.4235	ORF	PAMP	21.0419	6.61832		-6.13999	70.5214
	ORF	GAPDH	14.4878	ORF	PAMP	21.2067	6.7189		-6.03941	65.7723
	ORF	GAPDH	14.6738	ORF	PAMP	21.1727	6.49888		-6.25943	76.6084	70.9674
	ORFmut	GAPDH	14.2275	ORFmut	PAMP	20.5985	6.37103		-6.38728	83.7075
	ORFmut	GAPDH	14.3034	ORFmut	PAMP	20.5644	6.26107		-6.49724	90.3366
	ORFmut	GAPDH	14.3593	ORFmut	PAMP	20.5072	6.14793		-6.61038	97.7062	90.5834
		EV	ORF	ORFmut
		1.00718	70.9674	90.5834
	ERROR	0.0872931	3.13606	4.04296
	P		0.00198972	0.00202259
