# Supplementary material for: PAMP orchestrates proline metabolic rewiring to suppress LUAD via PYCR1 inhibition
Source: EMBO Mol Med. 2026 Jun 9;18(7):2867–95. doi: 10.1038/s44321-026-00460-2 (PMC13365495; doi:10.1038/s44321-026-00460-2)
Supplement: Supplementary file 13 — Figure EV3 Source Data [file 44321_2026_460_MOESM13_ESM.zip › Source data Figure EV3/FIG EV3F.xlsx]

## Sheet: Sheet1
weight	EV	PAMP	PAMPmut		EV	PAMP	PAMPmut
1	0.1398	0.035	0.0732		0.10674	0.0372	0.1058
2	0.0886	0.0312	0.1298	error	0.0216429	0.00290379	0.0178845
3	0.0645	0.037	0.0747	P	0.0317709		0.0175995
4	0.1742	0.0482	0.1644
5	0.0666	0.0346	0.0869
average	0.10674	0.0372	0.1058
