# Supplementary material for: PAMP orchestrates proline metabolic rewiring to suppress LUAD via PYCR1 inhibition
Source: EMBO Mol Med. 2026 Jun 9;18(7):2867–95. doi: 10.1038/s44321-026-00460-2 (PMC13365495; doi:10.1038/s44321-026-00460-2)
Supplement: Supplementary file 14 — Figure EV4 Source Data [file 44321_2026_460_MOESM14_ESM.zip]

Archive with 3 entries (2 files):
- Source data Figure EV4/
- Source data Figure EV4/FIG EV4A,B.xlsx
- Source data Figure EV4/FIG EV4E.xls
