# Supplementary material for: PAMP orchestrates proline metabolic rewiring to suppress LUAD via PYCR1 inhibition
Source: EMBO Mol Med. 2026 Jun 9;18(7):2867–95. doi: 10.1038/s44321-026-00460-2 (PMC13365495; doi:10.1038/s44321-026-00460-2)
Supplement: Supplementary file 14 — Figure EV4 Source Data [file 44321_2026_460_MOESM14_ESM.zip › Source data Figure EV4/FIG EV4A,B.xlsx]

## Sheet: Sheet1
	repeat 1		repeat 2		repeat 1 VS repeat 2
	246 elements		316 elements		29	Description
	TUBB4B		TUBB4B		TUBB4B	TUBB4B
	TUBA1A		HNRNPA1L3		KRT17	KRT17
	KRT6B		KRT6C		DNAJB12	heat shock protein
	POTEE		KRT17		DSG1	DSG1
	KRT17		ACTBL2		KRT78	KRT78
	SLC25A4		ARF4		SRSF2	pre-mRNA splicing factors
	EEF1A2		ARF5		CPNE3	regulate molecular events at the interface of the cell membrane and cytoplasm.
	PPP2CB		TUBAL3		PES1	interacts with BOP1 and WDR12 to form the PeBoW complex, which plays a critical role in cell proliferation via pre-rRNA processing and 60S ribosomal subunit maturation
	MYBBP1A		KRT15		MYG1	Predicted to be involved in nucleic acid phosphodiester
	HNRNPA0		HSP90AB4P		SUCLA2	TCA
	PRPS1		KPNA1		EIF3I	translation
	SRP68		DSG1		YBEY	ribosomal RNA maturation and ribosome assembly
	U2AF1		ALDH1L2		CSNK1E	DNA replication and repair, phosphorylate a variety of proteins
	TIA1		RPS27L		TGM3	TGM3
	ARF5		MRPS21		MTFP1	MTFP1
	KRT80		LIMD1		SF3B4	splicing factor 3b subunit 4
	SRP72		KARS1		KIF3A	Involved in protein localization to cell junction and protein transport
	PCMT1		KRT19		PYCR1	proline synthesis
	LPCAT1		PTGES2		KIF3B	KIF3B
	SSRP1		ARF6		TMA16	Located in nucleolus and nucleoplasm, translation machinery
	RCN2		RAB14		SPRR2D	SPRR2D
	KRT4		PYCR1		CCDC68	protein localization.
	PRDX4		GUF1		VN1R5	G protein-coupled receptor
	NOC4L		RANBP2		IDI1	IDI1
	TOMM40		CPNE3		RPP30	ribonuclease P/MRP subunit p30
	KRT78		PLAA		PPP6C	protein phosphatase 6 catalytic subunit
	NDUFA13		EEF1E1		CACTIN	spliceosome C complex subunit
	NDUFA7		DDX6		POF1B	POF1B
	LARS2		ERCC2		ARF5	ADP ribosylation factor 5
	HMGB1		PKP1
	PPA2		PIP5K1A
	EEF1B2		JAGN1
	IDH3A		UBTF
	APOC3		NOB1
	SCAMP3		EMC2
	RBFOX2		DHX57
	METAP1		MAD2L1
	HDHD5		YBEY
	MGST3		MTX2
	TIMM17B		MYG1
	AKAP8L		TMA16
	ZNF326		FXR2
	NOP2		KRR1
	SRSF2		IGF2BP2
	NDUFA4		KRT78
	ZRANB2		PNO1
	DNAJB12		MRPL19
	ARL1		MRPL49
	IGKV2-40		C7orf50
	CACTIN		RAB5C
	ACSL4		STK26
	BCKDK		FLOT2
	ARIH1		CDK2
	MRPL11		ATP2B1
	DSC1		SF3B4
	SLC1A5		NKAPL
	RDH11		PATL1
	NDUFV1		NOA1
	SEC11A		SRRM1
	PDS5A		ERLIN2
	MRPS26		SRSF2
	MRPL9		ESYT2
	USO1		GK3
	ALDH7A1		CLK3
	PMPCB		UNC45A
	PELO		MARK2
	PRC1		PSMA7
	SEC23B		DCAF7
	CCT6A		RUVBL1
	CDIPT		SNU13
	AKAP8		MPG
	DNAJC11		SPCS3
	FBLL1		PSPC1
	PISD		PDCD6
	COMT		RPL36A
	EXOSC5		GEMIN4
	DAD1		CACTIN
	JUN		EIF3I
	SLC30A7		KIF3B
	SPTLC1		UTP3
	YWHAH		MRPS16
	CHERP		MT-ATP6
	POF1B		NCAPG
	MRPS12		NDUFS5
	L1RE1		COQ5
	TMED1		PXN
	VDAC1		ALAS1
	ALDH9A1		TMEM214
	CPNE3		FHOD1
	DHTKD1		RRAS2
	SUPT16H		EIF3K
	TRMT2A		CLASP2
	MGST1		HPF1
	CLN6		UHRF1
	ETF1		CNP
	RPS29		PAM16
	PRPF8		RNPS1
	PES1		ZC3H15
	MYG1		H1-10
	DYNLL1		RBM15B
	EIF1AX		MTFP1
	CSNK1E		EMC3
	TGM3		METTL7A
	BLMH		HAT1
	GNPAT		TMED9
	SACM1L		RMND1
	MRPL39		EIF2B4
	MSI1		APOA1
	DERL1		ATG3
	PHB1		UQCC1
	RDH14		MRPL20
	PFAS		NACA
	MDN1		DNAJB12
	SCO1		LETMD1
	AHCYL1		NDUFC2
	SCN3A		KIF3A
	ALDH4A1		SEC61B
	NDUFS8		SPRR2D
	BAG2		FASTKD1
	YBEY		POLR1C
	FOXRED1		STXBP3
	RPL36AL		CHTOP
	EIF3I		NUP205
	SCRIB		MRPL23
	BLM		ORC5
	CGGBP1		POP1
	VARS2		P3H4
	NCCRP1		EIF2D
	MTFP1		PLPP6
	SF3B4		PEX11B
	LONP1		ARL6
	PSMD1		KDELR2
	KIF3A		EIF2S2
	PYCR1		PCID2
	EIF3F		PIGT
	SAMM50		TMEM43
	MLEC		MRPL17
	KIF3B		DLC1
	PDF		HLTF
	RPS26		NCBP2
	ACTR3		CSTF3
	RAP1B		RPL39
	SART1		RAB7A
	CHCHD3		SNX2
	VPS4B		DOCK7
	UGDH		PES1
	DNAJC10		POF1B
	PSMD10		PNMA2
	OPA1		RBFOX3
	PSMA4		DHX40
	TADA2B		EMC8
	DDX18		PTRH2
	CAMK2A		CSNK1E
	PYCR2		CSNK1A1
	MCM2		POLR2H
	NSUN4		YTHDC2
	EXOSC2		GTF3C5
	VAPA		GPN1
	TSG101		SPRR1B
	CSNK2A1		SUCLA2
	DDX47		SNRPB2
	GOLGA2		PEF1
	GPATCH4		MTIF2
	TAGLN2		ALKBH5
	STT3A		TGM3
	UTP15		INPP5K
	PRPF3		RBM7
	TMA16		SPG7
	SLAIN2		PXMP2
	NUP50		MRPL44
	KRI1		PTPN9
	MRPL15		CRTAP
	GLB1		ZC3HC1
	RO60		GATB
	MAGOH		KDM5A
	PITRM1		PFKFB3
	WDR97		MSI2
	WAPL		CCNT1
	PRMT5		SETD1A
	SPRR2D		MAVS
	PRPF6		MRPS10
	GMPS		GAPVD1
	GTF2IRD2B		NDUFAF2
	TMEM126A		SSR1
	FBF1		MRPL40
	MRE11		HSD17B7
	CCDC68		ZC3H11B
	ACADSB		PEX16
	S100A8		DDX23
	TM9SF2		POLDIP2
	DMAC2		TFCP2
	EDAR		RNGTT
	ATG9A		ELOA
	PLEKHA5		KIF2C
	ZBTB8A		ADRM1
	BZW2		MRPL55
	APRT		ASCC2
	EMG1		CAPN1
	DSG1		C9orf64
	FOXC1		MAP2K3
	ANO4		STK3
	DRG2		TRBV12-5
	MICOS13		NUBP2
	LETM2		KTN1
	VN1R5		DBNL
	NR3C1		IGKC
	EIPR1		GNAS
	FABP1		PPP6C
	SUCLA2		PPIL1
	HTT		PRRC2C
	GOLGA4		UBE3C
	RNF217		THOC3
	KCNMB2		RRP1
	ALDH3A2		USP5
	NEK7		RTN4
	ACOT9		JAK1
	PPP3CA		RSU1
	FOXH1		WARS1
	ZNF487		RBM5
	IDI1		RAD18
	SLC30A9		G6PD
	RANBP6		COX11
	ARID3C		CDK5RAP3
	UBE2D3		STIP1
	QKI		METTL13
	HS2ST1		TOP1
	NUP107		CEP135
	XPO5		AK4
	ZSWIM5		HSD17B11
	HGF		SNRPG
	FAM200C		NDUFAF1
	TOMM20		MYO1C
	DEPDC1		UBOX5
	CENPE		PPP1R10
	NEUROG3		GAR1
	ATXN1L		MRI1
	WDR36		CCDC68
	NOP14		CLCC1
	P2RX5		CKMT1A; CKMT1B
	SSR2		CCDC8
	FASTKD5		TTC31
	TTC4		ZC3H7B
	FRAS1		OSBPL8
	RPP30		ADGRE2
	PPP6C		NEB
	UTP25		TFIP11
			PWP2
			LETM1
			ANKFY1
			MAFIP
			GOLGA3
			GCNT4
			SLC25A21
			FBXW10B
			AQR
			USP9X
			SLC25A25
			SLC10A5
			HM13
			MRPL28
			EHBP1L1
			CKAP2
			RPP30
			RCSD1
			CTSL3P
			AZGP1
			LIPE
			IDI1
			TGM1
			BBS9
			EHD1
			TASOR
			CENPK
			SLC4A4
			MYO15A
			STARD9
			MAD2L1BP
			NUCB2
			PDCD4
			FAM227A
			CGRRF1
			NSMF
			SNX24
			COA7
			SAR1A
			IQSEC1
			ACADS
			SIGMAR1
			PXDN
			KMT2C
			LINC02877
			LTV1
			TOB2
			CSMD3
			PLEKHG5
			MACF1
			BTG3
			SYNE1
			PSMD14
			ECM2
			DIAPH2
			EREG
			EEF2K
			VN1R5
			TTLL12
			FRYL
			ATP4B
			TBC1D8
			DSG2
			ASS1
			NIT2
			CCDC191
			MYO5A
			BTN2A2
			CCDC87
			NAALADL2
