# Supplementary material for: PAMP orchestrates proline metabolic rewiring to suppress LUAD via PYCR1 inhibition
Source: EMBO Mol Med. 2026 Jun 9;18(7):2867–95. doi: 10.1038/s44321-026-00460-2 (PMC13365495; doi:10.1038/s44321-026-00460-2)
Supplement: Supplementary file 14 — Figure EV4 Source Data [file 44321_2026_460_MOESM14_ESM.zip › Source data Figure EV4/FIG EV4E.xls]

## Sheet: Results
	lacZ	GAP	16.82	lacZ	PYCR1	27.8612	11.0411	10.6553	0.385817	0.765346
	lacZ	GAP	16.9497	lacZ	PYCR1	27.5149	10.5652		-0.0900803	1.06443				A549		ERROR	A549
	lacZ	GAP	16.8635	lacZ	PYCR1	27.2231	10.3596		-0.295736	1.22751	1.0191		lacZ	1.01598		lacZ	0.234394
	KO PAMP	GAP	14.5947	KO PAMP	PYCR1	25.4445	10.8499		0.194547	0.873847			KO PAMP	0.89539		KO PAMP	0.058334
	KO PAMP	GAP	14.5403	KO PAMP	PYCR1	25.4286	10.8883		0.232953	0.850891
	KO PAMP	GAP	14.6041	KO PAMP	PYCR1	25.3162	10.7121		0.0567436	0.961432	0.89539
																															Tm2	Tm3	Tm4
