# Supplementary material for: PAMP orchestrates proline metabolic rewiring to suppress LUAD via PYCR1 inhibition
Source: EMBO Mol Med. 2026 Jun 9;18(7):2867–95. doi: 10.1038/s44321-026-00460-2 (PMC13365495; doi:10.1038/s44321-026-00460-2)
Supplement: Supplementary file 15 — Figure EV5 Source Data [file 44321_2026_460_MOESM15_ESM.zip]

Archive with 10 entries (8 files):
- Source data Figure EV5/
- Source data Figure EV5/FIG EV5B,EV5C.xlsx
- Source data Figure EV5/FIG EV5E.pdf
- Source data Figure EV5/FIG EV5F/
- Source data Figure EV5/FIG EV5F/AKT-1.png
- Source data Figure EV5/FIG EV5F/AKT-2.png
- Source data Figure EV5/FIG EV5F/GAPDH-2.png
- Source data Figure EV5/FIG EV5F/GAPDH1.png
- Source data Figure EV5/FIG EV5F/P-AKT-1.png
- Source data Figure EV5/FIG EV5F/P-AKT-2.png
