# Supplementary material for: PAMP orchestrates proline metabolic rewiring to suppress LUAD via PYCR1 inhibition
Source: EMBO Mol Med. 2026 Jun 9;18(7):2867–95. doi: 10.1038/s44321-026-00460-2 (PMC13365495; doi:10.1038/s44321-026-00460-2)
Supplement: Supplementary file 16 — Figure EV6 Source Data [file 44321_2026_460_MOESM16_ESM.zip]

Archive with 18 entries (14 files):
- Source data Figure EV6/
- Source data Figure EV6/FIG EV6A.xlsx
- Source data Figure EV6/FIG EV6B.png
- Source data Figure EV6/FIG EV6D/
- Source data Figure EV6/FIG EV6D/122.jpg
- Source data Figure EV6/FIG EV6D/123.jpg
- Source data Figure EV6/FIG EV6D/208.jpg
- Source data Figure EV6/FIG EV6D/EV.jpg
- Source data Figure EV6/FIG EV6D/WT(PYCR1).jpg
- Source data Figure EV6/FIG EV6E/
- Source data Figure EV6/FIG EV6E/EV.jpg
- Source data Figure EV6/FIG EV6E/F16A.jpg
- Source data Figure EV6/FIG EV6E/WT(PAMP).jpg
- Source data Figure EV6/FIG EV6F/
- Source data Figure EV6/FIG EV6F/PAMP(F16A)+PYCR1(N123A).jpg
- Source data Figure EV6/FIG EV6F/PAMP(F16A)+PYCR1.jpg
- Source data Figure EV6/FIG EV6F/PAMP+PYCR1(N123A).jpg
- Source data Figure EV6/FIG EV6F/PAMP+PYCR1.jpg
