# Supplementary material for: PAMP orchestrates proline metabolic rewiring to suppress LUAD via PYCR1 inhibition
Source: EMBO Mol Med. 2026 Jun 9;18(7):2867–95. doi: 10.1038/s44321-026-00460-2 (PMC13365495; doi:10.1038/s44321-026-00460-2)
Supplement: Supplementary file 16 — Figure EV6 Source Data [file 44321_2026_460_MOESM16_ESM.zip › Source data Figure EV6/FIG EV6A.xlsx]

## Sheet: test_3bd44
id	sequence
test_3bd44	FLARRERSFHQVDWFLCGRPPPFPPGQHLVVAGGVSELSESHALSPG
	1	45
		46
		50
		54
	5	48
		47
		50.5
		47
		50
	10	51
		48
		48.5
		51
		52.5
	15	52
		54
		56
		60
		63.5
	20	64
		66.5
		76
		75
		76
	25	75.5
		79
		79
		78.5
		82
	30	82.5
		84
		81.5
		80
		84
	35	82
		81.5
		82.5
		80
		80.5
	40	80
		71
		68
		62.5
		60
	45	57.5
		56
		50
