# Supplementary material for: PAMP orchestrates proline metabolic rewiring to suppress LUAD via PYCR1 inhibition
Source: EMBO Mol Med. 2026 Jun 9;18(7):2867–95. doi: 10.1038/s44321-026-00460-2 (PMC13365495; doi:10.1038/s44321-026-00460-2)
Supplement: Supplementary file 17 — Figure EV7 Source Data [file 44321_2026_460_MOESM17_ESM.zip]

Archive with 21 entries (18 files):
- Source data Figure EV7/
- Source data Figure EV7/FIG EV7C/
- Source data Figure EV7/FIG EV7C/A549-100.jpg
- Source data Figure EV7/FIG EV7C/A549-12.5.jpg
- Source data Figure EV7/FIG EV7C/A549-25.jpg
- Source data Figure EV7/FIG EV7C/A549-50.jpg
- Source data Figure EV7/FIG EV7C/A549-6.25.jpg
- Source data Figure EV7/FIG EV7C/A549-C.jpg
- Source data Figure EV7/FIG EV7C/H460-100.jpg
- Source data Figure EV7/FIG EV7C/H460-12.5.jpg
- Source data Figure EV7/FIG EV7C/H460-25.jpg
- Source data Figure EV7/FIG EV7C/H460-50.jpg
- Source data Figure EV7/FIG EV7C/H460-6.25.jpg
- Source data Figure EV7/FIG EV7C/H460-C.jpg
- Source data Figure EV7/FIG EV7D/
- Source data Figure EV7/FIG EV7D/0.png
- Source data Figure EV7/FIG EV7D/125.png
- Source data Figure EV7/FIG EV7D/250.png
- Source data Figure EV7/FIG EV7D/500.png
- Source data Figure EV7/FIG EV7E,EV7F.xlsx
- Source data Figure EV7/FIG EV7G.xlsx
