# Supplementary material for: PAMP orchestrates proline metabolic rewiring to suppress LUAD via PYCR1 inhibition
Source: EMBO Mol Med. 2026 Jun 9;18(7):2867–95. doi: 10.1038/s44321-026-00460-2 (PMC13365495; doi:10.1038/s44321-026-00460-2)
Supplement: Supplementary file 17 — Figure EV7 Source Data [file 44321_2026_460_MOESM17_ESM.zip › Source data Figure EV7/FIG EV7E,EV7F.xlsx]

## Sheet: tumor volume
	0 DAYS	control-1	control-2	control-AVERAGE		1（PAMP-FITC)	2（PAMP-FITC)	PAMP-AVERAGE
	7 DAYS	control-1	control-2	control-AVERAGE		1（PAMP-FITC)	2（PAMP-FITC)	PAMP-AVERAGE				Control	PAMP
	6	17.887	9.66344	13.7752	1	12.4057	16.5888	14.4973			0	0	0
	7	21.2254	33.4003	27.3129	2	16.0618	13.7753	14.9185			7	15.1648	14.3807
	8	7.37316	6.39703	6.88509	3	7.76968	8.85938	8.31453			14	51.6736	34.1288
	9	15.5157	13.1383	14.327	4	16.9826	11.4818	14.2322			21	92.9113	41.1115
	10	12.5916	14.4558	13.5237	5	21.5925	18.2896	19.941
				15.1648				14.3807
											ERROR	Control	PAMP
											0	0	0
	14 DAYS	control-1	control-2	control-AVERAGE		PAMP-1（PAMP-FITC)	PAMP-2（PAMP-FITC)	PAMP-AVERAGE			7	3.32757	1.84446
	6	79.4159	25.3259	52.3709	1	40.3991	28.4516	34.4253			14	10.7823	3.61665
	7	43.0656	26.126	34.5958	2	32.5463	12.041	22.2936			21	21.1254	7.05527
	8	29.7933	31.2024	30.4979	3	29.1839	38.4697	33.8268
	9	51.4159	47.5506	49.4833	4	39.1608	30.8126	34.9867
	10	62.5227	120.318	91.4204	5	42.6968	47.526	45.1114
				51.6736				34.1288
	21 DAYS	control-1	control-2	control-AVERAGE		PAMP-1（PAMP-FITC)	PAMP-2（PAMP-FITC)	PAMP-AVERAGE
	6	102.851	49.4522	76.1514	1	57.7609	40.4691	49.115
	7	65.8045	83.9598	74.8822	2	25.268	40.3007	32.7843
	8	70.4894	31.6293	51.0593	3	20.3451	14.775	17.5601
	9	117.368	59.8762	88.622	4	41.708	71.0918	56.3999
	10	163.719	183.964	173.842	5	38.2657	61.131	49.6983
				92.9113				41.1115
								P
								0.048483

## Sheet: WEIGHT
	control-1	control-2	control-AVERAGE		1（PAMP-FITC)	2（PAMP-FITC)	PAMP-AVERAGE
	0.0226	0.0706	0.0466		0.0127	0.0202	0.01645			control	（PAMP-FITC)
	0.0297	0.0472	0.03845		0.0329	0.0158	0.02435			0.0226	0.0127
	0.0183	0.0357	0.027		0.0094	0.0102	0.0098			0.0297	0.0329
	0.0609	0.0876	0.07425		0.0536	0.025	0.0393			0.0183	0.0094
	0.0796	0.0871	0.08335		0.0439	0.0179	0.0309			0.0609	0.0536
			0.05393				0.02416			0.0796	0.0439
										0.0706	0.0202
			control	PAMP						0.0472	0.0158
			0.05393	0.02416						0.0357	0.0102
		ERROR	0.0107169	0.00519777						0.0876	0.025
		P		0.0369763						0.0871	0.0179
													0.00653145
