# Supplementary material for: PAMP orchestrates proline metabolic rewiring to suppress LUAD via PYCR1 inhibition
Source: EMBO Mol Med. 2026 Jun 9;18(7):2867–95. doi: 10.1038/s44321-026-00460-2 (PMC13365495; doi:10.1038/s44321-026-00460-2)
Supplement: Supplementary file 17 — Figure EV7 Source Data [file 44321_2026_460_MOESM17_ESM.zip › Source data Figure EV7/FIG EV7G.xlsx]

## Sheet: Sheet1
group	1	2	3	AVERAGE	ERROR	P
control	3220000	800000	2760000	2260000	741979	0.0385474
PAMP-FITC	6820	6900	8000	7240	380.701
